# Supplementary material for: Temperature-induced changes in the wheat phosphoproteome reveal temperature-regulated interconversion of phosphoforms
Source: J Exp Bot. 2018 Jun 25;69(19):4609–24. doi: 10.1093/jxb/ery204 (PMC6117581; doi:10.1093/jxb/ery204)
Supplement: Supplementary Tables [file ery204_suppl_supplementary_tables.xlsx]

## Sheet: Table S1
Table S1 - List of primers used in this study
Primer Nr.	Gene name	GenBank accession Nr.	Sequence	Note
984	Ta_Actin_F1	AB181991.1	CTTGTATGCCAGCGGTCGAACA	housekeeping gene
985	Ta_Actin_R1	AB181991.1	CTCATAATCAAGGGCCACGTA	housekeeping gene
994	Ta_CDC_F	EU267938.1	CAGCTGCTGACTGAGATGGA	housekeeping gene
995	Ta_CDC_R	EU267938.1	ATGTCTGGCCTGTTGGTAGC	housekeeping gene
1002	Ta_Hsp70d_F	AF005993.1	CGCGCTACTTGATGGGTTC
1003	Ta_Hsp70d_R	AF005993.1	GAGCGGCATCCAAAGGAC
1004	Ta_Hsp90.1_F	GQ240772.1	GTCTCATTTCCTTGCAACCAGG
1005	Ta_Hsp90.1_R	GQ240772.1	CTAGACACGCAGCGACCAAC

## Sheet: Table S2
Table S2 - List of phosphosites identified in wheat leaves
BLASTP results against Arabidopsis database are displayed.
PEP: The posterior error probability (PEP) of the best identified modified peptide containing this site.
Score: The Andromeda score of the best identified modified peptide containing this site.
Protein	Amino acid	Position	Arabidopsis blastp ID	Arabidopsis homologue description	Arabidopsis homologue symbol	Arabidopsis blastp E-Value	Arabidopsis blastp similarity	Localization probability	Score diff	PEP	Score	Sequence window	Phospho (STY) Probabilities	Phospho (STY) Score diffs	Position in peptide	Charge	Intensity 24°C-1___1	Intensity 24°C-1___2	Intensity 24°C-1___3	Intensity 24°C-2___1	Intensity 24°C-2___2	Intensity 24°C-2___3	Intensity 24°C-3___1	Intensity 24°C-3___2	Intensity 24°C-3___3	Intensity 34°C-1___1	Intensity 34°C-1___2	Intensity 34°C-1___3	Intensity 34°C-2___1	Intensity 34°C-2___2	Intensity 34°C-2___3	Intensity 34°C-3___1	Intensity 34°C-3___2	Intensity 34°C-3___3	Number of MS/MS
TraesCS1A01G201600.3	S	310	AT4G35300	tonoplast monosaccharide transporter2;(source:Araport11)	TONOPLAST MONOSACCHARIDE TRANSPORTER2 (TMT2)	0	82.754	0.999984	47.952	7.06e-27	141.86	SQGKSLVDPLVTLFGSVHEKMPEVMGSMRST	SLVDPLVTLFGS(1)VHEK	S(-127.1)LVDPLVT(-47.95)LFGS(47.95)VHEK	12	2	13670000	0	0	13839000	0	0	15948000	0	0	7893900	0	0	9103100	0	0	7320100	0	0	11
TraesCS1B01G051600.5	T	358	#N/A	#N/A	#N/A	#N/A	#N/A	0.904414	9.76286	0.002044	72.421	ILPFRDRTPYTDNPVTDTEVAEDDLRILSND	TPYTDNPVT(0.904)DT(0.096)EVAEDDLR	T(-48.15)PY(-49)T(-43.22)DNPVT(9.76)DT(-9.76)EVAEDDLR	9	2	5281100	0	0	8850100	0	0	6378600	0	0	0	0	0	0	0	0	0	0	0	2
TraesCS1B01G078900.2	T	566	AT2G37080	Encodes RIP2 (ROP interactive partner 2), a putative Rho protein effector, interacting specifically with the active form of ROPs (Rho proteins of plants).	ROP INTERACTIVE PARTNER 3 (RIP3);ROP INTERACTIVE PARTNER 2 (RIP2)	1.09779e-99	56.3467	0.56425	1.12267	0.00181047	78.191	AAALAGNNGGRMVERTGSLDTEYNGSIGGKL	T(0.564)GS(0.436)LDTEYNGSIGGK	T(1.12)GS(-1.12)LDT(-42.55)EY(-56.43)NGS(-66.85)IGGK	1	2	4883000	0	0	5132800	0	0	7373300	0	0	0	0	0	0	0	0	0	0	0	4
TraesCS1B01G199100.1	S	559	AT4G10730	Protein kinase superfamily protein;(source:Araport11)	#N/A	0	74.0316	1	87.3076	0.000882701	87.308	LAKVQEIPLSSISRKSPQGIQLRKSASVGDW	S(1)PQGIQLR	S(87.31)PQGIQLR	1	2	11763000	0	0	12318000	0	0	13205000	0	0	6955500	0	0	7941100	0	0	8790500	0	0	3
TraesCS1B01G404200.1	S	367	AT1G22970	cyclin-D1-binding protein;(source:Araport11)	#N/A	1.16135e-76	58.5635	0.995055	24.8737	0.00914438	64.42	EIGEDVVDEMKNLTISPS_____________	NLT(0.003)IS(0.995)PS(0.002)	NLT(-24.87)IS(24.87)PS(-27.66)	5	1	6240000	0	0	7624700	0	0	5283700	0	0	0	0	0	0	0	0	0	0	0	1
TraesCS1D01G031400.1	S	286	AT2G40700	P-loop containing nucleoside triphosphate hydrolases superfamily protein;(source:Araport11)	#N/A	0	76.8166	0.910675	10.2115	0.0120895	49.216	SERSRALGKKHTSLLSDDEEDIPDKHNNIVE	HT(0.003)S(0.087)LLS(0.911)DDEEDIPDK	HT(-25.47)S(-10.21)LLS(10.21)DDEEDIPDK	6	2	5334900	0	0	6174400	0	0	6019500	0	0	3032900	0	0	2307000	0	0	2441000	0	0	1
TraesCS1D01G276700.1	S	91	AT3G44590	60S acidic ribosomal protein family;(source:Araport11)	#N/A	1.74222e-28	80.3571	0.99905	30.6272	2.4e-05	45.835	APAAASGGGAAPAAESKEEKVEEKEESDEDM	FAAVPSGGGAIAVGAPAAAS(0.001)GGGAAPAAES(0.999)K	FAAVPS(-40.68)GGGAIAVGAPAAAS(-30.63)GGGAAPAAES(30.63)K	30	3	9950300	0	0	9903300	0	0	16431000	0	0	0	0	0	0	0	0	0	0	0	3
TraesCS1D01G278400.1	S	16	AT2G39940	Encodes a protein containing Leu-rich repeats and a degenerate F-box motif. Associates with AtCUL1, AtRbx1, and the Skp1-like proteins ASK1 and ASK2 to assemble SCF COI1 ubiquitin-ligase complexes in planta. A single amino acid substitution in the F-box motif of COI1 abolishes the formation of the SCF(COI1) complexes and results in loss of the JA response. Required for wound- and jasmonates-induc…	CORONATINE INSENSITIVE 1 (COI1)	0	73.9965	0.999874	39.0069	0.000358744	45.511	MGGEAPEPRRLSRALSLDGGGVPEEALHLVL	ALS(1)LDGGGVPEEALHLVLGYVDDPR	ALS(39.01)LDGGGVPEEALHLVLGY(-39.01)VDDPR	3	3	2671100	0	0	4596600	0	0	8192100	0	0	0	0	0	0	0	0	0	0	0	1
TraesCS1D01G334400.1	S	623	AT4G07960	encodes a gene similar to cellulose synthase	CELLULOSE-SYNTHASE LIKE C12 (CSLC12);CELLULOSE-SYNTHASE-LIKE C12 (CSLC12);CELLULOSE-SYNTHASE-LIKE C12 (ATCSLC12)	0	77.6536	1	48.704	0.000768796	77.078	ALVEKHTVQQQQRVGSAPDLAGLAAKDSSLP	VGS(1)APDLAGLAAK	VGS(48.7)APDLAGLAAK	3	2	42835000	0	0	50878000	0	0	60974000	0	0	32274000	0	0	27344000	0	0	29670000	0	0	6
TraesCS1D01G351700.1	S	52	AT2G20120	Encodes an integral membrane protein of unknown function, highly conserved between plants and bacteria; is likely to be involved in a mechanism that negatively regulates the differentiation of vascular tissue in the stem. Mutants display a dramatic increase in vascular tissue development in the stem in place of the interfascicular region that normally separates the vascular bundles.	CONTINUOUS VASCULAR RING (COV1)	3.97477e-132	79.7753	0.998749	31.0909	4.71e-05	98.507	PRTGEDDDDLDRTAASPSASAALSSTGREAF	TAAS(0.999)PS(0.001)ASAALSSTGR	T(-33.28)AAS(31.09)PS(-31.09)AS(-52.78)AALS(-77.05)S(-82.39)T(-81.76)GR	4	2	8152200	0	0	10459000	0	0	11727000	0	0	6580900	0	0	6429600	0	0	6022600	0	0	4
TraesCS1D01G422700.2	S	157	AT3G25690	actin binding protein required for normal chloroplast positioning The mRNA is cell-to-cell mobile.	ARABIDOPSIS THALIANA CHLOROPLAST UNUSUAL POSITIONING 1 (ATCHUP1);CHLOROPLAST UNUSUAL POSITIONING 1 (CHUP1)	0	74.9271	0.702113	5.30992	4.26e-07	115.8	KWGRSKDDGSYLSSPSSRSLTSSSPKRSQKP	DDGSYLS(0.006)S(0.085)PS(0.702)S(0.207)R	DDGS(-58.31)Y(-48.75)LS(-20.49)S(-9.18)PS(5.31)S(-5.31)R	10	2	15331000	0	0	17280000	0	0	26282000	0	0	0	0	0	0	0	0	0	0	0	3
TraesCS2A01G032600.1	S	226	AT2G17975	SRP1 is a C2C2 type zinc finger protein that binds RNA. It has a role in response to ABA.. It can bind the 3'UTR of ABI2 and appears to be involved in RNA turnover.	STRESS ASSOCIATED RNA-BINDING PROTEIN 1 (SRP1)	1.93732e-78	55.7325	1	63.8826	5.78e-11	122.97	TGADSSSTLGNKRLASEELGNDWDNKRLNPG	RLAS(1)EELGNDWDNK	RLAS(63.88)EELGNDWDNK	4	2	24105000	0	0	35068000	0	0	26836000	0	0	13999000	0	0	13426000	0	0	15580000	0	0	6
TraesCS2A01G209100.1	S	969	AT3G60240	protein synthesis initiation factor 4G (EIF4G). A mutation in this gene (cum2-1) results in decreased accumulation of CMV coat protein in upper, uninoculated leaves. Likely affects cell-to-cell movement of the virus, also affects TCV multiplication.	CUCUMOVIRUS MULTIPLICATION 2 (CUM2);EUKARYOTIC TRANSLATION INITIATION FACTOR 4G (EIF4G)	0	61.0345	0.998016	30.7067	8.93e-78	176.14	TEQSSAAPTGSVRPLSREKPTAELTRTKSAA	DESSTEQSSAAPT(0.001)GS(0.001)VRPLS(0.998)R	DES(-42.43)S(-42.43)T(-42.43)EQS(-42.33)S(-42.33)AAPT(-30.71)GS(-30.71)VRPLS(30.71)R	20	2	107190000	0	0	109010000	0	0	113800000	0	0	62569000	0	0	51328000	0	0	61264000	0	0	4
TraesCS2A01G235000.1	T	33	AT2G46820	Encodes the P subunit of Photosystem I. About 25% of the TMP14 pool appeared to be phosphorylated, and this ratio is not affected by light. Contains seven phosphorylation sites on threonine residue and chloroplast targeting signal. Located in the proximity of PSI-L, -H and -O subunits.	CURVATURE THYLAKOID 1B (CURT1B);PHOTOSYSTEM I P SUBUNIT (PSI-P);PLASTID TRANSCRIPTIONALLY ACTIVE 8 (PTAC8);THYLAKOID MEMBRANE PHOSPHOPROTEIN OF 14 KDA (TMP14); (PSAP)	1.06253e-40	84.2697	0.743536	0.974678	0.000744519	65.219	RRCAGVKSVALSIGTTKIATRTRSVAVRAGD	SVALSIGT(0.679)T(0.744)KIAT(0.834)RT(0.744)R	S(-55.8)VALS(-54.56)IGT(-0.97)T(0.97)KIAT(2.86)RT(0.97)R	9	2	0	0	36705000	0	0	61588000	0	0	44699000	0	0	15963000	0	0	13090000	0	0	11550000	1
TraesCS2A01G235000.1	T	37	AT2G46820	Encodes the P subunit of Photosystem I. About 25% of the TMP14 pool appeared to be phosphorylated, and this ratio is not affected by light. Contains seven phosphorylation sites on threonine residue and chloroplast targeting signal. Located in the proximity of PSI-L, -H and -O subunits.	CURVATURE THYLAKOID 1B (CURT1B);PHOTOSYSTEM I P SUBUNIT (PSI-P);PLASTID TRANSCRIPTIONALLY ACTIVE 8 (PTAC8);THYLAKOID MEMBRANE PHOSPHOPROTEIN OF 14 KDA (TMP14); (PSAP)	1.06253e-40	84.2697	0.833907	2.86148	0.000744519	65.219	GVKSVALSIGTTKIATRTRSVAVRAGDGPAE	SVALSIGT(0.679)T(0.744)KIAT(0.834)RT(0.744)R	S(-55.8)VALS(-54.56)IGT(-0.97)T(0.97)KIAT(2.86)RT(0.97)R	13	2	0	0	36705000	0	0	61588000	0	0	44699000	0	0	15963000	0	0	13090000	0	0	11550000	1
TraesCS2A01G235000.1	T	39	AT2G46820	Encodes the P subunit of Photosystem I. About 25% of the TMP14 pool appeared to be phosphorylated, and this ratio is not affected by light. Contains seven phosphorylation sites on threonine residue and chloroplast targeting signal. Located in the proximity of PSI-L, -H and -O subunits.	CURVATURE THYLAKOID 1B (CURT1B);PHOTOSYSTEM I P SUBUNIT (PSI-P);PLASTID TRANSCRIPTIONALLY ACTIVE 8 (PTAC8);THYLAKOID MEMBRANE PHOSPHOPROTEIN OF 14 KDA (TMP14); (PSAP)	1.06253e-40	84.2697	0.743536	0.974678	0.000744519	65.219	KSVALSIGTTKIATRTRSVAVRAGDGPAETP	SVALSIGT(0.679)T(0.744)KIAT(0.834)RT(0.744)R	S(-55.8)VALS(-54.56)IGT(-0.97)T(0.97)KIAT(2.86)RT(0.97)R	15	2	0	0	36705000	0	0	61588000	0	0	44699000	0	0	15963000	0	0	13090000	0	0	11550000	1
TraesCS2A01G251900.3	S	809	AT1G17210	IAP-like protein 1;(source:Araport11)	IAP-LIKE PROTEIN 1 (ILP1);ARABIDOPSIS IAP-LIKE PROTEIN (ATILP1)	0	60.9705	0.999888	40.8888	0.000726295	83.775	ESNIQHSLSCNARVYSGIDLSKDEVTQTGKM	VYS(1)GIDLSK	VY(-45.23)S(40.89)GIDLS(-40.89)K	3	2	32047000	10145000	0	34495000	14146000	0	33783000	14204000	0	22666000	8455000	0	22051000	6245200	0	22654000	5973000	0	9
TraesCS2B01G078300.1	S	240	AT5G10360	RPS6A and RPS6B are fully redundant and essential during gametogenesis.	RIBOSOMAL PROTEIN SMALL SUBUNIT 6B (RPS6B);EMBRYO DEFECTIVE 3010 (EMB3010)	2.4866e-158	92.3695	0.996856	25.0118	0.010041	98.898	RDRRSESMAKRRSKLSAATKAPAASA_____	SKLS(0.997)AAT(0.003)K	S(-64.13)KLS(25.01)AAT(-25.01)K	4	2	55285000	0	0	44051000	0	0	53197000	0	0	8677400	0	0	5694800	0	0	6274700	0	0	3
TraesCS2B01G225200.2	S	204	AT3G63180	TIC-like protein;(source:Araport11)	TICKLE (ATTKL);TIC-LIKE (TKL)	5.13068e-15	37.9249	0.999923	42.4427	0.000336008	91.441	AVDGSQIQRPSSRPISPASTSATAPVRKKLK	PIS(1)PASTSATAPVR	PIS(42.44)PAS(-42.44)T(-48.14)S(-53.74)AT(-64.44)APVR	3	2	7929300	0	0	9436500	0	0	10748000	0	0	0	0	0	0	0	0	0	0	0	3
TraesCS2B01G235100.1	S	970	AT3G60240	protein synthesis initiation factor 4G (EIF4G). A mutation in this gene (cum2-1) results in decreased accumulation of CMV coat protein in upper, uninoculated leaves. Likely affects cell-to-cell movement of the virus, also affects TCV multiplication.	CUCUMOVIRUS MULTIPLICATION 2 (CUM2);EUKARYOTIC TRANSLATION INITIATION FACTOR 4G (EIF4G)	0	59.5984	0.986901	24.1628	0.0021167	64.733	TEQSSAVPTGSVRPLSREKPTAELARTKSTA	DESS(0.001)T(0.001)EQS(0.001)S(0.001)AVPT(0.004)GS(0.004)VRPLS(0.987)R	DES(-34.19)S(-28.84)T(-28.84)EQS(-28.84)S(-28.84)AVPT(-24.16)GS(-24.16)VRPLS(24.16)R	20	2	42029000	0	0	50742000	0	0	48330000	0	0	31312000	0	0	26634000	0	0	29506000	0	0	1
TraesCS2B01G324300.2	S	26	#N/A	#N/A	#N/A	#N/A	#N/A	0.968935	14.9403	0.0280271	51.335	TADPNPSPNPAARSPSPPLPPRKRRLSLSPS	S(0.031)PS(0.969)PPLPPR	S(-14.94)PS(14.94)PPLPPR	3	2	3437700	0	0	3764300	0	0	2176700	0	0	0	0	0	0	0	0	0	0	0	2
TraesCS2B01G396800.1	S	283	AT3G53420	a member of the plasma membrane intrinsic protein subfamily PIP2. localizes to the plasma membrane and exhibits water transport activity in Xenopus oocyte. expressed specifically in the vascular bundles and protein level increases slightly during leaf dev. When expressed in yeast cells can conduct hydrogen peroxide into those cells.	(ATPIP2;1);PLASMA MEMBRANE INTRINSIC PROTEIN 2;1 (PIP2;1);PLASMA MEMBRANE INTRINSIC PROTEIN 2 (PIP2);PLASMA MEMBRANE INTRINSIC PROTEIN 2A (PIP2A)	9.07953e-167	86.0627	0.996832	24.9814	5.66e-06	117.52	AYHQYVLRASATKLGSSASFGRS________	LGS(0.997)S(0.003)ASFGR	LGS(24.98)S(-24.98)AS(-57.42)FGR	3	2	27636000	0	0	29991000	0	0	38980000	0	0	11781000	0	0	0	0	0	9648900	0	0	4
TraesCS2B01G555400.3	S	484	AT3G22400	Encodes lipoxygenase5 (LOX5). LOX5 activity in roots facilitates green peach aphid colonization of Arabidopsis foliage by promoting green peach aphid feeding from sieve element and water consumption from xylem.	(LOX5);ARABIDOPSIS THALIANA LIPOXYGENASE 5 (ATLOX5)	0	56.264	0.5	0	4.89e-07	114.84	FLQDDSTLKPLAIELSSPHPKDERLGATSTV	PLAIELS(0.5)S(0.5)PHPK	PLAIELS(0)S(0)PHPK	7	2	521610	0	0	4258800	0	0	4489600	0	0	0	0	0	0	0	0	0	0	0	5
TraesCS2D01G112200.1	S	87	AT1G09140	Encodes a serine-arginine rich RNA binding protein involved in regulation of splicing (including splicing of itself). Exists as 3 alternative spliced forms that are differentially expressed. Barta et al (2010) have proposed a nomenclature for Serine/Arginine-Rich Protein Splicing Factors (SR proteins): Plant Cell. 2010, 22:2926.	SERINE-ARGININE PROTEIN 30 (ATSRP30);SERINE/ARGININE-RICH PROTEIN SPLICING FACTOR 30 (At-SR30);SERINE/ARGININE-RICH PROTEIN SPLICING FACTOR 30 (SR30)	1.39503e-96	82.1429	0.986582	18.7095	6.01e-18	132.44	GNRLRVELAHGGRANSSSLPNSYGGGGRRGG	ANS(0.987)S(0.013)SLPNSYGGGGR	ANS(18.71)S(-18.71)S(-38.54)LPNS(-82.63)Y(-86.66)GGGGR	3	2	80387000	0	0	77805000	0	0	93723000	0	0	34579000	0	0	55018000	0	0	42407000	0	0	6
TraesCS2D01G179700.1	T	12	AT2G04039	NdhV is loosely associated with the NDH complex and is required for stabilizing NDH subcomplexes A and E.	(NDHV)	2.73754e-44	80.5556	0.995337	23.2801	0.0107135	57.174	____MATRALHSPRLTSPPLTGRHAAARCKC	LT(0.995)S(0.008)PPLT(0.997)GR	LT(23.28)S(-23.28)PPLT(25.11)GR	2	2	0	49606000	0	0	61451000	0	0	78641000	0	0	33206000	0	0	31065000	0	0	37063000	0	4
TraesCS2D01G179700.1	T	17	AT2G04039	NdhV is loosely associated with the NDH complex and is required for stabilizing NDH subcomplexes A and E.	(NDHV)	2.73754e-44	80.5556	0.998737	28.9423	0.0107135	57.174	ATRALHSPRLTSPPLTGRHAAARCKCSAAPL	LT(0.991)S(0.01)PPLT(0.999)GR	LT(20.5)S(-20.5)PPLT(28.94)GR	7	2	0	49606000	0	0	61451000	0	0	78641000	0	0	33206000	0	0	31065000	0	0	37063000	0	4
TraesCS2D01G212800.1	S	1432	AT3G43300	AtMIN7 is an immunity associated Arabidopsis protein targeted by HopM1, a conserved Pseudomonas syringae virulence protein. AtMIN7 encodes one of the eight members of the Arabidopsis adenosine diphosphate (ADP) ribosylation factor (ARF) guanine nucleotide exchange factor (GEF) protein family. The AFR GEF proteins are key components of the vesicle trafficking system in eukaryotic cells. HopM1 medi…	(MIN7);HOPM INTERACTOR 7 (ATMIN7);BFA-VISUALIZED ENDOCYTIC TRAFFICKING DEFECTIVE1 (BEN1)	0	78.1706	0.994408	22.7125	5.71e-12	125.22	SDGLPSPSGRAQPAVSPSNQTFGQRFMGNMM;SEGLPSPSGRAQPAVSPSNQTFGQRFMGNMM;SEGSPSPSGRAQPAVSPSNQTFGQRFMGNMM	AQPAVS(0.994)PS(0.005)NQTFGQR	AQPAVS(22.71)PS(-22.71)NQT(-35.71)FGQR	6	2	21625000	0	0	17632000	0	0	21873000	0	0	12730000	0	0	11310000	0	0	11163000	0	0	5
TraesCS2D01G238900.1	S	204	AT5G04280	Encodes one of the zinc finger-containing glycine-rich RNA-binding proteins involved in cold tolerance: AT3G26420 (ATRZ-1A), AT1G60650 (AtRZ-1b), AT5G04280 (AtRZ-1c). It also, along with AtRZ-1b, plays important roles in plant development, pre- mRNA splicing, and general gene expression.	RZ-1C (RZ-1c);RNA-BINDING GLYCINE-RICH PROTEIN B3 (RBGB3);ATRZ-1C (AtRZ-1c)	7.64106e-51	52.2936	0.999794	36.8602	0.0198759	48.883	YGGGRDRYPPAADRFSGDRYGGGDRYASAGF;YGGGRDRYPPAADRFSGDRYGGGDRYASGGF	DRYPPAADRFS(1)GDR	DRY(-36.86)PPAADRFS(36.86)GDR	11	3	0	0	0	8634900	0	0	9222200	0	0	4145100	0	0	3810000	0	0	0	0	0	1
TraesCS2D01G261500.1	T	4	AT1G26630	Eukaryotic translation initiation factor 5A-2. Involved in programmed cell death triggered as a response to pseudomonas syringae infection. Loss of function mutants are more resistant to infection. The mRNA is cell-to-cell mobile.	EUKARYOTIC ELONGATION FACTOR 5A-2 (ELF5A-2);EUKARYOTIC ELONGATION FACTOR 5A-2 (ATELF5A-2);FUMONISIN B1-RESISTANT12 (FBR12)	3.10557e-94	91.3043	0.999912	40.5992	9.75e-171	231.67	____________MSDTDEHHFESKADSGASK	SDT(1)DEHHFESK	S(-40.6)DT(40.6)DEHHFES(-63.69)K	3	3	891540000	0	0	1892100000	0	0	1111100000	0	0	246750000	0	0	216710000	0	0	293620000	0	0	16
TraesCS2D01G376000.1	S	283	AT3G53420	a member of the plasma membrane intrinsic protein subfamily PIP2. localizes to the plasma membrane and exhibits water transport activity in Xenopus oocyte. expressed specifically in the vascular bundles and protein level increases slightly during leaf dev. When expressed in yeast cells can conduct hydrogen peroxide into those cells.	(ATPIP2;1);PLASMA MEMBRANE INTRINSIC PROTEIN 2;1 (PIP2;1);PLASMA MEMBRANE INTRINSIC PROTEIN 2 (PIP2);PLASMA MEMBRANE INTRINSIC PROTEIN 2A (PIP2A)	4.12477e-167	87.1429	0.997131	25.4102	2.46e-53	169.52	LYHQYVLRASATKFGSSASFGSR________	FGS(0.997)S(0.003)ASFGSR	FGS(25.41)S(-25.41)AS(-63.41)FGS(-74.57)R	3	2	113370000	66276000	0	121890000	122830000	0	149610000	171280000	0	42950000	49020000	0	43347000	31847000	0	48588000	42981000	0	19
TraesCS2D01G376100.1	S	283	AT3G53420	a member of the plasma membrane intrinsic protein subfamily PIP2. localizes to the plasma membrane and exhibits water transport activity in Xenopus oocyte. expressed specifically in the vascular bundles and protein level increases slightly during leaf dev. When expressed in yeast cells can conduct hydrogen peroxide into those cells.	(ATPIP2;1);PLASMA MEMBRANE INTRINSIC PROTEIN 2;1 (PIP2;1);PLASMA MEMBRANE INTRINSIC PROTEIN 2 (PIP2);PLASMA MEMBRANE INTRINSIC PROTEIN 2A (PIP2A)	1.50309e-166	86.4111	0.996832	24.9814	5.66e-06	117.52	AYHQYVLRASATKLGSSASFGRN________	LGS(0.997)S(0.003)ASFGR	LGS(24.98)S(-24.98)AS(-57.42)FGR	3	2	27636000	3374800	0	29991000	8352400	0	38980000	16216000	0	11781000	2845500	0	0	1309400	0	9648900	1945800	0	6
TraesCS2D01G456400.1	S	548	AT4G35310	calmodulin-domain protein kinase CDPK isoform 5 (CPK5)	(ATCPK5);CALMODULIN-DOMAIN PROTEIN KINASE 5 (CPK5)	0	83.3631	1	61.235	2.71e-06	114.89	NMGVGRRTMRNSLNISMRDAPGAI_______	NS(1)LNIS(1)MR	NS(61.24)LNIS(61.24)MR	6	2	107140000	12067000	0	143530000	17483000	0	132020000	17971000	0	61702000	26059000	0	70321000	9475400	0	49162000	22464000	0	17
TraesCS3A01G051800.1	S	27	AT2G01190	Octicosapeptide/Phox/Bem1p family protein;(source:Araport11)	PIGMENT DEFECTIVE 331 (PDE331)	9.99119e-80	64.0327	0.999993	54.8314	1.39e-17	94.856	YPESTDSSPRSRGGDSWDEPFPSSAAAAAAG	GGDS(1)WDEPFPSSAAAAAAGGGGGR	GGDS(54.83)WDEPFPS(-54.83)S(-54.83)AAAAAAGGGGGR	4	2	11301000	0	0	7845700	0	0	11744000	0	0	0	0	0	0	0	0	0	0	0	3
TraesCS3A01G083800.1	S	879	AT3G23900	RNA recognition motif (RRM)-containing protein;(source:Araport11)	#N/A	4.65806e-162	69.8171	0.911203	10.1122	1.11e-12	128.82	RSPDRMVNQSEAGSDSDGLKHDTEVRLRNAS	MVNQSEAGS(0.089)DS(0.911)DGLK	MVNQS(-81.89)EAGS(-10.11)DS(10.11)DGLK	11	2	17893000	0	0	21681000	0	0	21963000	0	0	9972600	0	0	12566000	0	0	11285000	0	0	5
TraesCS3A01G339200.1	S	84	AT2G36620	RPL24A encodes ribosomal protein L24, homolog of cytosolic RPL24, found in archaea and higher eukaryotes. Arabidopsis has two RPL24 homologs, RPL24A (AT2G36620) and RPL24B (AT3G53020).	RIBOSOMAL PROTEIN L24 (RPL24A)	1.24402e-77	86.3636	0.999986	48.6687	0.0058766	64.224	AAKKRRRTTKKPYSRSIVGATLEVIQKKRAE	S(1)IVGATLEVIQK	S(48.67)IVGAT(-48.67)LEVIQK	1	2	2225500	0	0	2950400	0	0	2452800	0	0	1347600	0	0	1318300	0	0	1383400	0	0	3
TraesCS3A01G348100.1	S	203	AT5G05380	prenylated RAB acceptor 1.B3;(source:Araport11)	PRENYLATED RAB ACCEPTOR 1.B3 (PRA1.B3)	3.28799e-69	74.1463	0.998552	28.4253	0.00879266	60.434	DSSSVSSGNTSHRLLSFLASPGSGV______	LLS(0.999)FLAS(0.001)PGSGV	LLS(28.43)FLAS(-28.43)PGS(-48.94)GV	3	2	2219100	0	0	2356600	0	0	2563100	0	0	1833000	0	0	1658700	0	0	1723100	0	0	1
TraesCS3A01G538200.1	S	1161	AT3G09670	Tudor/PWWP/MBT superfamily protein;(source:Araport11)	#N/A	1.64591e-22	56.7568	0.78724	5.6823	7.06e-05	70.121	HAVEEIPEKATDNVSSPHADMEVPEEAADKV	ATDNVS(0.213)S(0.787)PHADMEVPEEAADK	AT(-50.65)DNVS(-5.68)S(5.68)PHADMEVPEEAADK	7	3	31245000	0	0	35692000	0	0	37724000	0	0	0	0	0	0	0	0	0	0	0	3
TraesCS3B01G212100.4	S	94	AT5G21160	Encodes a protein with sequence similarity to mRNA binding proteins from humans. LARP1a is involved in mRNA degradation in response to heat stress. Upon heat stress LARP1a interacts with XRN4 and appears to be responsible for addressing XRN4 to the polysome. LARP1/XRN4 double mutants are impaired in thermotolerance and lower levels of heat induced RNA turnover.	LA RELATED PROTEIN 1A (ATLARP1A);LA RELATED PROTEIN 1A (LARP1A)	4.87367e-111	65.8747	0.856984	7.77587	7.85e-06	85.845	GGDLAKGPEVQQAPPSPSQVPNRMHKFDGHA	GPEVQQAPPS(0.857)PS(0.143)QVPNR	GPEVQQAPPS(7.78)PS(-7.78)QVPNR	10	2	8454200	0	0	6970600	0	0	6821800	0	0	0	0	0	0	0	0	0	0	0	3
TraesCS3D01G189800.1	S	178	AT3G12490	Encodes a protein with cysteine proteinase inhibitor activity. Overexpression increases tolerance to abiotic stressors (i.e.salt,osmotic, cold stress).	CYSTATIN B (CYSB);CYSTATIN B (ATCYSB);ARABIDOPSIS THALIANA PHYTOCYSTATIN 6 (ATCYS6)	1.97791e-93	78.8945	0.9545	13.2176	1.85e-07	116.87	DAASHAVKSIQQRSNSLLPYELVEIVRAKAE	S(0.046)NS(0.954)LLPYELVEIVR	S(-13.22)NS(13.22)LLPY(-85.24)ELVEIVR	3	2	43010000	0	0	46536000	0	0	57406000	0	0	24677000	0	0	21847000	0	0	31538000	0	0	4
TraesCS3D01G191600.1	S	729	AT2G27040	AGO4 is a member of a class of PAZ/PIWI domain containing proteins involved in siRNA mediated gene silencing.Loss of function mutations have reduced site specific CpNpG and CpHpH methylation and increased susceptibility to bacterial pathogens including Tobacco rattle virus.	ARGONAUTE 4 (AGO4)	0	82.7273	0.957016	15.0813	4.51e-16	89.829	LAAAQVAQFIKFDEMSETSSSQGGGHTSAGS	FDEMS(0.957)ET(0.03)S(0.006)S(0.006)S(0.001)QGGGHTSAGSAPVQELPR	FDEMS(15.08)ET(-15.08)S(-22)S(-22)S(-29.21)QGGGHT(-44.22)S(-50.68)AGS(-56.28)APVQELPR	5	3	0	12564000	0	0	14049000	0	0	14684000	0	0	0	0	20959000	0	0	0	0	0	3
TraesCS3D01G270900.1	S	357	AT3G58640	Mitogen activated protein kinase kinase kinase-like protein;(source:Araport11)	#N/A	0	73.1051	0.999539	33.028	0.00154288	70.622	RRSQRRGVAEEPRGASSSPEHPLMRAKGRSI	GAS(1)S(0.927)S(0.074)PEHPLMR	GAS(33.03)S(11.01)S(-11.01)PEHPLMR	3	2	0	6229900	0	0	10366000	0	0	9644500	0	0	4321900	0	0	3766300	0	0	4275400	0	2
TraesCS3D01G270900.1	S	358	AT3G58640	Mitogen activated protein kinase kinase kinase-like protein;(source:Araport11)	#N/A	0	73.1051	0.926671	11.0143	0.000132628	92.247	RSQRRGVAEEPRGASSSPEHPLMRAKGRSIL	GAS(1)S(0.927)S(0.074)PEHPLMR	GAS(33.03)S(11.01)S(-11.01)PEHPLMR	4	2	26222000	6229900	0	0	10366000	0	25055000	9644500	0	22102000	4321900	0	28844000	3766300	0	28771000	4275400	0	4
TraesCS3D01G278000.1	S	60	AT4G26270	phosphofructokinase 3;(source:Araport11)	PHOSPHOFRUCTOKINASE 3 (PFK3)	0	86.5342	0.997747	26.5251	0.00027465	82.85	KALPFSATCVRISRDSYPNLRALRNASATSL;KALPFSATCVRISRDSYPNLRALRNASATTL	IS(0.002)RDS(0.998)YPNLR	IS(-26.53)RDS(26.53)Y(-44.98)PNLR	5	3	189460000	0	0	192320000	0	0	213920000	0	0	130040000	0	0	138520000	0	0	126040000	0	0	8
TraesCS3D01G360100.1	T	193	AT2G38670	Encodes a mitochondrial ethanolamine-phosphate cytidylyltransferase, involved in phosphatidylethanolamine (PE) biosynthesis.	PHOSPHORYLETHANOLAMINE CYTIDYLYLTRANSFERASE 1 (PECT1)	9.22597e-180	78.7062	0.999508	33.1142	0.0115192	68.625	YALAKKAGRYKQIRRTEGVSSTDIVGRILQT	T(1)EGVS(0.001)S(0.5)T(0.5)DIVGR	T(33.11)EGVS(-27.26)S(0)T(0)DIVGR	1	2	0	29671000	0	0	49699000	0	0	47486000	0	0	0	0	0	0	0	0	0	0	4
TraesCS3D01G369800.1	S	53	AT4G14270	Protein containing PAM2 motif which mediates interaction with the PABC domain of polyadenyl binding proteins.	#N/A	1.2342e-06	43.6975	0.991596	20.9553	0.000227994	108.9	EDFSPEWWRLVASSPSFRDSWLRDYGDLGLL	LVASS(0.008)PS(0.992)FR	LVAS(-33.47)S(-20.96)PS(20.96)FR	7	2	204450000	0	0	227460000	0	0	229480000	0	0	129920000	0	0	147960000	0	0	154960000	0	0	5
TraesCS3D01G428900.1	S	1293	AT1G27430	GYF domain-containing protein;(source:Araport11)	#N/A	2.80537e-107	45.814	0.945477	15.4125	0.00108626	74.611	PNNIEMNRKLGLRSSSATMLDMQRGEFPDVM	S(0.027)S(0.027)S(0.945)ATMLDMQR	S(-15.41)S(-15.41)S(15.41)AT(-38.19)MLDMQR	3	2	13166000	0	0	17068000	0	0	12744000	0	0	6888100	0	0	6117200	0	0	7469200	0	0	4
TraesCS3D01G543500.2	S	48	AT5G03040	IQ-domain 2;(source:Araport11)	IQ-DOMAIN 2 (iqd2)	3.121e-115	59.798	0.966218	17.0665	0.00350209	68.277	SSAGAAYPRDLTPSASYLEARASGSAPPPAL	DLTPS(0.019)AS(0.966)Y(0.015)LEAR	DLT(-41.39)PS(-17.07)AS(17.07)Y(-18.17)LEAR	7	2	7271600	0	0	8986900	0	0	8289800	0	0	5059200	0	0	5334000	0	0	4803900	0	0	2
TraesCS4A01G041000.2	S	313	AT1G75100	Contains a J-domain at the C-terminus which is similar to the J-domain of auxilin, a clathrin-uncoating factor in cow, yeast and worm. Arabidopsis contains 6 other proteins similar to auxilin. Expressed in leaves and stems, but not in roots. Localized in the cytoplasm. Required for the chloroplast accumulation response, but not for the avoidance response. No molecular function known.	J-DOMAIN PROTEIN REQUIRED FOR CHLOROPLAST ACCUMULATION RESPONSE 1 (JAC1)	6.45853e-44	73.7931	0.98809	19.1888	0.000570447	89.533	IDEEESMSTATPASKSQTDYEDYKHSINSTT;IDEEESMSTATPASKSQTDYEDYKSGKDGLF	S(0.988)QT(0.012)DYEDYK	S(19.19)QT(-19.19)DY(-67.45)EDY(-84.84)K	1	2	20894000	0	0	20517000	0	0	24060000	0	0	13519000	0	0	14508000	0	0	15660000	0	0	1
TraesCS4A01G041000.2	S	424	AT1G75100	Contains a J-domain at the C-terminus which is similar to the J-domain of auxilin, a clathrin-uncoating factor in cow, yeast and worm. Arabidopsis contains 6 other proteins similar to auxilin. Expressed in leaves and stems, but not in roots. Localized in the cytoplasm. Required for the chloroplast accumulation response, but not for the avoidance response. No molecular function known.	J-DOMAIN PROTEIN REQUIRED FOR CHLOROPLAST ACCUMULATION RESPONSE 1 (JAC1)	6.45853e-44	73.7931	0.806899	6.215	0.00482196	44.632	SSGKNGSKGGVEDKFSISDLETGEDIKTDKT;SSGKSGSKGGVEDKFSISDLETGEDIKTDKT	GGVEDKFS(0.807)IS(0.193)DLETGEDIK	GGVEDKFS(6.22)IS(-6.22)DLET(-35.91)GEDIK	8	3	0	0	0	6038000	0	0	6062900	0	0	2694500	0	0	3028100	0	0	2267300	0	0	1
TraesCS4A01G067700.2	S	1005	AT1G19835	TCS1 encodes a coiled-coil domain protein that binds to microtubules and co-localizes with the cortical microtubules. Mutants have defects in trichome branching and hypocotyl elongation. TCS1 interacts with ZWI and appears to be involved in microtubule assembly.	TRICHOME CELL SHAPE 1 (TCS1)	0	63.1977	0.755907	8.8308	0.0122671	51.073	STNSSKRPKHRSRSSSSSSFANQLPEKQSRG	S(0.099)S(0.099)S(0.756)S(0.025)S(0.018)S(0.002)FANQLPEK	S(-8.83)S(-8.83)S(8.83)S(-14.73)S(-16.12)S(-25.21)FANQLPEK	3	2	4132700	0	0	4093800	0	0	3033600	0	0	0	0	0	0	0	0	0	0	0	1
TraesCS4A01G099400.1	S	176	AT3G53710	A member of ARF GAP domain (AGD), A thaliana has 15 members, grouped into four classes.	ARF-GAP DOMAIN 6 (AGD6)	6.06335e-162	66.9421	1	74.7571	4.45e-37	156.41	DDWDDEVRPDMRRNQSAGSFAGAGADSGRQP	NQS(1)AGSFAGAGADSGR	NQS(74.76)AGS(-74.76)FAGAGADS(-131.35)GR	3	2	40903000	0	0	43657000	0	0	57755000	0	0	16300000	0	0	18673000	0	0	21337000	0	0	6
TraesCS4A01G099400.1	S	196	AT3G53710	A member of ARF GAP domain (AGD), A thaliana has 15 members, grouped into four classes.	ARF-GAP DOMAIN 6 (AGD6)	6.06335e-162	66.9421	0.907297	9.90655	0.00108787	102.52	AGAGADSGRQPTRSKSTQDIYTKQELEASAA;AGPGADSGRQPTRSKSTQDIYTKQELEASAA	S(0.907)T(0.093)QDIYTK	S(9.91)T(-9.91)QDIY(-88.05)T(-84.1)K	1	2	7949100	0	0	0	0	0	7624100	0	0	2984800	0	0	3027800	0	0	0	0	0	3
TraesCS4A01G251200.1	T	190	AT3G42170	transposase-like gene with conserved domains from the family of hAT transposases that includes hobo from Drosophila melanogaster, Activator (Ac) from maize, and Tam3 from snapdragon but lacks several amino acids known to be essential for Ac transposition5. The DAYSLEEPER gene lacks 8 bp duplications and TIRs (a common feature of transcriptionally silent hAT transposases), however, DAYSLEEPER expr…	DAYSLEEPER (DAYSLEEPER)	0	62.7043	0.999962	44.2728	2.64e-25	131.42	KSQERKLAMSSIGGVTDNDGEGTVERPSKRR	LAMSSIGGVT(1)DNDGEGTVERPSK	LAMS(-68.48)S(-68.48)IGGVT(44.27)DNDGEGT(-44.27)VERPS(-64.13)K	10	2	56718000	0	0	71735000	0	0	63452000	0	0	36544000	0	0	41353000	0	0	34220000	0	0	9
TraesCS4A01G396800.1	S	109	AT1G76940	RNA-binding (RRM/RBD/RNP motifs) family protein;(source:Araport11)	#N/A	3.07298e-31	72.8155	1	89.0128	0.000156712	89.013	VGLGALPAGARPRGPSPLEDPALVQRSSSLG	GPS(1)PLEDPALVQR	GPS(89.01)PLEDPALVQR	3	2	38823000	0	0	45065000	0	0	39518000	0	0	25813000	0	0	24394000	0	0	22358000	0	0	7
TraesCS4B01G037300.1	T	532	AT5G14520	Encodes a nucleolar protein that plays an essential role in cell growth and survival through its regulation of ribosome biogenesis and mitotic progression.	PESCADILLO (PES)	0	80.1003	0.893502	11.5025	0.000973263	43.103	FSNLSNKKADSAADVTDEDDETQAAMEQAEK	KADS(0.043)AADVT(0.894)DEDDET(0.063)QAAMEQAEK	KADS(-13.15)AADVT(11.5)DEDDET(-11.5)QAAMEQAEK	9	3	7300700	0	0	9329800	0	0	9570300	0	0	0	0	0	0	0	0	0	0	0	2
TraesCS4B01G166500.3	S	460	AT5G15270	RNA-binding KH domain-containing protein;(source:Araport11)	#N/A	9.6784e-174	68.4211	0.999777	39.4111	0.0191255	48.14	ASVPDEPKYLSRDSKSAGHDYPYSIGYRASD	S(1)AGHDYPYSIGYR	S(39.41)AGHDY(-39.41)PY(-44.5)S(-44.38)IGY(-44.38)R	1	2	9569900	0	0	9754100	0	0	9270600	0	0	0	0	0	0	0	0	0	0	0	2
TraesCS4B01G210600.1	T	567	AT2G37840	Protein kinase superfamily protein;(source:Araport11)	#N/A	0	66.1517	0.521945	0.382803	0.000197477	49.25	ARESSSHDITMKGLDTDAPHLLANSQMADEE	GLDT(0.522)DAPHLLANS(0.478)QMADEECTQIER	GLDT(0.38)DAPHLLANS(-0.38)QMADEECT(-35.52)QIER	4	3	8816700	0	0	9017200	0	0	9285700	0	0	0	0	0	0	0	0	0	0	0	1
TraesCS4B01G319000.1	S	325	AT1G01510	Encodes a homolog of human CtBP. Mutant has longer and thicker leaves than wild type. Involved in controlling polar cell expansion in the leaf width direction. It has been shown to localize to cytosolic stress granules and is involved in their formation.	ANGUSTIFOLIA (AN);DETORQUEO (DOQ)	0	75.7974	0.884226	9.09648	0.000125395	78.166	AHRRSQKTDDLSAVESDSNYSFRRDDDNATS	TDDLSAVES(0.884)DS(0.109)NY(0.004)S(0.003)FR	T(-59.8)DDLS(-40.81)AVES(9.1)DS(-9.1)NY(-23.97)S(-24.31)FR	9	2	4811700	0	0	7439600	0	0	6025100	0	0	3110700	0	0	2899400	0	0	2998600	0	0	2
TraesCS4B01G397700.1	T	96	AT5G41950	Tetratricopeptide repeat (TPR)-like superfamily protein;(source:Araport11)	HYPERSENSITIVE TO LATRUNCULIN B 1 (HLB1)	0	76.129	0.996063	24.031	2.39e-10	122.22	GRSDFAADGNGPGSATPERSSQDSLQLSTHH	SDFAADGNGPGS(0.004)AT(0.996)PER	S(-103.49)DFAADGNGPGS(-24.03)AT(24.03)PER	14	2	25966000	0	0	27774000	0	0	32899000	0	0	20817000	0	0	19127000	0	0	20015000	0	0	5
TraesCS4D01G062700.1	T	161	AT3G42170	transposase-like gene with conserved domains from the family of hAT transposases that includes hobo from Drosophila melanogaster, Activator (Ac) from maize, and Tam3 from snapdragon but lacks several amino acids known to be essential for Ac transposition5. The DAYSLEEPER gene lacks 8 bp duplications and TIRs (a common feature of transcriptionally silent hAT transposases), however, DAYSLEEPER expr…	DAYSLEEPER (DAYSLEEPER)	0	65.3495	0.999999	60.2027	5.35e-137	213.94	PKIKGQGHKLAITIGTDNDGDGTVERRSKRR	LAITIGT(1)DNDGDGTVER	LAIT(-93.07)IGT(60.2)DNDGDGT(-60.2)VER	7	2	115550000	0	0	102680000	0	0	125880000	0	0	58076000	0	0	52550000	0	0	51818000	0	0	11
TraesCS4D01G213800.1	S	120	AT4G37300	maternal effect embryo arrest 59;(source:Araport11)	MATERNAL EFFECT EMBRYO ARREST 59 (MEE59)	1.11411e-29	56.3953	0.981334	17.219	0.00199943	47.806	TTGTGFIKVDRPAGASFELSEDPDATERHAS	VDRPAGAS(0.981)FELS(0.019)EDPDATER	VDRPAGAS(17.22)FELS(-17.22)EDPDAT(-43.05)ER	8	3	8257100	0	0	12175000	0	0	13328000	0	0	0	0	0	0	0	0	0	0	0	2
TraesCS5A01G121600.2	S	3051	AT1G55860	encodes a ubiquitin-protein ligase containing a HECT domain. There are six other HECT-domain UPLs in Arabidopsis.	UBIQUITIN-PROTEIN LIGASE 1 (UPL1)	0	54.2711	0.874406	10.174	3.74e-08	93.269	CISKIESSSEYTSNLSPTSANATRVSTGVAP	IESSSEYT(0.003)S(0.011)NLS(0.874)PT(0.084)S(0.024)ANAT(0.003)R	IES(-38.96)S(-32.61)S(-32.61)EY(-33.15)T(-24.33)S(-19.07)NLS(10.17)PT(-10.17)S(-15.71)ANAT(-25.4)R	12	2	10595000	0	0	6619900	0	0	7057500	0	0	0	0	0	0	0	0	0	0	0	3
TraesCS5A01G154000.1	S	221	#N/A	#N/A	#N/A	#N/A	#N/A	0.992823	21.41	1.33e-33	155.39	RGANWKISDRKHSEISETEDLSKGKRRAGLV	HSEIS(0.993)ET(0.007)EDLSK	HS(-58.63)EIS(21.41)ET(-21.41)EDLS(-81.5)K	5	2	13327000	0	0	11980000	0	0	12197000	0	0	6727300	0	0	0	0	0	6975600	0	0	2
TraesCS5A01G173100.2	S	56	AT5G13020	Emsy N Terminus (ENT)/ plant Tudor-like domains-containing protein;(source:Araport11)	(AtEML3);EMSY-LIKE 3 (EML3)	3.37831e-104	59.9099	0.845269	7.38042	3.37e-09	123.51	IVPVSGNGRAIAPASSYPRAQTDMETQIQQL	AIAPAS(0.155)S(0.845)YPR	AIAPAS(-7.38)S(7.38)Y(-35.81)PR	7	2	16776000	0	0	17638000	0	0	16683000	0	0	9648000	0	0	10160000	0	0	10100000	0	0	5
TraesCS5A01G291600.1	S	485	AT2G33490	hydroxyproline-rich glycoprotein family protein;(source:Araport11)	#N/A	1.83476e-124	59.7756	0.707824	5.73994	0.0181497	59.513	SSAHQPTIHVRVSPSSSPPPISSPRIKELHE;SSAHQPTVHVRVSPSSSPPPISSPRIKELHE	VS(0.214)PS(0.124)S(0.708)S(0.953)PPPIS(0.001)SPR	VS(-5.74)PS(-8.86)S(5.74)S(15.12)PPPIS(-33.96)S(-38.28)PR	5	2	0	11394000	0	0	12739000	0	0	11688000	0	0	7764900	0	0	8790900	0	0	7926300	0	1
TraesCS5A01G291600.1	S	486	AT2G33490	hydroxyproline-rich glycoprotein family protein;(source:Araport11)	#N/A	1.83476e-124	59.7756	0.953353	15.1226	0.0181497	59.513	SAHQPTIHVRVSPSSSPPPISSPRIKELHEL;SAHQPTVHVRVSPSSSPPPISSPRIKELHEL	VS(0.214)PS(0.124)S(0.708)S(0.953)PPPIS(0.001)SPR	VS(-5.74)PS(-8.86)S(5.74)S(15.12)PPPIS(-33.96)S(-38.28)PR	6	2	0	11394000	0	0	12739000	0	0	11688000	0	0	7764900	0	0	8790900	0	0	7926300	0	1
TraesCS5A01G423700.1	S	549	AT1G17210	IAP-like protein 1;(source:Araport11)	IAP-LIKE PROTEIN 1 (ILP1);ARABIDOPSIS IAP-LIKE PROTEIN (ATILP1)	0	62.2544	0.768125	5.9287	5.24e-18	129.12	KPRGFNFFDANLPSSSGAGPSRNLGFDLDVD	GFNFFDANLPS(0.032)S(0.196)S(0.768)GAGPS(0.004)R	GFNFFDANLPS(-13.78)S(-5.93)S(5.93)GAGPS(-23.34)R	13	2	13309000	0	0	11113000	0	0	10374000	0	0	0	0	0	0	0	0	0	0	0	5
TraesCS5A01G489100.1	T	104	AT5G41950	Tetratricopeptide repeat (TPR)-like superfamily protein;(source:Araport11)	HYPERSENSITIVE TO LATRUNCULIN B 1 (HLB1)	0	77.6087	0.999758	36.1578	5.88e-79	179.1	GRSDFATDGNGAGSATPERSSQDSLQLSSHH	SDFATDGNGAGSAT(1)PER	S(-158.85)DFAT(-118.77)DGNGAGS(-36.16)AT(36.16)PER	14	2	27883000	0	0	27949000	0	0	29916000	0	0	19466000	0	0	22234000	0	0	20221000	0	0	6
TraesCS5A01G529700.1	S	231	AT5G52280	Myosin heavy chain-related protein;(source:Araport11)	#N/A	2.37471e-29	46.4164	0.953801	13.5507	0.028409	41.412	RSSNSGDSTQDRTNLSPIDNTNGGLYVGRQD	T(0.042)NLS(0.954)PIDNT(0.004)NGGLY(0.001)VGR	T(-13.55)NLS(13.55)PIDNT(-24.33)NGGLY(-32.22)VGR	4	2	4825200	0	0	4801900	0	0	3416400	0	0	0	0	0	0	0	0	0	0	0	1
TraesCS5B01G205400.1	S	1259	AT1G73960	TBP-associated factor 2;(source:Araport11)	TBP-ASSOCIATED FACTOR 2 (TAF2)	0	69.0909	1	94.6162	0.000514962	102.52	YAADSRLDAVPKDEFSPVLNVREDVDKPGSQ	DEFS(1)PVLNVR	DEFS(94.62)PVLNVR	4	2	0	0	0	9033600	0	0	9660000	0	0	5762300	0	0	6700800	0	0	5860500	0	0	5
TraesCS5B01G332100.1	S	8	AT5G02850	hydroxyproline-rich glycoprotein family protein;(source:Araport11)	MEDIATOR 4 (MED4)	2.67466e-79	65.4867	0.99998	46.9848	0.000191793	80.469	________MMQSHMPSPARLGVTASSPSLPP	MMQSHMPS(1)PAR	MMQS(-46.98)HMPS(46.98)PAR	8	2	14906000	0	0	13866000	0	0	13024000	0	0	0	0	0	0	0	0	0	0	0	3
TraesCS5D01G116200.1	S	4	AT1G13950	Encodes eukaryotic translation initiation factor 5A (EIF-5A).In mammalian cells it functions as a shuttle protein that translocates mRNA from the nucleus to cytoplasmic ribosomes. Overexpression results in an increase in both primary and secondary xylem formation. In RNAi suppressed lines, xylem formation is reduced.	EUKARYOTIC ELONGATION FACTOR 5A (EIF5A); (EIF-5A);EUKARYOTIC ELONGATION FACTOR 5A-1 (ELF5A-1);EUKARYOTIC ELONGATION FACTOR 5A-1 (ATELF5A-1)	1.03089e-102	94.375	0.922608	10.7632	5.17e-148	221.86	____________MSDSEEHQFESKADAGASK	S(0.077)DS(0.923)EEHQFESK	S(-10.76)DS(10.76)EEHQFES(-120.24)K	3	2	0	0	0	630800000	0	0	753130000	0	0	274830000	0	0	276750000	0	0	0	0	0	4
TraesCS5D01G124600.2	S	128	AT2G35530	Encodes a G group bZIP transcription factor family member that can bind cis elements with an ACGT core, such as G-box, Hex, C-box and As-1. The protein is localized in the nucleus and can homodimerize and can heterodimerize with other G group members.	BASIC REGION/LEUCINE ZIPPER TRANSCRIPTION FACTOR 16 (bZIP16); (AtbZIP16)	1.32817e-105	73.1148	0.999321	31.6765	0.000119352	90.793	SSEGKEKSPIKRSKGSLGSLNMITGKNCVEH	GS(0.999)LGS(0.001)LNMITGK	GS(31.68)LGS(-31.68)LNMIT(-82.2)GK	2	2	8571400	0	0	12832000	0	0	0	0	0	4078700	0	0	4650500	0	0	3684900	0	0	4
TraesCS5D01G131000.4	S	150	AT3G05090	Encodes a DCAF protein. Mutants are defective in lateral root development and suggest roles for DDB1-Cul4?mediated protein degradation in regulating auxin accumulation during lateral root primordium development and lateral root meristem emergence.	LATERAL ROOT STIMULATOR 1 (LRS1)	0	79.3834	0.999923	38.6452	0.0370612	41.378	PAEGQTPQKVFQKGGSFLAGNLSFSRARASL	GGS(1)FLAGNLS(0.565)FS(0.435)R	GGS(38.65)FLAGNLS(1.14)FS(-1.14)R	3	2	0	2494800	0	0	768400	0	0	1335500	0	0	0	0	0	0	0	0	0	0	1
TraesCS5D01G131000.4	S	157	AT3G05090	Encodes a DCAF protein. Mutants are defective in lateral root development and suggest roles for DDB1-Cul4?mediated protein degradation in regulating auxin accumulation during lateral root primordium development and lateral root meristem emergence.	LATERAL ROOT STIMULATOR 1 (LRS1)	0	79.3834	0.821835	6.63962	1.48e-17	138.21	QKVFQKGGSFLAGNLSFSRARASLEGSAPVP	GGSFLAGNLS(0.822)FS(0.178)R	GGS(-92.23)FLAGNLS(6.64)FS(-6.64)R	10	2	22412000	2494800	0	20411000	768400	0	0	1335500	0	20939000	0	0	2396800	0	0	17965000	0	0	6
TraesCS6A01G013200.1	S	211	AT1G76890	encodes a plant trihelix DNA-binding protein	(AT-GT2); (GT2)	2.2609e-54	61.5044	1	79.135	0.000404749	90.718	SKRAGAGKEKVATPESPAPVAPAANYFKKAG	VAT(1)PES(1)PAPVAPAANYFK	VAT(86.62)PES(79.13)PAPVAPAANY(-79.13)FK	6	2	6557400	9911400	0	5858900	8614300	0	6616300	8950300	0	4611600	4453200	0	7142100	0	0	5388700	4889000	0	8
TraesCS6A01G013200.1	T	208	AT1G76890	encodes a plant trihelix DNA-binding protein	(AT-GT2); (GT2)	2.2609e-54	61.5044	1	86.6205	0.000404749	90.718	SSSSKRAGAGKEKVATPESPAPVAPAANYFK	VAT(1)PES(1)PAPVAPAANYFK	VAT(86.62)PES(79.13)PAPVAPAANY(-79.13)FK	3	2	0	9911400	0	0	8614300	0	0	8950300	0	0	4453200	0	0	0	0	0	4889000	0	3
TraesCS6A01G019400.1	S	1136	AT5G47490	RGPR-like protein;(source:Araport11)	#N/A	0	61.1173	0.998838	29.3436	0.00227231	78.342	NSGGAGRKIAHNRSVSEPDFGKTPKPGAQSD;NSGGAGRKIAHNRSVSEPDFGKTPKQGARSD;NSGGAGRKIAHNRSVSEPDFGKTPNQGARSD	S(0.001)VS(0.999)EPDFGK	S(-29.34)VS(29.34)EPDFGK	3	2	10460000	0	0	8438900	0	0	7464100	0	0	0	0	0	0	0	0	0	0	0	2
TraesCS6A01G312300.2	S	713	AT1G59610	A high molecular weight GTPase whose GTP-binding domain shows a low homology to those of other plant dynamin-like proteins.Contains a pleckstrin homologous domain. DRP2B and DRP1A participate together in clathrin-coated vesicle formation during endocytosis. The mRNA is cell-to-cell mobile.	DYNAMIN RELATED PROTEIN 2B (DRP2B);DYNAMIN-LIKE 3 (DL3);DYNAMIN-LIKE 3 (ADL3)	0	82.2079	0.995694	26.1526	0.000455146	75.462	KSSNTPEGGSMRQSHSDGSLDTMARRPADPE	QS(0.002)HS(0.996)DGS(0.002)LDTMAR	QS(-26.15)HS(26.15)DGS(-27.35)LDT(-42.26)MAR	4	2	103590000	0	0	140620000	0	0	122720000	0	0	70959000	0	0	73112000	0	0	66920000	0	0	4
TraesCS6B01G337900.1	S	24	AT5G40200	Encodes a putative DegP protease. The mRNA is cell-to-cell mobile.	DEGP PROTEASE 9 (DegP9);DEGRADATION OF PERIPLASMIC PROTEINS 9 (DEG9)	0	82.2828	1	46.5401	3.25e-06	62.193	KRKRGRKSKAAADHPSPSPDAPAAAVAENPA	AAADHPS(1)PS(1)PDAPAAAVAENPAPAAAGR	AAADHPS(46.54)PS(46.54)PDAPAAAVAENPAPAAAGR	7	3	36376000	12579000	0	51692000	0	0	44224000	17623000	0	0	16529000	0	0	0	0	0	18402000	0	7
TraesCS6B01G462700.1	S	170	AT2G24490	Encodes a component of Replication Protein A. Component of transcriptional gene silencing which does not affect endogenous small RNA accumulation nor DNA methylation. Localized in the nucleus. Involved in DNA repair. Interacts physically with ROS1.	(RPA32A); (ATRPA32A);REPLICON PROTEIN A2 (RPA2); (ATRPA2);SUPPRESSOR OF ROS1 (ROR1)	9.8355e-54	56.4286	1	65.7448	3.02e-51	162.41	QCVRMHIENTKSKVGSPAHTNSSVGTPFANR	VGS(1)PAHTNSSVGTPFANR	VGS(65.74)PAHT(-65.74)NS(-87.64)S(-94.99)VGT(-116.09)PFANR	3	2	36519000	0	0	28978000	0	0	34912000	0	0	13506000	0	0	17376000	0	0	12499000	0	0	5
TraesCS6D01G129800.2	S	219	AT1G67780	Zinc-finger domain of monoamine-oxidase A repressor R1 protein;(source:Araport11)	#N/A	4.44386e-48	45.9227	0.868897	8.21357	0.0153787	72.652	VHSVKRPKGNLRRIESTDALKDEIVIPKGTL	RIES(0.869)T(0.131)DALK	RIES(8.21)T(-8.21)DALK	4	2	8975800	0	0	9244300	0	0	9189300	0	0	3421200	0	0	4389200	0	0	5335200	0	0	2
TraesCS6D01G159700.1	T	274	AT1G67170	sarcolemmal membrane-associated protein;(source:Araport11)	#N/A	1.21884e-73	64.9832	1	75.6205	1.22e-07	90.654	HHSAYDGGYGVAQARTPPGMPDPLSGSPAGT	T(1)PPGMPDPLS(0.863)GS(0.12)PAGT(0.018)APR	T(75.62)PPGMPDPLS(8.58)GS(-8.58)PAGT(-16.85)APR	1	2	37774000	13998000	0	28777000	15745000	0	24404000	11412000	0	21659000	7622300	0	17651000	6653400	0	17274000	6433300	0	11
TraesCS6D01G195700.1	S	16	AT5G40760	Encodes a cytosolic glucose-6-phosphate dehydrogenase that is insensitive to reduction by DTT and whose mRNA is expressed ubiquitously. The mRNA is cell-to-cell mobile.	GLUCOSE-6-PHOSPHATE DEHYDROGENASE 6 (G6PD6)	0	88.1526	0.933633	12.6209	0.00014466	98.182	MSGGSDVSSPSSGRISTSSLSDLKDLELSSE	IS(0.934)T(0.051)S(0.014)S(0.001)LSDLK	IS(12.62)T(-12.62)S(-18.12)S(-31.12)LS(-36.88)DLK	2	2	21794000	15750000	0	27664000	20131000	0	27076000	19198000	0	27812000	0	0	22435000	0	0	0	0	0	6
TraesCS7A01G081300.1	S	85	AT4G36090	oxidoreductase, 2OG-Fe(II) oxygenase family protein;(source:Araport11)	#N/A	1.98098e-148	62.605	0.999995	52.9329	1.62e-17	132.08	APPPPVERVVATGWDSDPAAPRHLPFEPSGW	VVATGWDS(1)DPAAPR	VVAT(-52.93)GWDS(52.93)DPAAPR	8	2	21178000	0	0	27176000	0	0	26431000	0	0	16584000	0	0	17096000	0	0	15101000	0	0	2
TraesCS7A01G081300.1	S	98	AT4G36090	oxidoreductase, 2OG-Fe(II) oxygenase family protein;(source:Araport11)	#N/A	1.98098e-148	62.605	0.517387	0.302164	0.00325048	43.799	WDSDPAAPRHLPFEPSGWDSDPPPPPPQRQQ	HLPFEPS(0.517)GWDS(0.483)DPPPPPPQR	HLPFEPS(0.3)GWDS(-0.3)DPPPPPPQR	7	3	4072300	0	0	3979300	0	0	2758100	0	0	0	0	0	0	0	0	0	0	0	1
TraesCS7A01G255500.1	S	1106	AT2G43900	Encodes a 5-inositol-phosphate phosphatase, that, in vitro, shows activity against IP(1,4,5).	INOSITOL-POLYPHOSPHATE 5-PHOSPHATASE 12 (5PTASE12)	0	69.8399	0.999996	57.903	0.00149826	60.764	HCCAASTPPPPARLLSIAAPPGDAPSSEGPT	LLS(1)IAAPPGDAPSSEGPTER	LLS(57.9)IAAPPGDAPS(-57.9)S(-57.9)EGPT(-59.78)ER	3	2	6074700	0	0	5076500	0	0	5363300	0	0	0	0	0	0	0	0	0	0	0	3
TraesCS7B01G055300.1	S	516	AT2G24100	ATP-dependent DNA helicase;(source:Araport11)	ALTERED SEED GERMINATION 1 (ASG1)	1.0129e-124	58.9041	1	47.8439	0.00045804	90.05	KDSFGDLLMNLPRIASIPQFLFKIPEDSEN_	IAS(1)IPQFLFK	IAS(47.84)IPQFLFK	3	2	14878000	0	0	13355000	0	0	10476000	0	0	3731900	0	0	2411800	0	0	3083300	0	0	6
TraesCS7B01G279400.1	S	53	AT5G20190	Tetratricopeptide repeat (TPR)-like superfamily protein;(source:Araport11)	#N/A	1.35673e-41	51.0638	0.999317	31.6549	0.0185073	45.083	GHHGPRQQGALCRALSEADLLAPVSLPAARS	ALS(0.999)EADLLAPVS(0.001)LPAAR	ALS(31.65)EADLLAPVS(-31.65)LPAAR	3	2	11856000	0	0	0	0	0	10067000	0	0	2588400	0	0	2416300	0	0	2405500	0	0	1
TraesCS7D01G000400.1	S	271	AT3G19950	RING/U-box superfamily protein;(source:Araport11)	#N/A	1.53784e-73	58.0858	0.97018	15.1235	1.02e-12	101.92	HQRQAAAPAAAAAPASPGGGPSPRVMERRFR	QAAAPAAAAAPAS(0.97)PGGGPS(0.03)PR	QAAAPAAAAAPAS(15.12)PGGGPS(-15.12)PR	13	2	4910900	0	0	5671200	0	0	5687300	0	0	2793900	0	0	2330800	0	0	0	0	0	4
TraesCS7D01G121400.1	Y	63	AT1G45688	CC1 is a plant specific gene that interacts with with the cellulose synthase complex and microtubules. It appears to play a role in localizing CESA to the membrane, microtuble dynamics , particularly during salt stress.	COMPANION OF CELLULOSE SYNTHASE 1 (CC1)	7.09748e-60	52.381	0.592536	1.56182	0.000235917	50.234	GAGGYKSSSMQATPVYNSPNESPSHPSYGRH	SSSMQAT(0.003)PVY(0.593)NS(0.401)PNES(0.588)PS(0.277)HPS(0.103)Y(0.035)GR	S(-37.46)S(-37.37)S(-37.28)MQAT(-24.02)PVY(1.56)NS(-1.56)PNES(2.96)PS(-2.96)HPS(-6.89)Y(-10.73)GR	10	3	0	12515000	0	0	10139000	0	0	20538000	0	0	0	0	0	0	0	0	0	0	2
TraesCS7D01G173500.1	T	4	AT3G48690	Encodes a protein with carboxylesterase whose activity was tested using both pNA and 2,4-D-methyl.	ARABIDOPSIS THALIANA CARBOXYESTERASE 12 (AtCXE12); (CXE12)	1.5406e-84	60.559	0.540035	0.696973	0.0174402	53.252	____________MAATGGSDEEVHFDFFPLV	AAT(0.54)GGS(0.46)DEEVHFDFFPLVR	AAT(0.7)GGS(-0.7)DEEVHFDFFPLVR	3	2	6291800	0	0	6591500	0	0	9983400	0	0	0	0	0	0	0	0	0	0	0	2
TraesCS7D01G253100.2	S	218	AT2G24550	major centromere autoantigen B-like protein;(source:Araport11)	#N/A	1.41958e-16	62.3762	0.972321	17.1972	3.27e-17	134.99	MINPNTSSFRSPRSFSLSDLQNAGYN_____;TINPNTSSFRSPRSFSLSDLQNAGYN_____	S(0.009)FS(0.972)LS(0.019)DLQNAGYN	S(-20.27)FS(17.2)LS(-17.2)DLQNAGY(-127.61)N	3	2	48965000	0	0	48873000	0	0	52879000	0	0	29525000	0	0	27189000	0	0	31257000	0	0	3
TraesCS7D01G292600.1	S	21	AT1G79660	ephrin-A3 protein;(source:Araport11)	#N/A	8.84353e-24	65.3465	0.929395	11.1939	0.000149101	103.97	LSSPHRRSQNTFFLSSPKKPQSSRDDVGSWS	SQNTFFLS(0.071)S(0.929)PK	S(-94.91)QNT(-53.49)FFLS(-11.19)S(11.19)PK	9	2	7281800	0	0	8335400	0	0	6515200	0	0	3612700	0	0	4195700	0	0	3733900	0	0	2
TraesCS7D01G399900.1	S	263	AT4G11860	FAM63A-like protein (DUF544);(source:Araport11)	#N/A	5.84902e-72	68.1992	0.870283	8.26665	1.43e-06	108.06	QSHSSSNIEDTPRSESFVLEAPEVVGPSNKE	S(0.13)ES(0.87)FVLEAPEVVGPSNK	S(-8.27)ES(8.27)FVLEAPEVVGPS(-97.83)NK	3	2	15427000	0	0	15653000	0	0	16797000	0	0	11382000	0	0	12034000	0	0	11876000	0	0	1
TraesCS1A01G002700.1	S	991	AT1G70060	Encodes a homolog of the transcriptional repressor SIN3 (AT1G24190). The mRNA is cell-to-cell mobile.	SIN3-LIKE 4 (SNL4)	0	64.7605	0.999902	40.9795	9.02e-06	57.78	DEEDADHDDPDAKVESEGEAEGNTGAHDADG	VES(1)EGEAEGNTGAHDADGGMSLSFSER	VES(40.98)EGEAEGNT(-40.98)GAHDADGGMS(-50.38)LS(-52.93)FS(-54.33)ER	3	3	6265300	0	0	7031400	0	0	0	0	0	7428500	0	0	0	0	0	7905200	0	0	4
TraesCS1A01G051300.2	T	880	AT1G65010	Encodes a microtubule-associated protein. Putative role in flower development. Comparison of SALK_061426C to Columbia wild type in normal lighting and under low light of 33 micromoles per meter-squared per second resulted in a trend toward earlier bolting in the mutant under low light (P=0.055) (Ann Stapleton and Patrick Pridgen, 2009, personal communication).	#N/A	1.10742e-94	56.798	0.990645	21.3424	2.33e-184	229.6	SSAREVAETAAETEDTEGESDKKPSMELIVA	EVAETAAET(0.002)EDT(0.991)EGES(0.007)DK	EVAET(-89.28)AAET(-26.77)EDT(21.34)EGES(-21.34)DK	12	2	15778000	0	0	15189000	0	0	15686000	0	0	21809000	0	0	27913000	0	0	29887000	0	0	5
TraesCS1B01G183200.2	S	890	AT1G04160	Encodes a member of the type XI myosin protein family involved in root hair elongation.	MYOSIN XI B (XI-B);MYOSIN XI-8 (XI-8);MYOSIN XI B (XIB);ARABIDOPSIS THALIANA MYOSIN XI B (ATXIB)	0	74.5778	0.999828	39.2636	0.0219867	55.461	IQVPRIMKASMVRGRSFGSSSLRGRSFSNQG	S(1)FGSSSLR	S(39.26)FGS(-39.26)S(-43.75)S(-49.43)LR	1	2	0	0	0	0	0	0	0	0	0	2878000	0	0	2217000	0	0	3034300	0	0	1
TraesCS1D01G130800.1	S	5	AT4G22720	Actin-like ATPase superfamily protein;(source:Araport11)	#N/A	0	89.4737	0.574639	1.50415	4.58e-09	81.967	___________MASSSSPASSRPPGPFALGL	AS(0.001)S(0.006)S(0.575)S(0.406)PAS(0.009)S(0.002)RPPGPFALGLESSANK	AS(-26.06)S(-19.69)S(1.5)S(-1.5)PAS(-17.9)S(-24.53)RPPGPFALGLES(-62.54)S(-62.24)ANK	4	3	0	0	0	0	0	0	0	0	0	21143000	0	0	18765000	0	0	11334000	0	0	2
TraesCS1D01G164300.1	S	95	AT5G23750	Remorin family protein;(source:Araport11)	#N/A	4.96988e-50	73.7931	0.936904	14.7272	1.88e-05	95.417	AKAENKAVKLLADITSWENSKAAELEAELKK	LLADIT(0.032)S(0.937)WENS(0.032)K	LLADIT(-14.73)S(14.73)WENS(-14.73)K	7	2	0	0	0	0	0	0	0	0	0	1302300	0	0	4330400	0	0	6125200	0	0	2
TraesCS1D01G213500.1	S	153	AT4G26620	Sucrase/ferredoxin-like family protein;(source:Araport11)	#N/A	1.75252e-144	68.5567	1	87.1239	4.65e-05	106.32	FVEEVLLKDTEWLPGSPEAIKGSYVFVCCHG	DTEWLPGS(1)PEAIK	DT(-87.12)EWLPGS(87.12)PEAIK	8	2	11285000	0	0	11525000	0	0	13991000	0	0	14404000	0	0	16097000	0	0	15337000	0	0	6
TraesCS1D01G426000.1	S	49	AT1G75220	Encodes a vacuolar glucose exporter that is induced in response to factors that activate vacuolar glucose pools like darkness, heat stress and wounding and repressed during conditions that trigger glucose accumulation in the vacuole like cold stress and external sugar supply.	ERD6-LIKE 6 (ERDL6); (ATERDL6)	0	84	1	98.8257	3.67e-14	138.76	YRMSAAGGGAMDRLGSSAYGLRDSSISALLC	LGS(1)S(1)AYGLR	LGS(98.83)S(85.64)AY(-85.64)GLR	3	2	31624000	24321000	0	32070000	44309000	0	35507000	78536000	0	38531000	42461000	0	45359000	25464000	0	45088000	40545000	0	15
TraesCS2A01G033700.1	S	224	AT5G52640	Encodes a cytosolic heat shock protein AtHSP90.1. AtHSP90.1 interacts with disease resistance signaling components SGT1b and RAR1 and is required for RPS2-mediated resistance. The mRNA is cell-to-cell mobile.	HEAT SHOCK PROTEIN 81-1 (HSP81-1); (ATHS83); (HSP81.1);HEAT SHOCK PROTEIN 83 (HSP83);HEAT SHOCK PROTEIN 90.1 (ATHSP90.1);HEAT SHOCK PROTEIN 90-1 (AtHsp90-1);HEAT SHOCK PROTEIN 90.1 (HSP90.1)	0	95.4674	1	94.6281	3.52e-46	163.33	YPIYLWTEKTTEKEISDDEDEDASEEKKEGE	EIS(1)DDEDEDASEEK	EIS(94.63)DDEDEDAS(-94.63)EEK	3	2	9144600	0	0	12005000	0	0	12314000	0	0	93871000	0	0	113730000	0	0	120680000	0	0	6
TraesCS2A01G288100.1	T	657	AT1G29880	glycyl-tRNA synthetase / glycine-tRNA ligase;(source:Araport11)	CELLULOSE SYNTHASE LIKE C12 (CLSC12)	0	88.6731	0.999966	44.6416	1.62e-38	157.33	WADIMWRYPAHTALATDEEEASET_______	YPAHTALAT(1)DEEEASET	Y(-95.4)PAHT(-44.64)ALAT(44.64)DEEEAS(-118.5)ET(-120.71)	9	2	34299000	0	0	36087000	0	0	37036000	0	0	49794000	0	0	43993000	0	0	48125000	0	0	12
TraesCS2B01G177000.1	S	464	AT5G14460	Pseudouridine synthase family protein;(source:Araport11)	#N/A	1.01794e-23	50	1	93.4937	0.000149459	93.494	PEPEKVKVEQQDVVPSEEVKEKKKRKSDEDD	VEQQDVVPS(1)EEVK	VEQQDVVPS(93.49)EEVK	9	2	6694800	0	0	6549800	0	0	8181400	0	0	11612000	0	0	10597000	0	0	10720000	0	0	5
TraesCS2B01G290500.3	S	294	AT5G58140	Membrane-bound protein serine/threonine kinase that functions as blue light photoreceptor in redundancy with PHO1. Involved in stomatal opening, chloroplast movement and phototropism. Mediates blue light-induced growth enhancements. PHOT1 and PHOT2 mediate blue light-dependent activation of the plasma membrane H+-ATPase in guard cell protoplasts. PHOT2 possesses two LOV (LOV1 and LOV2, for light-…	PHOTOTROPIN 2 (PHOT2);NON PHOTOTROPIC HYPOCOTYL 1-LIKE (NPL1); (ATPHOT2)	0	83.2418	0.9999	40.0192	0.012495	66.621	SPLVAPATPSGGGYKSPYWDLKKEESRMSKM;SPLVAPATPTGGGYKSPYWDLKKEESRMSKM	S(1)PYWDLK	S(40.02)PY(-40.02)WDLK	1	2	8344000	0	0	10092000	0	0	10195000	0	0	13184000	0	0	13735000	0	0	11790000	0	0	5
TraesCS2D01G033200.2	S	228	AT5G52640	Encodes a cytosolic heat shock protein AtHSP90.1. AtHSP90.1 interacts with disease resistance signaling components SGT1b and RAR1 and is required for RPS2-mediated resistance. The mRNA is cell-to-cell mobile.	HEAT SHOCK PROTEIN 81-1 (HSP81-1); (ATHS83); (HSP81.1);HEAT SHOCK PROTEIN 83 (HSP83);HEAT SHOCK PROTEIN 90.1 (ATHSP90.1);HEAT SHOCK PROTEIN 90-1 (AtHsp90-1);HEAT SHOCK PROTEIN 90.1 (HSP90.1)	0	94.1011	1	72.5712	5.04e-17	131.82	YPIYLWTEKTTEKEISDDEDEESDEKKEGEV	EIS(1)DDEDEESDEK	EIS(72.57)DDEDEES(-72.57)DEK	3	2	2722600	0	0	3122200	0	0	4016000	0	0	23359000	0	0	19818000	0	0	33582000	0	0	3
TraesCS2D01G084300.1	S	62	AT2G38280	Encodes a protein with in vitro AMP deaminase activity that is involved in embryogenesis. Homozygous mutant embryos fail to develop past the zygote stage.	ADENOSINE 5'-MONOPHOSPHATE DEAMINASE (ATAMPD);EMBRYONIC FACTOR1 (FAC1)	0	81.3599	1	51.0895	4.97e-06	62.833	DHRRRARLLPDGAEDSDPDREEGEEDDDGPP	LLPDGAEDS(1)DPDREEGEEDDDGPPPHR	LLPDGAEDS(51.09)DPDREEGEEDDDGPPPHR	9	3	0	0	0	0	0	0	0	0	0	21019000	0	0	13594000	0	0	19527000	0	0	3
TraesCS2D01G366300.1	S	60	AT5G23750	Remorin family protein;(source:Araport11)	#N/A	1.63836e-63	70.7547	1	47.7543	0.023518	52.784	APEPAAEEEKPPADDSKALVVVENEPVAEKP	AVIPAPEPAAEEEKPPADDS(1)K	AVIPAPEPAAEEEKPPADDS(47.75)K	20	2	2977200	0	0	2859800	0	0	2981300	0	0	4763500	0	0	6309700	0	0	7744600	0	0	2
TraesCS2D01G559700.1	S	197	#N/A	#N/A	#N/A	#N/A	#N/A	0.998493	28.2134	0.0101105	62.546	AASAHIATSDASRSVSPVLAPARERAVLERG	S(0.002)VS(0.998)PVLAPAR	S(-28.21)VS(28.21)PVLAPAR	3	2	7203500	0	0	6938500	0	0	7710600	0	0	9788200	0	0	8802400	0	0	10245000	0	0	5
TraesCS3A01G330200.2	S	73	AT2G41460	apurinic endonuclease-redox protein. It functions as an apurinic/apyrimidinic class II endonuclease, and is involved in DNA repair.	APURINIC ENDONUCLEASE-REDOX PROTEIN (ARP)	4.35797e-175	71.0817	0.876941	8.54936	1.11e-71	179.67	KKDEQTVIEKEDDTESTLEIERIRGDPSMLQ	EDDT(0.001)ES(0.877)T(0.122)LEIER	EDDT(-31.74)ES(8.55)T(-8.55)LEIER	6	2	0	0	0	10406000	0	0	9410300	0	0	13955000	0	0	16355000	0	0	15238000	0	0	3
TraesCS3B01G458800.1	S	247	AT3G02830	Encodes a zinc finger protein that binds to PORA mRNA in vivo and recruits the Pfr form of phytochrome to the 5&#8242;-UTR of PORA mRNA to regulate translation of the mRNA.	ZINC FINGER PROTEIN 1 (ZFN1);PENTA 1 (PNT1)	2.53905e-142	68.0441	0.766544	8.17372	0.0382713	62.14	ASAGNQGMQSPYRSSSFPAPQYALQRENVFP	S(0.117)S(0.117)S(0.767)FPAPQYALQR	S(-8.17)S(-8.17)S(8.17)FPAPQY(-51.55)ALQR	3	2	20636000	0	0	23723000	0	0	27247000	0	0	39509000	0	0	41281000	0	0	34867000	0	0	1
TraesCS3D01G205900.4	S	672	AT3G06670	SMEK1 forms a catalytically active complex with PP4 proteins. The complex has been shown to target and dephosphorylate HYL1 which in turn promotes miRNA biogenesis. Mutants have pleiotrophic phenotypes and decreased production of miRNA. SMEK1 accumulation is responsive to ABA.	PLATINUM SENSITIVE 2 LIKE (PSY2L);SUPPRESSOR OF MEK 1 (SMEK1)	0	68.4652	1	99.8543	2.73e-77	185.67	EGRGLEKEEEDYFNESDEEDLVRRTKHAHSE	EEEDYFNES(1)DEEDLVR	EEEDY(-99.85)FNES(99.85)DEEDLVR	9	2	6257300	0	0	7641400	0	0	8022200	0	0	8992400	0	0	10460000	0	0	10981000	0	0	8
TraesCS4A01G328600.1	S	404	AT4G35450	Involved in targeting of chloroplast outer membrane proteins to the chloroplast. Double mutants of AKR2A and the highly homologous AKR2B have yellow leaves, significantly reduced chloroplast proteins, and no thylakoid membranes.	(AKR2A); (AFT);ANKYRIN REPEAT-CONTAINING PROTEIN 2 (AKR2)	2.54307e-133	75.3165	1	191.329	4.33e-81	191.33	QNLDGKTAIDVARLNSQEEVLKLLEKHAYV_	LNS(1)QEEVLK	LNS(191.33)QEEVLK	3	2	23951000	0	0	21537000	0	0	25642000	0	0	49676000	0	0	40830000	0	0	42618000	0	0	6
TraesCS4B01G030400.2	S	867	AT5G15070	Encodes a functional VIP1/PPIP5K-type ATP-grasp kinase that is involved in both InsP6 to InsP7 conversion and InsP7 to InsP8 conversion. It is the minor isoform in plants and is expressed in pollen.	VIP1 HOMOLOG 2 (VIP2);ARABIDOPSIS HOMOLOG OF YEAST VIP1 2 (ATVIP2);VIP HOMOLOG 1 (VIH1)	0	88.5135	1	60.064	0.0125325	60.064	LGYFSKGAGVLERLASFWPFHKGAANGKITE	LAS(1)FWPFHK	LAS(60.06)FWPFHK	3	2	0	0	0	0	0	0	0	0	0	3767100	0	0	8838300	0	0	4993900	0	0	2
TraesCS4B01G243400.1	S	10	AT2G32120	heat-shock protein 70T-2;(source:Araport11)	HEAT-SHOCK PROTEIN 70T-2 (HSP70T-2)	0	79.5533	0.945517	13.8973	7.98e-15	124.63	______MAEQFYTVASDSETTGDDKVQQSFP	AEQFYTVAS(0.946)DS(0.039)ET(0.008)T(0.008)GDDK	AEQFY(-76.11)T(-44.05)VAS(13.9)DS(-13.9)ET(-20.75)T(-20.75)GDDK	9	2	5738100	0	0	5669900	0	0	4945000	0	0	46761000	0	0	22279000	0	0	26539000	0	0	4
TraesCS4D01G201100.2	S	13	AT5G02790	Glutathione S-transferase family protein;(source:Araport11)	#N/A	2.28981e-89	76.0766	1	76.588	2.4e-05	109.07	___MAAAAAAAAPVISPKENLPPSLTSTSEP	AAAAAAAAPVIS(1)PK	AAAAAAAAPVIS(76.59)PK	12	2	2543100	0	0	2528900	0	0	2528800	0	0	5072000	0	0	3777300	0	0	4643800	0	0	5
TraesCS5A01G181800.1	S	18	AT1G53310	Encodes one of four Arabidopsis phosphoenolpyruvate carboxylase proteins.Plays an important role in carbon and nitrogen metabolism.	PHOSPHOENOLPYRUVATE CARBOXYLASE 1 (PPC1); (ATPEPC1);PHOSPHOENOLPYRUVATE CARBOXYLASE 1 (ATPPC1);PEP(PHOSPHOENOLPYRUVATE) CARBOXYLASE 1 (PEPC1)	0	93.3541	0.999748	35.9935	1.5e-09	128.81	LSAPGGGSGKIERLSSIDAQLRLLVPAKVSE	LSS(1)IDAQLR	LS(-35.99)S(35.99)IDAQLR	3	2	228970000	0	0	225050000	0	0	245930000	0	0	409340000	0	0	481190000	0	0	416200000	0	0	14
TraesCS5A01G291600.1	S	572	AT2G33490	hydroxyproline-rich glycoprotein family protein;(source:Araport11)	#N/A	1.83476e-124	59.7756	0.999788	38.973	0.00104415	93.178	ASPLPTPPGPISRSFSIPSRGIRTGISDGKE	SFS(1)IPSR	S(-38.97)FS(38.97)IPS(-40.7)R	3	2	0	0	0	0	0	0	0	0	0	24117000	0	0	19747000	0	0	21585000	0	0	3
TraesCS5B01G257000.1	S	36	AT4G27670	Encodes Hsp21, a chloroplast located small heat shock protein. A structure model of Hsp21, obtained by homology modeling, single-particle electron microscopy, and lysine-specific chemical crosslinking, shows that the Hsp21 subunits are arranged in two hexameric discs, rotated by 25 degree in relation to each other.	HEAT SHOCK PROTEIN 21 (HSP21)	7.5627e-29	55.5556	1	51.8748	0.0234504	51.875	RPGRGSVRVRSTRNGSADNLDHLRRPPTATA	NGS(1)ADNLDHLR	NGS(51.87)ADNLDHLR	3	2	0	0	0	0	0	0	0	0	0	3074700	0	0	3932000	0	0	3196500	0	0	1
TraesCS5B01G357200.1	T	419	AT1G42550	Encodes a plant-specific protein of unknown function that appears to be conserved among angiosperms. The mRNA is cell-to-cell mobile.	PLASTID MOVEMENT IMPAIRED1 (PMI1)	0	60.5411	0.793719	5.85207	5.06e-07	92.307	SKKEDKDKEEEEEGTTPAAGDEVVKEVVHDS	DKEEEEEGT(0.206)T(0.794)PAAGDEVVK	DKEEEEEGT(-5.85)T(5.85)PAAGDEVVK	10	2	9633900	0	0	11312000	0	0	13466000	0	0	18736000	0	0	16612000	0	0	17830000	0	0	2
TraesCS5D01G132600.1	S	31	AT4G38470	ACT-like protein tyrosine kinase family protein;(source:Araport11)	SERINE/THREONINE/TYROSINE KINASE 46 (STY46)	2.93911e-161	65.0407	0.717385	4.04557	0.00149826	60.764	ESSSPPREAPPAPAVSGGSGGGGGAPRDICT	EAPPAPAVS(0.717)GGS(0.283)GGGGGAPR	EAPPAPAVS(4.05)GGS(-4.05)GGGGGAPR	9	2	0	0	0	0	0	0	0	0	0	100270000	0	0	68497000	0	0	114990000	0	0	4
TraesCS5D01G381600.1	T	285	AT3G15790	Protein containing methyl-CpG-binding domain.Has sequence similarity to human MBD proteins.	(ATMBD11);METHYL-CPG-BINDING DOMAIN 11 (MBD11)	2.37064e-26	68.3168	1	46.3496	0.00520916	54.964	QEEKIDAPVADAPEKTEEVEGKATESEVAPV	IDAPVADAPEKT(1)EEVEGK	IDAPVADAPEKT(46.35)EEVEGK	12	3	2809000	0	0	3453400	0	0	2296200	0	0	6007600	0	0	5484000	0	0	5237200	0	0	2
TraesCS5D01G389200.2	S	525	AT5G66560	Phototropic-responsive NPH3 family protein;(source:Araport11)	#N/A	0	60.6232	0.700154	5.48143	2.29e-35	157.38	EQLQLRRAITGTLLASTASPRARHPQPQPAA	AITGTLLAS(0.7)T(0.198)AS(0.102)PR	AIT(-114.59)GT(-88.04)LLAS(5.48)T(-5.48)AS(-8.38)PR	9	2	0	0	0	0	0	0	0	0	0	14671000	0	0	9223600	0	0	6826600	0	0	3
TraesCS5D01G470400.1	S	129	AT5G05170	Encodes a cellulose synthase isomer. CESA3 mutants have cellulose defect in the primary cell wall. Multiple lines of evidence suggest that CESA3, along with CESA1 and CESA6 are present in the same plasma membrane complex for cellulose biosynthesis. As inferred from the null role of secondary wall-type CesAs, included in a set of five primary wall-type CesAs that may support trichome cell wall thi…	CONSTITUTIVE EXPRESSION OF VSP 1 (CEV1); (ATH-B); (ATCESA3);ECTOPIC LIGNIFICATION 1 (ELI1);CELLULOSE SYNTHASE 3 (CESA3);MULTIPLE RESPONSE EXPANSION 1 (MRE1);ISOXABEN RESISTANT 1 (IXR1)	0	83.3333	1	64.3739	0.00788582	64.82	RNSGASDDIGLTKFGSGEIGLHKYDSGEIPH	FGS(1)GEIGLHK	FGS(64.37)GEIGLHK	3	2	5894200	0	0	5177000	0	0	6217300	0	0	11292000	0	0	14241000	0	0	12941000	0	0	5
TraesCS5D01G470400.1	S	139	AT5G05170	Encodes a cellulose synthase isomer. CESA3 mutants have cellulose defect in the primary cell wall. Multiple lines of evidence suggest that CESA3, along with CESA1 and CESA6 are present in the same plasma membrane complex for cellulose biosynthesis. As inferred from the null role of secondary wall-type CesAs, included in a set of five primary wall-type CesAs that may support trichome cell wall thi…	CONSTITUTIVE EXPRESSION OF VSP 1 (CEV1); (ATH-B); (ATCESA3);ECTOPIC LIGNIFICATION 1 (ELI1);CELLULOSE SYNTHASE 3 (CESA3);MULTIPLE RESPONSE EXPANSION 1 (MRE1);ISOXABEN RESISTANT 1 (IXR1)	0	83.3333	0.998738	28.9909	0.00120775	72.496	LTKFGSGEIGLHKYDSGEIPHGYIPRFSHSQ	Y(0.001)DS(0.999)GEIPHGYIPR	Y(-28.99)DS(28.99)GEIPHGY(-57.28)IPR	3	2	1119000	0	0	1177100	0	0	1001400	0	0	3266100	0	0	2687500	0	0	4965700	0	0	4
TraesCS6A01G309200.2	S	888	AT3G48050	Encodes a large protein with N-terminal bromo-adjacent homology (BAH) and transcription elongation factor S-II (TFS2N) domains and two C-terminal GW (glycine and tryptophan) repeats. It is nuclear and colocalizes with the processing-body component DCP1 in the cytoplasm. SOU is a component of the miRNA pathway and is involved in translational repression.	'SHUTTLE' IN CHINESE (SUO)	6.0901e-119	60.6532	0.726803	7.25971	0.00137432	54.672	SSSESSSQVKPQAIISQDFEHDASQSPKKLS	PQAIIS(0.727)QDFEHDAS(0.137)QS(0.137)PKK	PQAIIS(7.26)QDFEHDAS(-7.26)QS(-7.26)PKK	6	3	0	0	0	0	0	0	0	0	0	6080200	0	0	15195000	0	0	9013300	0	0	1
TraesCS6B01G210200.2	S	428	AT5G63110	RPD3-like histone deacetylase. HDA6 mutations specifically increase the expression of auxin-responsive transgenes, suggesting a role in transgene silencing.	RNA-MEDIATED TRANSCRIPTIONAL SILENCING 1 (RTS1); (SIL1); (RPD3B);HISTONE DEACETYLASE 6 (ATHDA6);HISTONE DEACETYLASE 6 (HDA6); (AXE1)	0	83.8636	0.928431	11.1393	2.1e-06	98.227	RPAQRSRLWSGGAYDSDTEDPDHMKTEANDL	LWSGGAYDS(0.928)DT(0.071)EDPDHMK	LWS(-41.89)GGAY(-40.19)DS(11.14)DT(-11.14)EDPDHMK	9	2	16942000	0	0	0	0	0	19452000	0	0	21054000	0	0	22008000	0	0	0	0	0	4
TraesCS6B01G273400.1	S	218	AT1G20440	Belongs to the dehydrin protein family, which contains highly conserved stretches of 7-17 residues that are repetitively scattered in their sequences, the K-, S-, Y- and lysine rich segments. Cold regulated gene, amino acid sequence homology with Group II LEA (late embryogenesis abundant) proteins. Also responds to osmotic stress, ABA, dehydration and inhibits e.coli growth while overexpressed. C…	(AtCOR47); (RD17);COLD-REGULATED 47 (COR47)	1.07456e-19	50.6024	0.550286	0.876526	2.17e-80	153.88	APAPVHAPAPAAEEVSSPDAKEKKGLLGKIM	KPEDAAPVPVTHAAPAPVHAPAPAAEEVS(0.55)S(0.45)PDAK	KPEDAAPVPVT(-89.36)HAAPAPVHAPAPAAEEVS(0.88)S(-0.88)PDAK	29	4	234180000	0	0	350220000	0	0	304020000	0	0	443950000	0	0	506730000	0	0	494970000	0	0	7
TraesCS6B01G273400.1	S	219	AT1G20440	Belongs to the dehydrin protein family, which contains highly conserved stretches of 7-17 residues that are repetitively scattered in their sequences, the K-, S-, Y- and lysine rich segments. Cold regulated gene, amino acid sequence homology with Group II LEA (late embryogenesis abundant) proteins. Also responds to osmotic stress, ABA, dehydration and inhibits e.coli growth while overexpressed. C…	(AtCOR47); (RD17);COLD-REGULATED 47 (COR47)	1.07456e-19	50.6024	0.5	0	2.17e-80	153.88	PAPVHAPAPAAEEVSSPDAKEKKGLLGKIMD	KPEDAAPVPVTHAAPAPVHAPAPAAEEVS(0.5)S(0.5)PDAK	KPEDAAPVPVT(-92.48)HAAPAPVHAPAPAAEEVS(0)S(0)PDAK	30	4	0	0	0	350220000	0	0	304020000	0	0	443950000	0	0	506730000	0	0	494970000	0	0	6
TraesCS6D01G149100.1	S	289	AT1G55840	Sec14p-like phosphatidylinositol transfer family protein;(source:Araport11)	#N/A	1.03578e-162	81.875	0.999976	46.2312	2.35e-07	111.22	LTNQQSSHKELLKMGSLHVSIPEPDPNDAKI	MGS(1)LHVSIPEPDPNDAK	MGS(46.23)LHVS(-46.23)IPEPDPNDAK	3	2	5252200	0	0	5635300	0	0	6123000	0	0	6818700	0	0	7644600	0	0	6621900	0	0	6
TraesCS6D01G177400.1	S	281	AT4G35300	tonoplast monosaccharide transporter2;(source:Araport11)	TONOPLAST MONOSACCHARIDE TRANSPORTER2 (TMT2)	0	85.0806	0.998468	27.9643	9.78e-08	115.91	QSWIARPSKGPSMLGSVLSLASRHGSMVNQS	GPSMLGS(0.998)VLS(0.193)LAS(0.809)R	GPS(-36.78)MLGS(27.96)VLS(-6.25)LAS(6.25)R	7	2	2858900	0	0	2520600	0	0	0	0	0	4812900	0	0	5033100	0	0	6160900	0	0	7
TraesCS7B01G345600.1	S	38	AT4G09890	mediator of RNA polymerase II transcription subunit, putative (DUF3511);(source:Araport11)	#N/A	2.6652e-18	75.8621	0.999919	40.9413	3.26e-62	176.49	YDYEDVSRGTAVKSYSFNGPSAGEDPEAKRR	SYS(1)FNGPSAGEDPEAK	S(-40.94)Y(-87.26)S(40.94)FNGPS(-94.84)AGEDPEAK	3	2	36904000	0	0	38780000	0	0	35298000	0	0	46693000	0	0	46473000	0	0	45630000	0	0	5
TraesCS7D01G176200.1	S	444	AT5G10470	Kinesin that binds cyclin-dependent kinase CDKA;1 as homodimer or as heterodimer with KCA2. Demarcates the division site in plant cells.	KINESIN LIKE PROTEIN FOR ACTIN BASED CHLOROPLAST MOVEMENT 1 (KAC1);KINESIN CDKA;1 ASSOCIATED 1 (KCA1)	0	79.6282	0.970885	15.2983	0.0053182	68.536	VVHVSPSASNLSRTLSTLSFSARARNAELSL	TLS(0.971)T(0.029)LSFSAR	T(-38.33)LS(15.3)T(-15.3)LS(-36.21)FS(-41.05)AR	3	2	0	0	0	0	0	0	0	0	0	2602200	0	0	2190200	0	0	2641100	0	0	2
TraesCS7D01G188200.2	S	94	AT2G32910	DCD (Development and Cell Death) domain protein;(source:Araport11)	#N/A	5.37403e-43	61.2022	0.970784	18.2477	1.36e-11	124.16	PAPAPVQKPSTPSGASPAASLKPATVAEGSS	PSTPS(0.015)GAS(0.971)PAAS(0.015)LK	PS(-72.19)T(-38.09)PS(-18.25)GAS(18.25)PAAS(-18.25)LK	8	2	18750000	23878000	0	0	17614000	0	20641000	0	0	19957000	30307000	0	21364000	32352000	0	20759000	2218400	0	6
TraesCS7D01G205400.1	S	9	AT5G37670	HSP20-like chaperones superfamily protein;(source:Araport11)	#N/A	9.59713e-42	67.8322	1	51.013	0.00342512	65.563	_______MADLFFGGSPFRRLLYARPFASAT	ADLFFGGS(1)PFR	ADLFFGGS(51.01)PFR	8	2	787210	0	0	772590	0	0	599710	0	0	3929500	0	0	1936900	0	0	2349600	0	0	3
TraesCS7D01G209100.1	T	99	AT3G02540	Encodes a member of the RADIATION SENSITIVE23 (RAD23) family: AT1G16190(RAD23A), AT1G79650(RAD23B), AT3G02540(RAD23C), AT5G38470(RAD23D). RAD23 proteins play an essential role in the cell cycle, morphology, and fertility of plants through their delivery of UPS (ubiquitin/26S proteasome system) substrates to the 26S proteasome.	RADIATION SENSITIVE23C (RAD23C)	7.04349e-155	68.0556	0.980197	17.0272	1.17e-07	98.592	ASTASKAPASQSQPATPPAPVASAARSPPSQ	APASQSQPAT(0.98)PPAPVAS(0.019)AAR	APAS(-53.37)QS(-34.32)QPAT(17.03)PPAPVAS(-17.03)AAR	10	2	0	0	0	0	0	0	0	0	0	18401000	0	0	21380000	0	0	16616000	0	0	1
TraesCS7D01G313100.1	S	97	AT1G12310	Calcium-binding EF-hand family protein;(source:Araport11)	#N/A	1.08302e-79	87.1622	0.978703	16.6413	0.00980599	59.116	DRPLRDAFRVLDKDASGTVSVADLRHVLTSI	DAS(0.979)GT(0.021)VSVADLR	DAS(16.64)GT(-16.64)VS(-40.44)VADLR	3	2	1975200	0	0	2230600	0	0	1973400	0	0	0	0	0	2939000	0	0	3298200	0	0	2
TraesCS7D01G364200.3	S	977	AT2G03150	Encodes a nuclear-localized calcium-binding protein RSA1 (SHORT ROOT IN SALT MEDIUM 1), which is required for salt tolerance.	SHORT ROOT IN SALT MEDIUM 1 (RSA1);EMBRYO DEFECTIVE 1579 (emb1579)	2.30546e-84	69.3431	1	52.6925	0.0107792	52.693	DEMMKEGEEKIDADQSAAAHDEPKADEKMEE	IDADQS(1)AAAHDEPK	IDADQS(52.69)AAAHDEPK	6	2	2744700	0	0	0	0	0	2417200	0	0	4365700	0	0	4530500	0	0	4964900	0	0	1
TraesCSU01G009200.1	S	577	AT2G28000	Encodes chaperonin-60 alpha, a molecular chaperone involved in Rubisco folding. Mutants display aberrant chloroplast and embryo development. The mRNA is cell-to-cell mobile.	(CPNA1);CHAPERONIN-60ALPHA1 (CPN60ALPHA1);CHAPERONIN-60ALPHA (CPN60A);CHLOROPLAST CHAPERONIN 60ALPHA (CH-CPN60A);SCHLEPPERLESS (SLP)	0	92.3933	1	97.7338	0.000579682	97.734	PKPKPKVAEPAEGQLSV______________	VAEPAEGQLS(1)V	VAEPAEGQLS(97.73)V	10	2	0	0	0	1273800	0	0	2199100	0	0	6416700	0	0	7895600	0	0	6949600	0	0	3
TraesCSU01G224600.1	S	12	AT5G51230	Polycomb group protein with zinc finger domain involved in negative regulation of reproductive development. Forms a complex with FIE, CLF, and MSI1. This complex modulates the expression of target genes including AG, PI and AP3.	CYTOKININ RESISTANT 1 (VEF2); (CYR1); (AtEMF2);EMBRYONIC FLOWER 2 (EMF2)	2.53671e-48	85.2174	0.5	0	1.33e-08	78.717	____MALEQVFSDRDSEDEVDDDIADFEDKR	ALEQVFS(0.5)DRDS(0.5)EDEVDDDIADFEDK	ALEQVFS(0)DRDS(0)EDEVDDDIADFEDK	11	3	0	0	0	0	0	0	0	0	0	5640500	0	0	5143500	0	0	6853000	0	0	3
TraesCS1A01G002700.1	T	731	AT1G70060	Encodes a homolog of the transcriptional repressor SIN3 (AT1G24190). The mRNA is cell-to-cell mobile.	SIN3-LIKE 4 (SNL4)	0	64.7605	1	63.4729	0.0433261	63.473	TWTTFVEPILGVQPRTPAVEDVGVVKSKSRT	T(1)PAVEDVGVVK	T(63.47)PAVEDVGVVK	1	2	0	0	0	0	0	0	0	0	0	0	0	0	0	0	0	7362000	0	0	1
TraesCS1A01G041400.1	S	53	AT2G38870	Predicted to encode a PR (pathogenesis-related) peptide that belongs to the PR-6 proteinase inhibitor family. Six putative PR-6-type protein encoding genes are found in Arabidopsis: At2g38900, At2g38870, At5g43570, At5g43580, At3g50020 and At3g46860.	#N/A	4.14746e-09	58.7302	0.992109	20.9944	4.1e-50	160.05	LKDKPDADIVVLPAGSPVTRDLRPNRVRIFV	DKPDADIVVLPAGS(0.992)PVT(0.008)R	DKPDADIVVLPAGS(20.99)PVT(-20.99)R	14	2	244420000	0	0	254440000	0	0	190080000	0	0	210520000	0	0	232920000	0	0	249030000	0	0	7
TraesCS1A01G050500.1	S	90	#N/A	#N/A	#N/A	#N/A	#N/A	0.997906	26.7804	0.00919837	56.548	SVPAAAEKTGMHRSQSLPMNMKLSSAKSIKR	S(0.002)QS(0.998)LPMNMK	S(-26.78)QS(26.78)LPMNMK	3	2	3416900	0	0	2262500	0	0	3938300	0	0	1534800	0	0	2083600	0	0	2125600	0	0	2
TraesCS1A01G051300.2	S	81	AT1G65010	Encodes a microtubule-associated protein. Putative role in flower development. Comparison of SALK_061426C to Columbia wild type in normal lighting and under low light of 33 micromoles per meter-squared per second resulted in a trend toward earlier bolting in the mutant under low light (P=0.055) (Ann Stapleton and Patrick Pridgen, 2009, personal communication).	#N/A	1.10742e-94	56.798	0.999997	55.6913	0.00018982	90.731	GSRGNTGGPFRSEPNSPPAAAAARPRLSFDR	SEPNS(1)PPAAAAAR	S(-55.69)EPNS(55.69)PPAAAAAR	5	2	22192000	0	0	20090000	0	0	27775000	0	0	16076000	0	0	22032000	0	0	27699000	0	0	7
TraesCS1A01G052200.1	S	149	AT5G06970	PATROL1 is a Munc13-like protein involved in mediating H[+]-ATPase translocation. It interacts with AHA1and is responsible for its translocation during stomatal movement.	PROTON ATPASE TRANSLOCATION CONTROL 1 (PATROL1)	0	78.1534	0.262526	0.501277	3.16e-05	52.345	VPSSVANLPKSLSLDSPTEELTIDDIEDFED	S(0.036)LS(0.234)LDS(0.263)PT(0.234)EELT(0.234)IDDIEDFEDDEGEFDSR	S(-8.66)LS(-0.5)LDS(0.5)PT(-0.5)EELT(-0.5)IDDIEDFEDDEGEFDS(-50.46)R	6	3	0	0	0	0	0	0	0	0	0	0	0	0	0	0	0	0	0	0	1
TraesCS1A01G054400.3	S	1027	AT3G45850	P-loop containing nucleoside triphosphate hydrolases superfamily protein;(source:Araport11)	#N/A	0	80.112	0.722161	7.21823	8.77e-07	112.17	NGDTKHLPEAQEESTSPSSVRDARVPLIARN	HLPEAQEES(0.137)T(0.137)S(0.722)PS(0.003)S(0.001)VR	HLPEAQEES(-7.22)T(-7.22)S(7.22)PS(-23.61)S(-30.54)VR	11	2	0	0	0	30467000	0	0	27566000	0	0	0	0	0	27511000	0	0	21536000	0	0	2
TraesCS1A01G067300.3	T	1444	AT3G11964	Encodes a nucleolar protein that is a ribosome biogenesis co-factor. Mutants display aberrant RNA processing and female gametophyte development.	RIBOSOMAL RNA PROCESSING 5 (RRP5)	0	71.978	0.959256	13.8204	1.77e-23	97.32	RVSLGLKESYFDSDLTDDENGNENDGGRVPM	ES(0.001)YFDS(0.04)DLT(0.959)DDENGNENDGGR	ES(-30.54)Y(-39.99)FDS(-13.82)DLT(13.82)DDENGNENDGGR	9	2	0	0	0	0	0	0	0	0	0	0	0	0	0	0	0	0	0	0	1
TraesCS1A01G074400.1	S	292	AT3G09850	D111/G-patch domain-containing protein;(source:Araport11)	#N/A	1.14631e-35	57.3529	0.5	0	0.0157067	40.725	ELLSSRWLNGMKLVDSDDDEMDTDDDEDGFL	LVDS(0.5)DDDEMDT(0.5)DDDEDGFLK	LVDS(0)DDDEMDT(0)DDDEDGFLK	4	2	0	0	0	0	0	0	0	0	0	0	0	0	0	0	0	0	0	0	1
TraesCS1A01G074400.1	T	299	AT3G09850	D111/G-patch domain-containing protein;(source:Araport11)	#N/A	1.14631e-35	57.3529	0.977687	16.4165	0.00624326	49.62	LNGMKLVDSDDDEMDTDDDEDGFLKKGKEKL	LVDS(0.022)DDDEMDT(0.978)DDDEDGFLK	LVDS(-16.42)DDDEMDT(16.42)DDDEDGFLK	11	2	0	0	0	0	0	0	0	0	0	0	0	0	0	0	0	0	0	0	2
TraesCS1A01G075100.1	S	95	AT1G09320	agenet domain-containing protein;(source:Araport11)	#N/A	1.19418e-63	46.2025	1	69.9519	7.55e-05	73.212	ETVPASQVRPRPPPPSPAPHAEHAPVDALRD	PRPPPPS(1)PAPHAEHAPVDALR	PRPPPPS(69.95)PAPHAEHAPVDALR	7	4	14298000	0	0	15525000	0	0	15926000	0	0	8543900	0	0	14295000	0	0	22101000	0	0	9
TraesCS1A01G093900.2	S	130	AT4G02510	An integral membrane GTPase that functions as a transit-sequence receptor required for the import of proteins necessary for chloroplast biogenesis. Located in the outer chloroplast membrane. Phosphorylation of the G-domains regulate translocon assembly. The mRNA is cell-to-cell mobile.	(ATTOC159);TRANSLOCON AT THE OUTER ENVELOPE MEMBRANE OF CHLOROPLASTS 160 (TOC160);TRANSLOCON AT THE OUTER ENVELOPE MEMBRANE OF CHLOROPLASTS 159 (TOC159);TRANSLOCON AT THE OUTER ENVELOPE MEMBRANE OF CHLOROPLASTS 86 (TOC86);PLASTID PROTEIN IMPORT 2 (PPI2)	0	76.3552	0.576772	1.3443	1.75e-73	168.68	DVKAALLVQALVAAKSESDNGELGEGDASLP	S(0.577)ES(0.423)DNGELGEGDASLPSADALVGDK	S(1.34)ES(-1.34)DNGELGEGDAS(-124.63)LPS(-143.51)ADALVGDK	1	2	22140000	0	0	31200000	0	0	24346000	0	0	29366000	0	0	30301000	0	0	0	0	0	5
TraesCS1A01G093900.2	S	132	AT4G02510	An integral membrane GTPase that functions as a transit-sequence receptor required for the import of proteins necessary for chloroplast biogenesis. Located in the outer chloroplast membrane. Phosphorylation of the G-domains regulate translocon assembly. The mRNA is cell-to-cell mobile.	(ATTOC159);TRANSLOCON AT THE OUTER ENVELOPE MEMBRANE OF CHLOROPLASTS 160 (TOC160);TRANSLOCON AT THE OUTER ENVELOPE MEMBRANE OF CHLOROPLASTS 159 (TOC159);TRANSLOCON AT THE OUTER ENVELOPE MEMBRANE OF CHLOROPLASTS 86 (TOC86);PLASTID PROTEIN IMPORT 2 (PPI2)	0	76.3552	0.5	0	4.67e-47	144.56	KAALLVQALVAAKSESDNGELGEGDASLPSA	S(0.5)ES(0.5)DNGELGEGDASLPSADALVGDK	S(0)ES(0)DNGELGEGDAS(-97.99)LPS(-119.01)ADALVGDK	3	2	22140000	0	0	0	0	0	24346000	0	0	0	0	0	0	0	0	0	0	0	2
TraesCS1A01G093900.2	S	217	AT4G02510	An integral membrane GTPase that functions as a transit-sequence receptor required for the import of proteins necessary for chloroplast biogenesis. Located in the outer chloroplast membrane. Phosphorylation of the G-domains regulate translocon assembly. The mRNA is cell-to-cell mobile.	(ATTOC159);TRANSLOCON AT THE OUTER ENVELOPE MEMBRANE OF CHLOROPLASTS 160 (TOC160);TRANSLOCON AT THE OUTER ENVELOPE MEMBRANE OF CHLOROPLASTS 159 (TOC159);TRANSLOCON AT THE OUTER ENVELOPE MEMBRANE OF CHLOROPLASTS 86 (TOC86);PLASTID PROTEIN IMPORT 2 (PPI2)	0	76.3552	0.949704	12.8965	7.46e-29	140.96	DGEFDSEKAVTASTTSMEAAEPEDKVAPTAE	AVTAST(0.002)T(0.049)S(0.95)MEAAEPEDK	AVT(-72.68)AS(-43.51)T(-28)T(-12.9)S(12.9)MEAAEPEDK	8	2	9498600	0	0	13630000	0	0	11715000	0	0	11923000	0	0	12426000	0	0	12456000	0	0	2
TraesCS1A01G093900.2	S	544	AT4G02510	An integral membrane GTPase that functions as a transit-sequence receptor required for the import of proteins necessary for chloroplast biogenesis. Located in the outer chloroplast membrane. Phosphorylation of the G-domains regulate translocon assembly. The mRNA is cell-to-cell mobile.	(ATTOC159);TRANSLOCON AT THE OUTER ENVELOPE MEMBRANE OF CHLOROPLASTS 160 (TOC160);TRANSLOCON AT THE OUTER ENVELOPE MEMBRANE OF CHLOROPLASTS 159 (TOC159);TRANSLOCON AT THE OUTER ENVELOPE MEMBRANE OF CHLOROPLASTS 86 (TOC86);PLASTID PROTEIN IMPORT 2 (PPI2)	0	76.3552	1	92.3531	2.73e-21	107.75	VDDEIVLAAADEKDGSGNEGDEDDDEVSFDR	DGS(1)GNEGDEDDDEVSFDR	DGS(92.35)GNEGDEDDDEVS(-92.35)FDR	3	2	0	0	0	0	0	0	0	0	0	0	0	0	0	0	0	0	0	0	1
TraesCS1A01G093900.2	S	584	AT4G02510	An integral membrane GTPase that functions as a transit-sequence receptor required for the import of proteins necessary for chloroplast biogenesis. Located in the outer chloroplast membrane. Phosphorylation of the G-domains regulate translocon assembly. The mRNA is cell-to-cell mobile.	(ATTOC159);TRANSLOCON AT THE OUTER ENVELOPE MEMBRANE OF CHLOROPLASTS 160 (TOC160);TRANSLOCON AT THE OUTER ENVELOPE MEMBRANE OF CHLOROPLASTS 159 (TOC159);TRANSLOCON AT THE OUTER ENVELOPE MEMBRANE OF CHLOROPLASTS 86 (TOC86);PLASTID PROTEIN IMPORT 2 (PPI2)	0	76.3552	0.980095	18.2844	1.55e-85	180.32	NSEAAKQIMKELGEGSSSGSPVSGLSSSREY	ELGEGS(0.98)S(0.015)S(0.005)GSPVSGLSSSR	ELGEGS(18.28)S(-18.28)S(-23.27)GS(-32.98)PVS(-36.27)GLS(-49.95)S(-54.24)S(-59.36)R	6	2	85707000	0	0	115560000	0	0	65760000	0	0	0	0	0	0	0	0	62203000	0	0	3
TraesCS1A01G093900.2	S	585	AT4G02510	An integral membrane GTPase that functions as a transit-sequence receptor required for the import of proteins necessary for chloroplast biogenesis. Located in the outer chloroplast membrane. Phosphorylation of the G-domains regulate translocon assembly. The mRNA is cell-to-cell mobile.	(ATTOC159);TRANSLOCON AT THE OUTER ENVELOPE MEMBRANE OF CHLOROPLASTS 160 (TOC160);TRANSLOCON AT THE OUTER ENVELOPE MEMBRANE OF CHLOROPLASTS 159 (TOC159);TRANSLOCON AT THE OUTER ENVELOPE MEMBRANE OF CHLOROPLASTS 86 (TOC86);PLASTID PROTEIN IMPORT 2 (PPI2)	0	76.3552	0.498511	0	0.0158118	52.555	SEAAKQIMKELGEGSSSGSPVSGLSSSREYT	ELGEGS(0.498)S(0.499)S(0.499)GS(0.499)PVS(0.005)GLSSSR	ELGEGS(0)S(0)S(0)GS(0)PVS(-20.19)GLS(-31.64)S(-35.81)S(-40.51)R	7	2	0	0	0	0	0	0	0	0	0	0	0	0	0	0	0	0	0	0	1
TraesCS1A01G093900.2	S	586	AT4G02510	An integral membrane GTPase that functions as a transit-sequence receptor required for the import of proteins necessary for chloroplast biogenesis. Located in the outer chloroplast membrane. Phosphorylation of the G-domains regulate translocon assembly. The mRNA is cell-to-cell mobile.	(ATTOC159);TRANSLOCON AT THE OUTER ENVELOPE MEMBRANE OF CHLOROPLASTS 160 (TOC160);TRANSLOCON AT THE OUTER ENVELOPE MEMBRANE OF CHLOROPLASTS 159 (TOC159);TRANSLOCON AT THE OUTER ENVELOPE MEMBRANE OF CHLOROPLASTS 86 (TOC86);PLASTID PROTEIN IMPORT 2 (PPI2)	0	76.3552	0.500939	0	0.0158118	52.555	EAAKQIMKELGEGSSSGSPVSGLSSSREYTN	ELGEGS(0.493)S(0.493)S(0.501)GS(0.493)PVS(0.018)GLS(0.001)SSR	ELGEGS(0)S(0)S(0)GS(0)PVS(-12.19)GLS(-23.44)S(-28.64)S(-33.52)R	8	2	0	0	0	0	95869000	0	0	0	0	0	0	0	0	81179000	0	0	74678000	0	1
TraesCS1A01G093900.2	S	588	AT4G02510	An integral membrane GTPase that functions as a transit-sequence receptor required for the import of proteins necessary for chloroplast biogenesis. Located in the outer chloroplast membrane. Phosphorylation of the G-domains regulate translocon assembly. The mRNA is cell-to-cell mobile.	(ATTOC159);TRANSLOCON AT THE OUTER ENVELOPE MEMBRANE OF CHLOROPLASTS 160 (TOC160);TRANSLOCON AT THE OUTER ENVELOPE MEMBRANE OF CHLOROPLASTS 159 (TOC159);TRANSLOCON AT THE OUTER ENVELOPE MEMBRANE OF CHLOROPLASTS 86 (TOC86);PLASTID PROTEIN IMPORT 2 (PPI2)	0	76.3552	0.986383	19.2837	3.41e-167	219.95	AKQIMKELGEGSSSGSPVSGLSSSREYTNSM	ELGEGSS(0.002)S(0.012)GS(0.986)PVSGLSSSR	ELGEGS(-42.29)S(-27.1)S(-19.28)GS(19.28)PVS(-54.65)GLS(-73.07)S(-79.06)S(-85.02)R	10	2	232400000	0	0	278280000	0	0	307220000	0	0	264340000	0	0	275570000	0	0	258680000	0	0	6
TraesCS1A01G093900.2	S	594	AT4G02510	An integral membrane GTPase that functions as a transit-sequence receptor required for the import of proteins necessary for chloroplast biogenesis. Located in the outer chloroplast membrane. Phosphorylation of the G-domains regulate translocon assembly. The mRNA is cell-to-cell mobile.	(ATTOC159);TRANSLOCON AT THE OUTER ENVELOPE MEMBRANE OF CHLOROPLASTS 160 (TOC160);TRANSLOCON AT THE OUTER ENVELOPE MEMBRANE OF CHLOROPLASTS 159 (TOC159);TRANSLOCON AT THE OUTER ENVELOPE MEMBRANE OF CHLOROPLASTS 86 (TOC86);PLASTID PROTEIN IMPORT 2 (PPI2)	0	76.3552	0.779383	6.45618	8.19e-08	94.632	ELGEGSSSGSPVSGLSSSREYTNSMDGQIVL	ELGEGSSSGSPVS(0.004)GLS(0.779)S(0.176)S(0.041)R	ELGEGS(-67.8)S(-63.22)S(-57.99)GS(-46.95)PVS(-23.26)GLS(6.46)S(-6.46)S(-12.83)R	16	2	0	0	0	7472400	0	0	0	0	0	7037200	0	0	0	0	0	0	0	0	1
TraesCS1A01G093900.2	S	645	AT4G02510	An integral membrane GTPase that functions as a transit-sequence receptor required for the import of proteins necessary for chloroplast biogenesis. Located in the outer chloroplast membrane. Phosphorylation of the G-domains regulate translocon assembly. The mRNA is cell-to-cell mobile.	(ATTOC159);TRANSLOCON AT THE OUTER ENVELOPE MEMBRANE OF CHLOROPLASTS 160 (TOC160);TRANSLOCON AT THE OUTER ENVELOPE MEMBRANE OF CHLOROPLASTS 159 (TOC159);TRANSLOCON AT THE OUTER ENVELOPE MEMBRANE OF CHLOROPLASTS 86 (TOC86);PLASTID PROTEIN IMPORT 2 (PPI2)	0	76.3552	0.499471	0	0.0362966	47.204	DSAALAALLKAATGASPDGNITVSSQDGSRI	AAT(0.499)GAS(0.499)PDGNIT(0.001)VSSQDGSR	AAT(0)GAS(0)PDGNIT(-28.06)VS(-34.01)S(-39.43)QDGS(-43.52)R	6	2	0	0	0	0	0	0	0	0	0	0	0	0	0	0	0	0	0	0	1
TraesCS1A01G093900.2	S	763	AT4G02510	An integral membrane GTPase that functions as a transit-sequence receptor required for the import of proteins necessary for chloroplast biogenesis. Located in the outer chloroplast membrane. Phosphorylation of the G-domains regulate translocon assembly. The mRNA is cell-to-cell mobile.	(ATTOC159);TRANSLOCON AT THE OUTER ENVELOPE MEMBRANE OF CHLOROPLASTS 160 (TOC160);TRANSLOCON AT THE OUTER ENVELOPE MEMBRANE OF CHLOROPLASTS 159 (TOC159);TRANSLOCON AT THE OUTER ENVELOPE MEMBRANE OF CHLOROPLASTS 86 (TOC86);PLASTID PROTEIN IMPORT 2 (PPI2)	0	76.3552	1	71.3491	0.00617883	71.349	LAEGIRHGRQTNRAFSLENARKKALLLEAEG	AFS(1)LENAR	AFS(71.35)LENAR	3	2	5723000	0	0	5616400	0	0	9455400	0	0	6722400	0	0	8717700	0	0	6947900	0	0	1
TraesCS1A01G093900.2	T	510	AT4G02510	An integral membrane GTPase that functions as a transit-sequence receptor required for the import of proteins necessary for chloroplast biogenesis. Located in the outer chloroplast membrane. Phosphorylation of the G-domains regulate translocon assembly. The mRNA is cell-to-cell mobile.	(ATTOC159);TRANSLOCON AT THE OUTER ENVELOPE MEMBRANE OF CHLOROPLASTS 160 (TOC160);TRANSLOCON AT THE OUTER ENVELOPE MEMBRANE OF CHLOROPLASTS 159 (TOC159);TRANSLOCON AT THE OUTER ENVELOPE MEMBRANE OF CHLOROPLASTS 86 (TOC86);PLASTID PROTEIN IMPORT 2 (PPI2)	0	76.3552	1	94.5175	2.97e-101	179.03	VADDQKTVAAADDEDTGGEENEGAQDVTDRE	TVAAADDEDT(1)GGEENEGAQDVTDR	T(-94.52)VAAADDEDT(94.52)GGEENEGAQDVT(-103.67)DR	10	2	75373000	0	0	113760000	0	0	81303000	0	0	113990000	0	0	58807000	0	0	195390000	0	0	14
TraesCS1A01G093900.2	T	642	AT4G02510	An integral membrane GTPase that functions as a transit-sequence receptor required for the import of proteins necessary for chloroplast biogenesis. Located in the outer chloroplast membrane. Phosphorylation of the G-domains regulate translocon assembly. The mRNA is cell-to-cell mobile.	(ATTOC159);TRANSLOCON AT THE OUTER ENVELOPE MEMBRANE OF CHLOROPLASTS 160 (TOC160);TRANSLOCON AT THE OUTER ENVELOPE MEMBRANE OF CHLOROPLASTS 159 (TOC159);TRANSLOCON AT THE OUTER ENVELOPE MEMBRANE OF CHLOROPLASTS 86 (TOC86);PLASTID PROTEIN IMPORT 2 (PPI2)	0	76.3552	0.499471	0	0.0362966	47.204	KGFDSAALAALLKAATGASPDGNITVSSQDG	AAT(0.499)GAS(0.499)PDGNIT(0.001)VSSQDGSR	AAT(0)GAS(0)PDGNIT(-28.06)VS(-34.01)S(-39.43)QDGS(-43.52)R	3	2	0	0	0	0	0	0	0	0	0	0	0	0	0	0	0	0	0	0	1
TraesCS1A01G095000.3	S	39	AT3G16630	Kinesin-13A localized to entire Golgi stacks. Involved in trichome development.	(KINESIN-13A); (ATKINESIN-13A)	0	76.0375	0.999346	31.8503	0.0001244	78.228	TAQKFGSGTSAEGLYSPELRGELGAGLLDLH	FGSGTSAEGLY(0.001)S(0.999)PELR	FGS(-70.39)GT(-69.51)S(-61.2)AEGLY(-31.85)S(31.85)PELR	12	2	28370000	0	0	0	0	0	0	0	0	37972000	0	0	0	0	0	0	0	0	1
TraesCS1A01G095000.3	S	639	AT3G16630	Kinesin-13A localized to entire Golgi stacks. Involved in trichome development.	(KINESIN-13A); (ATKINESIN-13A)	0	76.0375	0.5	0	0.000782748	42.322	TSASASQVSRQSEKESSCDDVEIDAILEEEE	ES(0.5)S(0.5)CDDVEIDAILEEEEALIAAHR	ES(0)S(0)CDDVEIDAILEEEEALIAAHR	2	3	2598000	0	0	6127300	0	0	2813800	0	0	1078100	0	0	0	0	0	0	0	0	1
TraesCS1A01G095000.3	S	640	AT3G16630	Kinesin-13A localized to entire Golgi stacks. Involved in trichome development.	(KINESIN-13A); (ATKINESIN-13A)	0	76.0375	0.5	0	0.000782748	42.322	SASASQVSRQSEKESSCDDVEIDAILEEEEA	ES(0.5)S(0.5)CDDVEIDAILEEEEALIAAHR	ES(0)S(0)CDDVEIDAILEEEEALIAAHR	3	3	2598000	0	0	6127300	0	0	2813800	0	0	1078100	0	0	0	0	0	0	0	0	1
TraesCS1A01G108300.2	S	612	AT5G13560	structural maintenance of chromosomes protein;(source:Araport11)	#N/A	0	66.5205	0.99999	50.1583	0.00126854	57.61	QAPVTPKAAHVDSPKSPMKPEQQQQLDPDSE	S(1)PMKPEQQQQLDPDSEFANLR	S(50.16)PMKPEQQQQLDPDS(-50.16)EFANLR	1	3	0	0	0	13074000	0	0	0	0	0	0	0	0	0	0	0	0	0	0	1
TraesCS1A01G108300.2	T	601	AT5G13560	structural maintenance of chromosomes protein;(source:Araport11)	#N/A	0	66.5205	0.999689	35.0914	0.00226205	76.255	EERSDLSPSPIQAPVTPKAAHVDSPKSPMKP	SDLSPSPIQAPVT(1)PK	S(-72.42)DLS(-57.92)PS(-35.09)PIQAPVT(35.09)PK	13	2	31436000	0	0	21993000	0	0	30953000	0	0	32346000	0	0	28792000	0	0	31128000	0	0	2
TraesCS1A01G110900.1	S	299	AT1G07110	Encodes the bifunctional enzyme fructose-6-phosphate 2-kinase/fructose-2,6-bisphosphatase.	(ATF2KP);"FRUCTOSE-2,6-BISPHOSPHATASE" (F2KP); (FKFBP)	0	80.9202	0.999998	56.1977	1.73e-30	152.54	SNSKKLQVSGMVESKSVGTLIQLQKKDMPQG	S(1)VGTLIQLQK	S(56.2)VGT(-56.2)LIQLQK	1	2	321370000	0	0	454110000	0	0	226730000	0	0	145070000	0	0	164600000	0	0	133470000	0	0	6
TraesCS1A01G110900.1	S	331	AT1G07110	Encodes the bifunctional enzyme fructose-6-phosphate 2-kinase/fructose-2,6-bisphosphatase.	(ATF2KP);"FRUCTOSE-2,6-BISPHOSPHATASE" (F2KP); (FKFBP)	0	80.9202	0.999984	48.0294	1.15e-97	194.99	YVDRGVVSPKLGKSFSACSLASGLNFGSTKA	SFS(1)ACSLASGLNFGSTK	S(-48.03)FS(48.03)ACS(-64.33)LAS(-117.67)GLNFGS(-153.21)T(-157.74)K	3	2	206420000	12548000	0	219940000	27456000	0	120890000	20051000	0	121290000	27672000	0	96921000	12495000	0	108790000	21518000	0	12
TraesCS1A01G110900.1	S	334	AT1G07110	Encodes the bifunctional enzyme fructose-6-phosphate 2-kinase/fructose-2,6-bisphosphatase.	(ATF2KP);"FRUCTOSE-2,6-BISPHOSPHATASE" (F2KP); (FKFBP)	0	80.9202	0.487449	0	0.0012948	56.407	RGVVSPKLGKSFSACSLASGLNFGSTKAMPE	S(0.011)FS(0.487)ACS(0.487)LAS(0.014)GLNFGSTK	S(-16.4)FS(0)ACS(0)LAS(-15.44)GLNFGS(-50.43)T(-50.14)K	6	3	0	0	0	0	0	0	0	0	0	0	0	0	0	0	0	0	0	0	1
TraesCS1A01G110900.1	S	343	AT1G07110	Encodes the bifunctional enzyme fructose-6-phosphate 2-kinase/fructose-2,6-bisphosphatase.	(ATF2KP);"FRUCTOSE-2,6-BISPHOSPHATASE" (F2KP); (FKFBP)	0	80.9202	0.83513	7.04568	2.89e-38	152.81	KSFSACSLASGLNFGSTKAMPEAAGAVAAAA	S(0.004)FS(0.996)ACSLASGLNFGS(0.835)T(0.165)K	S(-24.14)FS(24.14)ACS(-51.64)LAS(-51.89)GLNFGS(7.05)T(-7.05)K	15	2	0	12548000	0	0	0	0	0	20051000	0	0	27672000	0	0	0	0	0	0	0	3
TraesCS1A01G110900.1	T	344	AT1G07110	Encodes the bifunctional enzyme fructose-6-phosphate 2-kinase/fructose-2,6-bisphosphatase.	(ATF2KP);"FRUCTOSE-2,6-BISPHOSPHATASE" (F2KP); (FKFBP)	0	80.9202	0.629732	2.32568	3.66e-79	179.03	SFSACSLASGLNFGSTKAMPEAAGAVAAAAV	S(0.009)FS(0.991)ACSLAS(0.001)GLNFGS(0.37)T(0.63)K	S(-21.02)FS(21.02)ACS(-54.78)LAS(-30.01)GLNFGS(-2.33)T(2.33)K	16	2	0	0	0	0	27456000	0	0	0	0	0	0	0	0	12495000	0	0	21518000	0	3
TraesCS1A01G112200.1	S	112	AT5G58320	Encodes a member of the NET superfamily of proteins that potentially couples different membranes to the actin cytoskeleton in plant cells. It colocalizes with filamentous actin and is localized to the tonoplast membrane. It is expressed in the epidermis of the root meristem and the early expansion zone.	NETWORKED 4A (NET4A)	8.62429e-54	49.429	0.531382	6.11589	0.000100823	42.039	IPSSLQPHGSFGAPESDSETQSPPSAEQKPK	NIPS(0.034)S(0.13)LQPHGS(0.13)FGAPES(0.531)DS(0.13)ET(0.034)QS(0.01)PPS(0.001)AEQK	NIPS(-11.93)S(-6.12)LQPHGS(-6.12)FGAPES(6.12)DS(-6.12)ET(-11.93)QS(-17.42)PPS(-27.09)AEQK	17	3	0	0	0	0	0	0	0	0	0	13618000	0	0	0	0	0	0	0	0	1
TraesCS1A01G118300.1	S	46	AT5G25510	Protein phosphatase 2A regulatory B subunit family protein;(source:Araport11)	#N/A	0	71.2302	0.999998	57.5133	0.0046454	58.159	MSYDVNGRQWDSMRASPPLAAIAGAEGETRE	AS(1)PPLAAIAGAEGETR	AS(57.51)PPLAAIAGAEGET(-57.51)R	2	2	4682600	0	0	5146200	0	0	4317900	0	0	0	0	0	0	0	0	1617000	0	0	1
TraesCS1A01G118300.1	S	470	AT5G25510	Protein phosphatase 2A regulatory B subunit family protein;(source:Araport11)	#N/A	0	71.2302	1	79.9739	0.00180784	79.974	HLEKNAAFHPVTRDISFAAFPKPAPLIMPF_	DIS(1)FAAFPK	DIS(79.97)FAAFPK	3	2	3644100	0	0	3943600	0	0	3542900	0	0	3896000	0	0	1955200	0	0	1344800	0	0	1
TraesCS1A01G118700.1	S	365	AT5G37370	encodes a putative splicing factor. Over-expression in yeast and Arabidopsis result in increased tolerance to high salt.	(ATSRL1)	2.17546e-142	91.0714	0.499991	0	0.0342573	48.44	RSKSRSRSRSRNEHRSSPFGDISKEKAAAAS	S(0.5)S(0.5)PFGDISK	S(0)S(0)PFGDIS(-44.51)K	1	2	3948000	0	0	3991100	0	0	3701200	0	0	2688200	0	0	3724800	0	0	3214400	0	0	1
TraesCS1A01G118700.1	S	366	AT5G37370	encodes a putative splicing factor. Over-expression in yeast and Arabidopsis result in increased tolerance to high salt.	(ATSRL1)	2.17546e-142	91.0714	0.499991	0	0.0342573	48.44	SKSRSRSRSRNEHRSSPFGDISKEKAAAASS	S(0.5)S(0.5)PFGDISK	S(0)S(0)PFGDIS(-44.51)K	2	2	3948000	0	0	3991100	0	0	3701200	0	0	2688200	0	0	3724800	0	0	3214400	0	0	1
TraesCS1A01G123600.1	S	5	AT4G22720	Actin-like ATPase superfamily protein;(source:Araport11)	#N/A	0	89.4737	0.51673	0.508244	4e-05	61.538	___________MASSSSPASSHPPGPFALGL	AS(0.001)S(0.003)S(0.517)S(0.46)PAS(0.01)S(0.01)HPPGPFALGLESSANK	AS(-27.37)S(-22.24)S(0.51)S(-0.51)PAS(-17.23)S(-17.23)HPPGPFALGLES(-51.38)S(-51.14)ANK	4	3	22533000	0	0	21300000	0	0	0	0	0	0	0	0	0	0	0	0	0	0	1
TraesCS1A01G123600.1	S	6	AT4G22720	Actin-like ATPase superfamily protein;(source:Araport11)	#N/A	0	89.4737	0.505054	0.549406	6.74e-05	57.496	__________MASSSSPASSHPPGPFALGLE	AS(0.003)S(0.022)S(0.445)S(0.505)PAS(0.013)S(0.013)HPPGPFALGLESSANK	AS(-22.97)S(-13.6)S(-0.55)S(0.55)PAS(-16.01)S(-16.01)HPPGPFALGLES(-46.41)S(-47.34)ANK	5	3	0	0	0	0	0	0	0	0	0	14002000	0	0	0	0	0	0	0	0	1
TraesCS1A01G125300.1	S	56	AT2G19450	Encodes Acyl-CoA:diacylglycerol acyltransferase (DGAT) catalyzes the final step of the triacylglycerol synthesis pathway. An insertion mutation in the TAG1 gene results in altered lipid phenotype. Role in senescence and seed development. Its preferred substrate is linolenoyl-CoA (C18:3-CoA).	(ATDGAT1); (RDS1);ACYL-COA:DIACYLGLYCEROL ACYLTRANSFERASE 1 (DGAT1); (ABX45); (AS11);TRIACYLGLYCEROL BIOSYNTHESIS DEFECT 1 (TAG1);ARABIDOPSIS THALIANA ACYL-COA:DIACYLGLYCEROL ACYLTRANSFERASE (ATDGAT)	0	79.669	0.799197	6.26804	0.0001734	62.683	SSGAAVAARASFAADSGDESGPPEPSSSHSR	AS(0.006)FAADS(0.799)GDES(0.189)GPPEPS(0.001)S(0.002)S(0.002)HS(0.002)R	AS(-21.21)FAADS(6.27)GDES(-6.27)GPPEPS(-27.51)S(-27.16)S(-27.16)HS(-27.16)R	7	3	17781000	0	0	31434000	0	0	30595000	0	0	24768000	0	0	0	0	0	25721000	0	0	4
TraesCS1A01G126900.1	S	667	AT3G21090	ABC-2 type transporter family protein;(source:Araport11)	ATP-BINDING CASSETTE G15 (ABCG15)	0	79.7015	0.676161	4.64764	0.000776024	78.529	ERRASFRVSLAMTSLSKRHNAPHPMAMQEGL	VSLAMT(0.092)S(0.232)LS(0.676)K	VS(-67.62)LAMT(-8.67)S(-4.65)LS(4.65)K	9	2	9082300	0	0	7240900	0	0	8924100	0	0	9509100	0	0	9735000	0	0	7214400	0	0	1
TraesCS1A01G132300.1	T	139	#N/A	#N/A	#N/A	#N/A	#N/A	0.888907	9.03172	0.0229556	41.502	TMLANLVSVREEEMQTYKEMKTKQIDSYKEI	EEEMQT(0.889)Y(0.111)K	EEEMQT(9.03)Y(-9.03)K	6	1	0	0	0	0	0	0	0	0	0	0	0	0	0	0	0	7437500	0	0	1
TraesCS1A01G133100.2	S	641	AT5G49910	Stromal heat shock protein involved in protein import into chloroplast. The mRNA is cell-to-cell mobile.	CHLOROPLAST HEAT SHOCK PROTEIN 70-2 (cpHsc70-2);CHLOROPLAST HEAT SHOCK PROTEIN 70-2 (CPHSC70-2EAT SHOCK PROTEIN 70-2);HEAT SHOCK PROTEIN 70-7 (HSC70-7)	0	91.0949	0.486212	0.361647	1.17e-17	59.166	DALAALNQEVMQLGQSLYQQQGSGPTPGADG	DALAALNQEVMQLGQS(0.486)LY(0.447)QQQGS(0.039)GPT(0.027)PGADGAADSTGPGPSEK	DALAALNQEVMQLGQS(0.36)LY(-0.36)QQQGS(-10.94)GPT(-12.52)PGADGAADS(-42.82)T(-43.77)GPGPS(-52.72)EK	16	4	0	0	0	0	0	0	0	0	0	0	0	0	0	0	0	0	0	0	1
TraesCS1A01G137700.1	S	179	AT1G32400	TOM2A encodes a 280 amino acid putative four-pass transmembrane protein with a C-terminal farnesylation signal, essential for efficient multiplication of tobacco mosaic viruses.	TOBAMOVIRUS MULTIPLICATION 2A (TOM2A)	3.00128e-83	78.2178	1	144.713	2.66e-293	268.92	LALAVRAMNKPAEYDSDDEIIGTARSTSIRQ	PAEYDS(1)DDEIIGTAR	PAEY(-144.71)DS(144.71)DDEIIGT(-156.3)AR	6	2	25550000	0	0	38689000	0	0	45480000	0	0	35142000	0	0	4239800	0	0	18842000	0	0	15
TraesCS1A01G137700.1	S	189	AT1G32400	TOM2A encodes a 280 amino acid putative four-pass transmembrane protein with a C-terminal farnesylation signal, essential for efficient multiplication of tobacco mosaic viruses.	TOBAMOVIRUS MULTIPLICATION 2A (TOM2A)	3.00128e-83	78.2178	0.333004	0	1.95e-16	93.317	PAEYDSDDEIIGTARSTSIRQPLIHSQNAPA;PAEYDSDDEIIGTVRSTSIRQPLIHSQNAPA	S(0.333)T(0.333)S(0.333)IRQPLIHS(0.001)QNAPATGVPVPTLDQR	S(0)T(0)S(0)IRQPLIHS(-25.27)QNAPAT(-74.56)GVPVPT(-89.04)LDQR	1	3	0	0	0	0	0	0	0	0	0	0	0	0	0	0	0	0	0	0	1
TraesCS1A01G137700.1	S	191	AT1G32400	TOM2A encodes a 280 amino acid putative four-pass transmembrane protein with a C-terminal farnesylation signal, essential for efficient multiplication of tobacco mosaic viruses.	TOBAMOVIRUS MULTIPLICATION 2A (TOM2A)	3.00128e-83	78.2178	0.333004	0	1.95e-16	93.317	EYDSDDEIIGTARSTSIRQPLIHSQNAPATG;EYDSDDEIIGTVRSTSIRQPLIHSQNAPATG	S(0.333)T(0.333)S(0.333)IRQPLIHS(0.001)QNAPATGVPVPTLDQR	S(0)T(0)S(0)IRQPLIHS(-25.27)QNAPAT(-74.56)GVPVPT(-89.04)LDQR	3	3	0	0	0	0	0	0	0	0	0	0	0	0	0	0	0	0	0	0	1
TraesCS1A01G137700.1	T	190	AT1G32400	TOM2A encodes a 280 amino acid putative four-pass transmembrane protein with a C-terminal farnesylation signal, essential for efficient multiplication of tobacco mosaic viruses.	TOBAMOVIRUS MULTIPLICATION 2A (TOM2A)	3.00128e-83	78.2178	0.333004	0	1.95e-16	93.317	AEYDSDDEIIGTARSTSIRQPLIHSQNAPAT;AEYDSDDEIIGTVRSTSIRQPLIHSQNAPAT	S(0.333)T(0.333)S(0.333)IRQPLIHS(0.001)QNAPATGVPVPTLDQR	S(0)T(0)S(0)IRQPLIHS(-25.27)QNAPAT(-74.56)GVPVPT(-89.04)LDQR	2	3	0	0	0	0	0	0	0	0	0	0	0	0	0	0	0	0	0	0	1
TraesCS1A01G149300.1	S	106	AT5G44030	Encodes a cellulose synthase involved in secondary cell wall biosynthesis. Confers resistance towards bacterial and fungal pathogens, independent of salicylic acid, ethylene and jasmonate signaling. The mRNA is cell-to-cell mobile.	(NWS2);IRREGULAR XYLEM 5 (IRX5);CELLULOSE SYNTHASE A4 (CESA4)	0	85.3868	0.999885	39.4117	1.71e-07	84.365	KSPKKPHEPVPFDVYSENGEQPPQKWRPGGP	KPHEPVPFDVYS(1)ENGEQPPQK	KPHEPVPFDVY(-39.41)S(39.41)ENGEQPPQK	12	3	24137000	0	0	24890000	0	0	26642000	0	0	21302000	0	0	27925000	0	0	25451000	0	0	6
TraesCS1A01G152200.1	S	240	AT3G24180	Beta-glucosidase, GBA2 type family protein;(source:Araport11)	#N/A	0	78.1476	1	52.1723	0.00272963	59.434	ESVKDNHVKPAAEQVSDGDDLPNGEERSVSM	PAAEQVS(1)DGDDLPNGEER	PAAEQVS(52.17)DGDDLPNGEER	7	2	0	0	0	5552400	0	0	6178400	0	0	4354000	0	0	5526900	0	0	4063800	0	0	3
TraesCS1A01G159100.1	S	125	AT5G04800	Ribosomal S17 family protein;(source:Araport11)	#N/A	1.3114e-71	85.9155	0.984832	18.1258	1.13e-33	156	GMADLPGVERAPEATSAAAPYRQPFNGPRGG	APEAT(0.015)S(0.985)AAAPYR	APEAT(-18.13)S(18.13)AAAPY(-52.66)R	6	2	7324600	0	0	6351700	0	0	9318600	0	0	6806400	0	0	9425100	0	0	10847000	0	0	6
TraesCS1A01G172100.1	S	151	AT1G08130	Encodes the Arabidopsis DNA ligase 1 that provides the major DNA ligase activity in cells and plays a key role in both DNA replication and excision repair pathways. In addition, it is an important component of the active DNA demethylation machinery and is indispensable for cell viability. AtLIG1 expresses one major and two minor mRNA transcripts differing only in the length of the 5' untranslated…	DNA LIGASE 1 (LIG1);DNA LIGASE 1 (ATLIG1)	0	83.7758	1	71.4103	4.48e-18	113.04	ADGATAEPAVDEKPPSPAKSPVKSKRPSSPP	TTAEADGATAEPAVDEKPPS(1)PAK	T(-90.76)T(-90.76)AEADGAT(-71.41)AEPAVDEKPPS(71.41)PAK	20	2	13789000	14774000	0	12488000	13259000	0	15496000	14676000	0	12782000	11126000	0	17761000	13443000	0	19505000	7046400	0	15
TraesCS1A01G172100.1	S	155	AT1G08130	Encodes the Arabidopsis DNA ligase 1 that provides the major DNA ligase activity in cells and plays a key role in both DNA replication and excision repair pathways. In addition, it is an important component of the active DNA demethylation machinery and is indispensable for cell viability. AtLIG1 expresses one major and two minor mRNA transcripts differing only in the length of the 5' untranslated…	DNA LIGASE 1 (LIG1);DNA LIGASE 1 (ATLIG1)	0	83.7758	0.999545	33.7509	2.7e-10	77.439	TAEPAVDEKPPSPAKSPVKSKRPSSPPKSKS	TTAEADGAT(0.003)AEPAVDEKPPS(0.998)PAKS(1)PVK	T(-48.35)T(-48.29)AEADGAT(-26.5)AEPAVDEKPPS(26.5)PAKS(33.75)PVK	24	3	0	14774000	0	0	13259000	0	0	14676000	0	0	11126000	0	0	13443000	0	0	7046400	0	4
TraesCS1A01G175700.1	S	161	AT1G33400	Encodes one of the 36 carboxylate clamp (CC)-tetratricopeptide repeat (TPR) proteins (Prasad 2010, Pubmed ID: 20856808) with potential to interact with Hsp90/Hsp70 as co-chaperones.	TETRATRICOPEPTIDE REPEAT 9 (TPR9)	0	59.799	0.986619	18.7094	0.000237045	83.243	ILVPMQRIVDHGRSASGLSSGSVSLRSAELG	S(0.013)AS(0.987)GLSSGSVSLR	S(-18.71)AS(18.71)GLS(-40.45)S(-49.93)GS(-58.73)VS(-66.11)LR	3	2	10500000	0	0	7183500	0	0	9881400	0	0	8094600	0	0	11689000	0	0	10405000	0	0	4
TraesCS1A01G182700.1	S	123	AT4G10790	UBX domain-containing protein;(source:Araport11)	#N/A	0	72.2567	0.995621	23.5672	0.0274564	50.353	RLGVWVASGVLSRSLSLLGLAQRGGDRLLEL	S(0.004)LS(0.996)LLGLAQR	S(-23.57)LS(23.57)LLGLAQR	3	2	1360400	0	0	1173400	0	0	1624100	0	0	0	0	0	989640	0	0	1365400	0	0	2
TraesCS1A01G184300.2	S	235	AT4G25680	PPPDE putative thiol peptidase family protein;(source:Araport11)	#N/A	9.07167e-118	79.6813	1	60.4336	0.044691	60.434	PSQEADDAPPLQRQQSAEQPIRL________	QQS(1)AEQPIRL	QQS(60.43)AEQPIRL	3	2	4609300	0	0	4491800	0	0	5665100	0	0	5357400	0	0	5786900	0	0	4882000	0	0	1
TraesCS1A01G196800.1	S	791	AT1G32090	early-responsive to dehydration stress protein (ERD4);(source:Araport11)	#N/A	0	80.6974	0.985996	18.6852	0.00311847	48.288	QYEYQHEETHMRSEQSPPHFVYHPGVEH___	S(0.013)EQS(0.986)PPHFVY(0.001)HPGVEH	S(-18.69)EQS(18.69)PPHFVY(-31.76)HPGVEH	4	3	5928200	0	0	0	0	0	0	0	0	0	0	0	1073200	0	0	0	0	0	1
TraesCS1A01G198200.1	S	195	AT1G60640	stress response protein;(source:Araport11)	#N/A	2.97533e-12	73.5849	1	69.3578	2.61e-18	127.28	SKKLLGEGRLKMVLNSDGELEEEAETHAERH	MVLNS(1)DGELEEEAETHAER	MVLNS(69.36)DGELEEEAET(-69.36)HAER	5	3	43762000	0	0	48111000	0	0	73980000	0	0	30684000	0	0	51644000	0	0	29328000	0	0	12
TraesCS1A01G198200.1	S	60	AT1G60640	stress response protein;(source:Araport11)	#N/A	2.97533e-12	73.5849	1	74.7926	6.14e-07	74.793	QEKEEEDDDEEAEVESGEEQEKEVDEQAEDE	EEEDDDEEAEVES(1)GEEQEK	EEEDDDEEAEVES(74.79)GEEQEK	13	2	0	0	0	0	0	0	0	0	0	0	0	0	0	0	0	0	0	0	1
TraesCS1A01G198700.1	S	1664	#N/A	#N/A	#N/A	#N/A	#N/A	0.488447	0	0.00294046	53.981	YEENTEGSRDSGGDTSSMGDPELDGPGSGSR	DS(0.012)GGDT(0.011)S(0.488)S(0.488)MGDPELDGPGSGSR	DS(-16.13)GGDT(-16.52)S(0)S(0)MGDPELDGPGS(-33.02)GS(-37.78)R	7	2	0	0	0	0	0	0	0	0	0	0	0	0	0	0	0	0	0	0	1
TraesCS1A01G198700.1	S	1665	#N/A	#N/A	#N/A	#N/A	#N/A	0.488447	0	0.00294046	53.981	EENTEGSRDSGGDTSSMGDPELDGPGSGSRH	DS(0.012)GGDT(0.011)S(0.488)S(0.488)MGDPELDGPGSGSR	DS(-16.13)GGDT(-16.52)S(0)S(0)MGDPELDGPGS(-33.02)GS(-37.78)R	8	2	0	0	0	0	0	0	0	0	0	0	0	0	0	0	0	0	0	0	1
TraesCS1A01G201600.3	S	266	AT4G35300	tonoplast monosaccharide transporter2;(source:Araport11)	TONOPLAST MONOSACCHARIDE TRANSPORTER2 (TMT2)	0	82.754	1	104.574	5.06e-73	181.67	PDEEKLKLYGAEEGVSWIARPVRGGGQSALG	LYGAEEGVS(1)WIAR	LY(-104.57)GAEEGVS(104.57)WIAR	9	2	28601000	0	0	33544000	0	0	41528000	0	0	31148000	0	0	15539000	0	0	24011000	0	0	7
TraesCS1A01G201600.3	S	278	AT4G35300	tonoplast monosaccharide transporter2;(source:Araport11)	TONOPLAST MONOSACCHARIDE TRANSPORTER2 (TMT2)	0	82.754	1	75.3541	6.54e-113	203.17	EGVSWIARPVRGGGQSALGSALGLMSRHGSM	GGGQS(1)ALGSALGLMS(1)R	GGGQS(75.35)ALGS(-38.63)ALGLMS(38.63)R	5	2	192290000	73365000	0	242400000	101340000	0	231560000	136070000	0	187380000	64798000	0	192160000	52448000	0	113330000	43513000	0	18
TraesCS1A01G201600.3	S	282	AT4G35300	tonoplast monosaccharide transporter2;(source:Araport11)	TONOPLAST MONOSACCHARIDE TRANSPORTER2 (TMT2)	0	82.754	1	68.1898	6.54e-113	203.17	WIARPVRGGGQSALGSALGLMSRHGSMVSQG	GGGQSALGS(1)ALGLMSR	GGGQS(-70.42)ALGS(68.19)ALGLMS(-68.19)R	9	2	138100000	73365000	0	149510000	101340000	0	224150000	136070000	0	126440000	64798000	0	106940000	52448000	0	87240000	43513000	0	14
TraesCS1A01G201600.3	S	288	AT4G35300	tonoplast monosaccharide transporter2;(source:Araport11)	TONOPLAST MONOSACCHARIDE TRANSPORTER2 (TMT2)	0	82.754	0.999863	38.6324	4.07e-09	119.18	RGGGQSALGSALGLMSRHGSMVSQGKSLVDP	GGGQS(1)ALGSALGLMS(1)R	GGGQS(75.35)ALGS(-38.63)ALGLMS(38.63)R	15	2	0	18543000	0	0	21658000	0	0	24686000	0	0	15665000	0	0	13822000	0	17450000	10150000	0	7
TraesCS1A01G201600.3	S	321	AT4G35300	tonoplast monosaccharide transporter2;(source:Araport11)	TONOPLAST MONOSACCHARIDE TRANSPORTER2 (TMT2)	0	82.754	1	42.0954	0.00263974	79.659	TLFGSVHEKMPEVMGSMRSTLFPNFGSMFSV	MPEVMGS(1)MR	MPEVMGS(42.1)MR	7	2	29379000	0	0	22124000	0	0	25950000	0	0	28385000	0	0	16419000	0	0	20420000	0	0	5
TraesCS1A01G201600.3	S	324	AT4G35300	tonoplast monosaccharide transporter2;(source:Araport11)	TONOPLAST MONOSACCHARIDE TRANSPORTER2 (TMT2)	0	82.754	0.499988	0	2.08e-05	75.548	GSVHEKMPEVMGSMRSTLFPNFGSMFSVAEQ	S(0.5)T(0.5)LFPNFGSMFSVAEQQQAK	S(0)T(0)LFPNFGS(-43.23)MFS(-56.77)VAEQQQAK	1	2	0	0	0	0	0	0	0	0	0	25546000	0	0	0	0	0	19940000	0	0	2
TraesCS1A01G201600.3	S	332	AT4G35300	tonoplast monosaccharide transporter2;(source:Araport11)	TONOPLAST MONOSACCHARIDE TRANSPORTER2 (TMT2)	0	82.754	0.999873	42.6745	4.86e-05	74.618	EVMGSMRSTLFPNFGSMFSVAEQQQAKADWD	STLFPNFGS(1)MFS(1)VAEQQQAK	S(-42.67)T(-42.67)LFPNFGS(42.67)MFS(47.31)VAEQQQAK	9	2	0	0	0	24200000	0	0	0	15684000	0	0	10539000	0	0	7546100	0	0	0	0	2
TraesCS1A01G201600.3	S	335	AT4G35300	tonoplast monosaccharide transporter2;(source:Araport11)	TONOPLAST MONOSACCHARIDE TRANSPORTER2 (TMT2)	0	82.754	0.999944	47.3137	7.3e-09	99.891	GSMRSTLFPNFGSMFSVAEQQQAKADWDAES	STLFPNFGS(1)MFS(1)VAEQQQAK	S(-42.67)T(-42.67)LFPNFGS(42.67)MFS(47.31)VAEQQQAK	12	2	0	0	0	0	0	0	25104000	15684000	0	20751000	10539000	0	11298000	7546100	0	0	0	0	4
TraesCS1A01G201600.3	S	393	AT4G35300	tonoplast monosaccharide transporter2;(source:Araport11)	TONOPLAST MONOSACCHARIDE TRANSPORTER2 (TMT2)	0	82.754	1	84.5663	2.97e-26	143.05	QATSVEGKEIAAPHGSIMGGVGRSSSMQGGE	EIAAPHGS(1)IMGGVGR	EIAAPHGS(84.57)IMGGVGR	8	2	6551800	0	0	0	0	0	0	0	0	0	0	0	17279000	0	0	8985700	0	0	5
TraesCS1A01G201600.3	S	456	AT4G35300	tonoplast monosaccharide transporter2;(source:Araport11)	TONOPLAST MONOSACCHARIDE TRANSPORTER2 (TMT2)	0	82.754	0.995694	23.5961	7.98e-07	55.895	RIYLHEEGVSGDRRGSILSMPGGDIPPGGEY	RGS(0.996)ILS(0.977)MPGGDIPPGGEY(0.028)IQAAALVSQPALYSK	RGS(23.6)ILS(16.21)MPGGDIPPGGEY(-16.21)IQAAALVS(-41.95)QPALY(-51.41)S(-54.39)K	3	3	0	13256000	0	0	0	0	0	0	0	0	8641700	0	0	0	0	0	9435700	0	2
TraesCS1A01G201600.3	S	459	AT4G35300	tonoplast monosaccharide transporter2;(source:Araport11)	TONOPLAST MONOSACCHARIDE TRANSPORTER2 (TMT2)	0	82.754	0.990261	20.5707	7.98e-07	55.895	LHEEGVSGDRRGSILSMPGGDIPPGGEYIQA	RGS(0.994)ILS(0.99)MPGGDIPPGGEY(0.014)IQAAALVS(0.001)QPALYSK	RGS(22.74)ILS(20.57)MPGGDIPPGGEY(-20.57)IQAAALVS(-34.45)QPALY(-40.12)S(-41.06)K	6	3	0	13256000	0	0	0	0	0	0	0	0	8641700	0	0	0	0	0	9435700	0	2
TraesCS1A01G201600.3	T	325	AT4G35300	tonoplast monosaccharide transporter2;(source:Araport11)	TONOPLAST MONOSACCHARIDE TRANSPORTER2 (TMT2)	0	82.754	0.499988	0	2.08e-05	75.548	SVHEKMPEVMGSMRSTLFPNFGSMFSVAEQQ	S(0.5)T(0.5)LFPNFGSMFSVAEQQQAK	S(0)T(0)LFPNFGS(-43.23)MFS(-56.77)VAEQQQAK	2	2	0	0	0	0	0	0	0	0	0	25546000	0	0	0	0	0	19940000	0	0	2
TraesCS1A01G203400.2	S	233	AT4G35230	Encodes BR-signaling kinase 1 (BSK1), one of the three homologous BR-signaling kinases (BSK1, AT4G35230; BSK2, AT5G46570; BSK3, AT4G00710). Mediates signal transduction from receptor kinase BRI1 by functioning as the substrate of BRI1. Plasma membrane localized.	BRASSINOSTEROID-SIGNALING KINASE 1 (BSK1)	0	86.9942	0.463471	0	0.0250342	44.807	RLSCFGLMKNSRDGKSYSTNLAYTPPEYLRN	S(0.463)Y(0.002)S(0.463)T(0.071)NLAYTPPEYLR	S(0)Y(-23.18)S(0)T(-8.17)NLAY(-36.5)T(-39.08)PPEY(-43.76)LR	1	2	0	0	0	0	0	0	0	0	0	0	0	0	0	0	0	0	0	0	1
TraesCS1A01G203400.2	S	235	AT4G35230	Encodes BR-signaling kinase 1 (BSK1), one of the three homologous BR-signaling kinases (BSK1, AT4G35230; BSK2, AT5G46570; BSK3, AT4G00710). Mediates signal transduction from receptor kinase BRI1 by functioning as the substrate of BRI1. Plasma membrane localized.	BRASSINOSTEROID-SIGNALING KINASE 1 (BSK1)	0	86.9942	0.953189	14.6542	2.83e-26	147.12	SCFGLMKNSRDGKSYSTNLAYTPPEYLRNGR	S(0.014)YS(0.953)T(0.033)NLAYTPPEYLR	S(-18.28)Y(-85.9)S(14.65)T(-14.65)NLAY(-107.68)T(-110.8)PPEY(-120.64)LR	3	2	19591000	0	0	17026000	0	0	12073000	0	0	16524000	0	0	0	0	0	11536000	0	0	3
TraesCS1A01G203400.2	S	361	AT4G35230	Encodes BR-signaling kinase 1 (BSK1), one of the three homologous BR-signaling kinases (BSK1, AT4G35230; BSK2, AT5G46570; BSK3, AT4G00710). Mediates signal transduction from receptor kinase BRI1 by functioning as the substrate of BRI1. Plasma membrane localized.	BRASSINOSTEROID-SIGNALING KINASE 1 (BSK1)	0	86.9942	0.944096	12.2928	0.000236563	60.521	MLGVPKPDEPSKAPPSPTPQPQHPLSPMGEA	APPS(0.944)PT(0.056)PQPQHPLSPMGEACSR	APPS(12.29)PT(-12.29)PQPQHPLS(-37.3)PMGEACS(-43.45)R	4	3	0	0	0	0	0	0	35261000	0	0	39659000	0	0	35412000	0	0	0	0	0	1
TraesCS1A01G208600.2	S	144	AT4G00440	GPI-anchored adhesin-like protein, putative (DUF3741);(source:Araport11)	TON1 RECRUITING MOTIF 15 (TRM15)	3.86731e-15	40.8273	0.99348	22.194	0.0209006	42.19	TGTLNDSTDISVSRLSGSVDSEGSKSLNHSE	LS(0.993)GS(0.993)VDS(0.012)EGS(0.001)K	LS(22.19)GS(22.19)VDS(-22.19)EGS(-35.45)K	2	1	0	3985800	0	0	0	0	0	12434000	0	0	0	0	0	5882000	0	0	7668900	0	2
TraesCS1A01G208600.2	S	146	AT4G00440	GPI-anchored adhesin-like protein, putative (DUF3741);(source:Araport11)	TON1 RECRUITING MOTIF 15 (TRM15)	3.86731e-15	40.8273	0.99348	22.194	0.0209006	42.19	TLNDSTDISVSRLSGSVDSEGSKSLNHSEYD	LS(0.993)GS(0.993)VDS(0.012)EGS(0.001)K	LS(22.19)GS(22.19)VDS(-22.19)EGS(-35.45)K	4	1	0	3985800	0	0	0	0	0	12434000	0	0	0	0	0	5882000	0	0	7668900	0	2
TraesCS1A01G216900.1	S	11	AT4G26000	Encodes a novel Arabidopsis gene encoding a polypeptide with K-homology (KH) RNA-binding modules, which acts on vegetative growth and pistil development. Genetic studies suggest that PEP interacts with element(s) of the CLAVATA signaling pathway.	PEPPER (PEP)	9.31868e-124	65.3244	0.330157	0.346999	1.1e-10	54.634	_____MDDPAAAATASATEVGAPASPPPPAA	MDDPAAAAT(0.06)AS(0.33)AT(0.305)EVGAPAS(0.305)PPPPAAEEADPSAEAEAVPEAK	MDDPAAAAT(-7.4)AS(0.35)AT(-0.35)EVGAPAS(-0.35)PPPPAAEEADPS(-32.26)AEAEAVPEAK	11	3	0	0	0	0	0	0	0	0	0	0	0	0	0	0	0	0	0	0	1
TraesCS1A01G216900.1	S	20	AT4G26000	Encodes a novel Arabidopsis gene encoding a polypeptide with K-homology (KH) RNA-binding modules, which acts on vegetative growth and pistil development. Genetic studies suggest that PEP interacts with element(s) of the CLAVATA signaling pathway.	PEPPER (PEP)	9.31868e-124	65.3244	0.782566	9.10133	4.01e-08	47.524	AAAATASATEVGAPASPPPPAAEEADPSAEA	MDDPAAAAT(0.017)AS(0.096)AT(0.096)EVGAPAS(0.783)PPPPAAEEADPS(0.008)AEAEAVPEAK	MDDPAAAAT(-16.57)AS(-9.1)AT(-9.1)EVGAPAS(9.1)PPPPAAEEADPS(-20.07)AEAEAVPEAK	20	3	0	0	0	22412000	0	0	0	0	0	0	0	0	0	0	0	0	0	0	1
TraesCS1A01G216900.1	T	9	AT4G26000	Encodes a novel Arabidopsis gene encoding a polypeptide with K-homology (KH) RNA-binding modules, which acts on vegetative growth and pistil development. Genetic studies suggest that PEP interacts with element(s) of the CLAVATA signaling pathway.	PEPPER (PEP)	9.31868e-124	65.3244	0.259766	0.238453	5.6e-07	40.295	_______MDDPAAAATASATEVGAPASPPPP	MDDPAAAAT(0.26)AS(0.246)AT(0.246)EVGAPAS(0.246)PPPPAAEEADPS(0.003)AEAEAVPEAK	MDDPAAAAT(0.24)AS(-0.24)AT(-0.24)EVGAPAS(-0.24)PPPPAAEEADPS(-20.05)AEAEAVPEAK	9	4	0	0	0	0	0	0	0	0	0	0	0	0	0	0	0	0	0	0	1
TraesCS1A01G217200.1	S	118	AT4G09320	nucleoside diphosphate kinase type 1 (NDPK1) gene, complete The mRNA is cell-to-cell mobile.	NUCLEOSIDE DIPHOSPHATE KINASE 1 (NDK1); (ATNDK1); (NDPK1)	2.59487e-90	91.2162	0.832508	7.68112	0.00181207	72.891	RGDFAVDIGRNVIHGSDSVESARKEIALWFP	NVIHGS(0.833)DS(0.142)VES(0.025)AR	NVIHGS(7.68)DS(-7.68)VES(-15.14)AR	6	2	3711800	0	0	10040000	0	0	0	0	0	3140000	0	0	5110700	0	0	5731900	0	0	2
TraesCS1A01G217200.1	S	120	AT4G09320	nucleoside diphosphate kinase type 1 (NDPK1) gene, complete The mRNA is cell-to-cell mobile.	NUCLEOSIDE DIPHOSPHATE KINASE 1 (NDK1); (ATNDK1); (NDPK1)	2.59487e-90	91.2162	0.604387	3.21072	0.00618507	62.042	DFAVDIGRNVIHGSDSVESARKEIALWFPEG	NVIHGS(0.289)DS(0.604)VES(0.107)AR	NVIHGS(-3.21)DS(3.21)VES(-7.52)AR	8	2	0	0	0	0	0	0	7745900	0	0	0	0	0	0	0	0	0	0	0	1
TraesCS1A01G221100.1	S	843	AT4G17330	gene of unknown function expressed in seedlings, flower buds and stems	G2484-1 PROTEIN (G2484-1);G2484-1 PROTEIN (ATG2484-1)	4.35966e-95	50.4796	0.632521	6.42233	0.018255	44.005	EQTEDKKDPTASAGASPSSEDCSARNIKHNL	DPT(0.001)AS(0.043)AGAS(0.633)PS(0.144)S(0.144)EDCS(0.035)AR	DPT(-27.32)AS(-11.66)AGAS(6.42)PS(-6.42)S(-6.42)EDCS(-12.59)AR	9	2	0	0	0	0	0	0	1377600	0	0	2043900	0	0	1448200	0	0	3572700	0	0	1
TraesCS1A01G225000.2	S	158	AT2G38280	Encodes a protein with in vitro AMP deaminase activity that is involved in embryogenesis. Homozygous mutant embryos fail to develop past the zygote stage.	ADENOSINE 5'-MONOPHOSPHATE DEAMINASE (ATAMPD);EMBRYONIC FACTOR1 (FAC1)	0	77.752	1	117.091	2.01e-08	126.71	IRSGSSRRVGLIRPNSPKSPFASASTLESAE;VRSGSSRRVGLIRPNSPKSPFASASTLESAE;VRSGSSRRVGLIRPNSPKSPFASASTLESVE	VGLIRPNS(1)PK	VGLIRPNS(117.09)PK	8	2	179530000	0	0	249640000	0	0	459290000	0	0	392220000	0	0	275620000	0	0	318130000	0	0	5
TraesCS1A01G225000.2	S	171	AT2G38280	Encodes a protein with in vitro AMP deaminase activity that is involved in embryogenesis. Homozygous mutant embryos fail to develop past the zygote stage.	ADENOSINE 5'-MONOPHOSPHATE DEAMINASE (ATAMPD);EMBRYONIC FACTOR1 (FAC1)	0	77.752	0.857525	7.8151	7.66e-78	177.08	PNSPKSPFASASTLESAEGSDEDAATKVNGK	SPFASASTLES(0.858)AEGS(0.142)DEDAAT(0.001)K	S(-97.98)PFAS(-82.85)AS(-52.14)T(-39.75)LES(7.82)AEGS(-7.82)DEDAAT(-31.86)K	11	2	0	0	0	26456000	0	0	27444000	0	0	23796000	0	0	0	0	0	0	0	0	3
TraesCS1A01G225000.2	S	175	AT2G38280	Encodes a protein with in vitro AMP deaminase activity that is involved in embryogenesis. Homozygous mutant embryos fail to develop past the zygote stage.	ADENOSINE 5'-MONOPHOSPHATE DEAMINASE (ATAMPD);EMBRYONIC FACTOR1 (FAC1)	0	77.752	0.928297	14.0318	4.15e-95	187.19	KSPFASASTLESAEGSDEDAATKVNGKLDNG	SPFASAS(0.001)T(0.005)LES(0.037)AEGS(0.928)DEDAAT(0.029)K	S(-74.37)PFAS(-49.5)AS(-32.07)T(-22.35)LES(-14.03)AEGS(14.03)DEDAAT(-15.05)K	15	2	16243000	0	0	0	0	0	0	0	0	0	0	0	37602000	0	0	22599000	0	0	3
TraesCS1A01G225000.2	S	224	AT2G38280	Encodes a protein with in vitro AMP deaminase activity that is involved in embryogenesis. Homozygous mutant embryos fail to develop past the zygote stage.	ADENOSINE 5'-MONOPHOSPHATE DEAMINASE (ATAMPD);EMBRYONIC FACTOR1 (FAC1)	0	77.752	0.486501	0.482801	0.0063968	43.598	ENGAGTPLDAKNMTRSHSISNDLHAVQPDPV	S(0.487)HS(0.435)IS(0.078)NDLHAVQPDPVAADILR	S(0.48)HS(-0.48)IS(-7.94)NDLHAVQPDPVAADILR	1	2	0	0	0	0	0	0	0	0	0	0	0	0	0	0	0	0	0	0	1
TraesCS1A01G225000.2	S	226	AT2G38280	Encodes a protein with in vitro AMP deaminase activity that is involved in embryogenesis. Homozygous mutant embryos fail to develop past the zygote stage.	ADENOSINE 5'-MONOPHOSPHATE DEAMINASE (ATAMPD);EMBRYONIC FACTOR1 (FAC1)	0	77.752	0.99995	43.4232	8.92e-112	191.22	GAGTPLDAKNMTRSHSISNDLHAVQPDPVAA	SHS(1)ISNDLHAVQPDPVAADILR	S(-53.13)HS(43.42)IS(-43.42)NDLHAVQPDPVAADILR	3	3	134290000	0	0	144900000	0	0	198430000	0	0	143100000	0	0	231970000	0	0	0	0	0	5
TraesCS1A01G225000.2	S	228	AT2G38280	Encodes a protein with in vitro AMP deaminase activity that is involved in embryogenesis. Homozygous mutant embryos fail to develop past the zygote stage.	ADENOSINE 5'-MONOPHOSPHATE DEAMINASE (ATAMPD);EMBRYONIC FACTOR1 (FAC1)	0	77.752	0.450422	0	0.000503713	51.526	GTPLDAKNMTRSHSISNDLHAVQPDPVAADI	S(0.099)HS(0.45)IS(0.45)NDLHAVQPDPVAADILR	S(-6.57)HS(0)IS(0)NDLHAVQPDPVAADILR	5	3	0	0	0	0	0	0	0	0	0	0	0	0	0	0	0	0	0	0	1
TraesCS1A01G225000.2	S	77	AT2G38280	Encodes a protein with in vitro AMP deaminase activity that is involved in embryogenesis. Homozygous mutant embryos fail to develop past the zygote stage.	ADENOSINE 5'-MONOPHOSPHATE DEAMINASE (ATAMPD);EMBRYONIC FACTOR1 (FAC1)	0	77.752	0.747892	6.68514	1.47e-10	93.152	AGRNPPPPRRAAAGSSSLPDLSSIYAAGGVA	AAAGS(0.092)S(0.748)S(0.16)LPDLSSIYAAGGVAR	AAAGS(-9.12)S(6.69)S(-6.69)LPDLS(-47.36)S(-54.35)IY(-68.88)AAGGVAR	6	2	0	0	0	0	0	0	27662000	0	0	0	0	0	7655000	0	0	0	0	0	2
TraesCS1A01G225000.2	S	78	AT2G38280	Encodes a protein with in vitro AMP deaminase activity that is involved in embryogenesis. Homozygous mutant embryos fail to develop past the zygote stage.	ADENOSINE 5'-MONOPHOSPHATE DEAMINASE (ATAMPD);EMBRYONIC FACTOR1 (FAC1)	0	77.752	0.955945	13.9026	4.31e-18	119.8	GRNPPPPRRAAAGSSSLPDLSSIYAAGGVAR	AAAGS(0.005)S(0.039)S(0.956)LPDLSSIYAAGGVAR	AAAGS(-22.7)S(-13.9)S(13.9)LPDLS(-51.77)S(-60.57)IY(-76.04)AAGGVAR	7	2	23101000	0	0	21033000	0	0	0	0	0	14137000	0	0	0	0	0	9334100	0	0	4
TraesCS1A01G225000.2	T	214	AT2G38280	Encodes a protein with in vitro AMP deaminase activity that is involved in embryogenesis. Homozygous mutant embryos fail to develop past the zygote stage.	ADENOSINE 5'-MONOPHOSPHATE DEAMINASE (ATAMPD);EMBRYONIC FACTOR1 (FAC1)	0	77.752	1	83.6315	1.06e-07	108.34	EGEHKGNSVVENGAGTPLDAKNMTRSHSISN	GNSVVENGAGT(1)PLDAK	GNS(-83.63)VVENGAGT(83.63)PLDAK	11	2	0	0	0	8744300	0	0	14671000	0	0	10122000	0	0	0	0	0	10365000	0	0	6
TraesCS1A01G225000.2	T	304	AT2G38280	Encodes a protein with in vitro AMP deaminase activity that is involved in embryogenesis. Homozygous mutant embryos fail to develop past the zygote stage.	ADENOSINE 5'-MONOPHOSPHATE DEAMINASE (ATAMPD);EMBRYONIC FACTOR1 (FAC1)	0	77.752	1	74.4602	0.000120153	74.46	EEVAPWEKEVINDPCTPKPNPNPFTFVPEPK	EVINDPCT(1)PK	EVINDPCT(74.46)PK	8	2	8744600	0	0	8373100	0	0	7815300	0	0	6106100	0	0	8822500	0	0	13408000	0	0	4
TraesCS1A01G233400.1	S	3	AT1G60620	RNA polymerase I subunit 43;(source:Araport11)	RNA POLYMERASE I SUBUNIT 43 (ATRPAC43);RNA POLYMERASE I SUBUNIT 43 (RPAC43)	1.34331e-164	77.809	0.991466	20.9692	2.96e-09	84.506	_____________MESPDGSSLPDFLELQRT	MES(0.991)PDGS(0.008)S(0.001)LPDFLELQR	MES(20.97)PDGS(-20.97)S(-32.16)LPDFLELQR	3	2	0	0	0	9993900	0	0	7053900	0	0	6243100	0	0	5222000	0	0	5072600	0	0	2
TraesCS1A01G242900.1	S	2	AT5G48870	SAD1 encodes a polypeptide similar to multifunctional Sm-like snRNP proteins that are required for mRNA splicing, export, and degradation. Mutation in this gene increases plant sensitivity to drought stress and ABA in seed germination, root growth, and the expression of some stress-responsive genes.	(ATLSM5);SUPERSENSITIVE TO ABA AND DROUGHT 1 (SAD1); (ATSAD1);SM-LIKE 5 (LSM5)	1.73853e-50	92.9412	0.999998	56.0926	5.33e-09	118.47	______________MSQNNPSQLLPSELIDR	S(1)QNNPSQLLPSELIDR	S(56.09)QNNPS(-56.09)QLLPS(-110.37)ELIDR	1	2	22618000	0	0	25751000	0	0	8353800	0	0	0	0	0	13261000	0	0	26060000	0	0	4
TraesCS1A01G251400.3	S	11	AT4G02940	oxidoreductase, 2OG-Fe(II) oxygenase family protein;(source:Araport11)	#N/A	3.01688e-124	56.4663	0.99751	29.0375	0.00149496	52.045	_____MTTPAAGAPGSPVAAPDQVAARDAVI	T(0.001)T(0.001)PAAGAPGS(0.998)PVAAPDQVAAR	T(-29.04)T(-29.04)PAAGAPGS(29.04)PVAAPDQVAAR	10	2	5431700	0	0	6168800	0	0	5299400	0	0	4522200	0	0	0	0	0	3807600	0	0	4
TraesCS1A01G254400.1	S	180	AT4G15545	PH-response transcription factor;(source:Araport11)	#N/A	1.73115e-96	66.3664	0.473633	0	0.00246167	48.433	SAFTTSKSSQLFETASSASEESSHAEPDEPR	S(0.001)S(0.001)QLFET(0.474)AS(0.474)S(0.263)AS(0.263)EES(0.263)S(0.263)HAEPDEPRPPR	S(-29.18)S(-29.18)QLFET(0)AS(0)S(0)AS(0)EES(0)S(0)HAEPDEPRPPR	9	3	0	0	0	0	0	0	0	0	0	0	0	0	0	0	0	0	0	0	1
TraesCS1A01G254400.1	S	181	AT4G15545	PH-response transcription factor;(source:Araport11)	#N/A	1.73115e-96	66.3664	0.262831	0	0.00246167	48.433	AFTTSKSSQLFETASSASEESSHAEPDEPRP	S(0.001)S(0.001)QLFET(0.474)AS(0.474)S(0.263)AS(0.263)EES(0.263)S(0.263)HAEPDEPRPPR	S(-29.18)S(-29.18)QLFET(0)AS(0)S(0)AS(0)EES(0)S(0)HAEPDEPRPPR	10	3	0	0	0	0	0	0	0	0	0	0	0	0	0	0	0	0	0	0	1
TraesCS1A01G254400.1	S	183	AT4G15545	PH-response transcription factor;(source:Araport11)	#N/A	1.73115e-96	66.3664	0.262831	0	0.00246167	48.433	TTSKSSQLFETASSASEESSHAEPDEPRPPR	S(0.001)S(0.001)QLFET(0.474)AS(0.474)S(0.263)AS(0.263)EES(0.263)S(0.263)HAEPDEPRPPR	S(-29.18)S(-29.18)QLFET(0)AS(0)S(0)AS(0)EES(0)S(0)HAEPDEPRPPR	12	3	0	0	0	0	0	0	0	0	0	0	0	0	0	0	0	0	0	0	1
TraesCS1A01G254400.1	S	186	AT4G15545	PH-response transcription factor;(source:Araport11)	#N/A	1.73115e-96	66.3664	0.262831	0	0.00246167	48.433	KSSQLFETASSASEESSHAEPDEPRPPRSHV	S(0.001)S(0.001)QLFET(0.474)AS(0.474)S(0.263)AS(0.263)EES(0.263)S(0.263)HAEPDEPRPPR	S(-29.18)S(-29.18)QLFET(0)AS(0)S(0)AS(0)EES(0)S(0)HAEPDEPRPPR	15	3	0	0	0	0	0	0	0	0	0	0	0	0	0	0	0	0	0	0	1
TraesCS1A01G254400.1	S	187	AT4G15545	PH-response transcription factor;(source:Araport11)	#N/A	1.73115e-96	66.3664	0.262831	0	0.00246167	48.433	SSQLFETASSASEESSHAEPDEPRPPRSHVY	S(0.001)S(0.001)QLFET(0.474)AS(0.474)S(0.263)AS(0.263)EES(0.263)S(0.263)HAEPDEPRPPR	S(-29.18)S(-29.18)QLFET(0)AS(0)S(0)AS(0)EES(0)S(0)HAEPDEPRPPR	16	3	0	0	0	0	0	0	0	0	0	0	0	0	0	0	0	0	0	0	1
TraesCS1A01G254400.1	S	208	AT4G15545	PH-response transcription factor;(source:Araport11)	#N/A	1.73115e-96	66.3664	0.487096	0	0.000596723	51.586	EPRPPRSHVYMPSYNSTPKLTPPGSPPRGYA;VPRPPRSHVYMPSYNSTPKLTPPGSPPRGYA	SHVY(0.002)MPS(0.409)Y(0.473)NS(0.487)T(0.504)PKLT(0.142)PPGS(0.983)PPR	S(-41.2)HVY(-25.4)MPS(-1.09)Y(0)NS(0)T(0.37)PKLT(-6.46)PPGS(18.04)PPR	10	3	0	0	0	0	0	0	0	0	0	0	0	0	0	0	0	0	0	0	1
TraesCS1A01G254400.1	S	217	AT4G15545	PH-response transcription factor;(source:Araport11)	#N/A	1.73115e-96	66.3664	1	64.2245	0.000145726	73.881	YMPSYNSTPKLTPPGSPPRGYAPLSPPRRHS	LT(1)PPGS(1)PPR	LT(64.22)PPGS(64.22)PPR	6	2	29613000	154870000	0	28328000	247430000	0	23272000	213300000	32113000	34743000	227190000	0	28229000	152260000	32981000	34971000	199670000	0	30
TraesCS1A01G254400.1	S	226	AT4G15545	PH-response transcription factor;(source:Araport11)	#N/A	1.73115e-96	66.3664	1	86.8616	8.71e-14	131.83	KLTPPGSPPRGYAPLSPPRRHSISIASMNRL	GYAPLS(1)PPRR	GY(-86.86)APLS(86.86)PPRR	6	2	53428000	0	0	68409000	0	0	65468000	0	0	74499000	0	0	61745000	0	0	69980000	0	0	31
TraesCS1A01G254400.1	S	237	AT4G15545	PH-response transcription factor;(source:Araport11)	#N/A	1.73115e-96	66.3664	0.980569	17.035	0.00442205	62.799	YAPLSPPRRHSISIASMNRLDDRSSVFSSSH	HSIS(0.019)IAS(0.981)MNR	HS(-46.27)IS(-17.04)IAS(17.04)MNR	7	2	7584200	0	0	6615600	0	0	3195900	0	0	4279100	0	0	6622400	0	0	5643800	0	0	3
TraesCS1A01G254400.1	T	178	AT4G15545	PH-response transcription factor;(source:Araport11)	#N/A	1.73115e-96	66.3664	0.473633	0	0.00246167	48.433	DDSAFTTSKSSQLFETASSASEESSHAEPDE	S(0.001)S(0.001)QLFET(0.474)AS(0.474)S(0.263)AS(0.263)EES(0.263)S(0.263)HAEPDEPRPPR	S(-29.18)S(-29.18)QLFET(0)AS(0)S(0)AS(0)EES(0)S(0)HAEPDEPRPPR	7	3	0	0	0	0	0	0	0	0	0	0	0	0	0	0	0	0	0	0	1
TraesCS1A01G254400.1	T	209	AT4G15545	PH-response transcription factor;(source:Araport11)	#N/A	1.73115e-96	66.3664	0.503661	0.36604	0.000145726	65.155	PRPPRSHVYMPSYNSTPKLTPPGSPPRGYAP	SHVY(0.002)MPS(0.409)Y(0.473)NS(0.487)T(0.504)PKLT(0.142)PPGS(0.983)PPR	S(-41.2)HVY(-25.4)MPS(-1.09)Y(0)NS(0)T(0.37)PKLT(-6.46)PPGS(18.04)PPR	11	3	0	0	0	0	0	0	0	0	0	0	0	0	0	0	32981000	0	0	0	1
TraesCS1A01G254400.1	T	213	AT4G15545	PH-response transcription factor;(source:Araport11)	#N/A	1.73115e-96	66.3664	1	64.2245	0.000145726	84.568	RSHVYMPSYNSTPKLTPPGSPPRGYAPLSPP	LT(1)PPGS(1)PPR	LT(64.22)PPGS(64.22)PPR	2	2	26441000	154870000	0	26272000	247430000	0	16378000	213300000	32113000	24770000	227190000	0	14712000	152260000	0	18220000	199670000	0	21
TraesCS1A01G254400.1	Y	206	AT4G15545	PH-response transcription factor;(source:Araport11)	#N/A	1.73115e-96	66.3664	0.473081	0	0.000596723	51.586	PDEPRPPRSHVYMPSYNSTPKLTPPGSPPRG;PDVPRPPRSHVYMPSYNSTPKLTPPGSPPRG	SHVY(0.002)MPS(0.409)Y(0.473)NS(0.487)T(0.504)PKLT(0.142)PPGS(0.983)PPR	S(-41.2)HVY(-25.4)MPS(-1.09)Y(0)NS(0)T(0.37)PKLT(-6.46)PPGS(18.04)PPR	8	3	0	0	0	0	0	0	0	0	0	0	0	0	0	0	0	0	0	0	1
TraesCS1A01G260100.1	S	177	AT2G26590	regulatory particle non-ATPase 13;(source:Araport11)	REGULATORY PARTICLE NON-ATPASE 13 (RPN13)	4.23567e-133	79.2079	0.967549	14.7444	7.24e-86	180.05	SAAGPVRLSDLQRILSSIQPSDAMADPDAGL	ILS(0.968)S(0.032)IQPSDAMADPDAGLR	ILS(14.74)S(-14.74)IQPS(-109.21)DAMADPDAGLR	3	2	57176000	0	0	49645000	0	0	52220000	0	0	71876000	0	0	61368000	0	0	56678000	0	0	7
TraesCS1A01G260100.1	S	178	AT2G26590	regulatory particle non-ATPase 13;(source:Araport11)	REGULATORY PARTICLE NON-ATPASE 13 (RPN13)	4.23567e-133	79.2079	0.499993	0	0.000714711	57.52	AAGPVRLSDLQRILSSIQPSDAMADPDAGLR	ILS(0.5)S(0.5)IQPSDAMADPDAGLR	ILS(0)S(0)IQPS(-45.81)DAMADPDAGLR	4	2	0	0	0	0	0	0	0	0	0	0	0	0	0	0	0	0	0	0	1
TraesCS1A01G260200.1	S	87	AT5G36950	Encodes a putative DegP protease.	DEGRADATION OF PERIPLASMIC PROTEINS 10 (DEG10);DEGP PROTEASE 10 (DegP10)	0	91.2863	0.999578	33.7559	1.58e-23	108.6	ECGAPGTPAIPLAENSEGEEEAESVAARHDT	LGECGAPGTPAIPLAENS(1)EGEEEAESVAAR	LGECGAPGT(-60.18)PAIPLAENS(33.76)EGEEEAES(-33.76)VAAR	18	3	0	0	0	15505000	0	0	13412000	0	0	12252000	0	0	0	0	0	0	0	0	1
TraesCS1A01G260700.1	S	57	#N/A	#N/A	#N/A	#N/A	#N/A	1	40.7246	0.00978212	49.298	GDTDQRRRWLEQELRSPLRAAAAPASAQAHG	WLEQELRS(1)PLR	WLEQELRS(40.72)PLR	8	3	3724900	0	0	0	0	0	0	0	0	0	0	0	2709700	0	0	0	0	0	2
TraesCS1A01G260700.1	S	76	#N/A	#N/A	#N/A	#N/A	#N/A	1	49.6375	0.00929178	49.638	AAAAPASAQAHGRNRSLEELAGQVGLSPGRR	NRS(1)LEELAGQVGLS(1)PGR	NRS(49.64)LEELAGQVGLS(49.64)PGR	3	3	0	0	0	0	1952800	0	0	2266700	0	0	0	0	0	1422700	0	0	0	0	1
TraesCS1A01G260700.1	S	87	#N/A	#N/A	#N/A	#N/A	#N/A	1	107.96	5.47e-26	144.29	GRNRSLEELAGQVGLSPGRRMPLPKARSVRA	SLEELAGQVGLS(1)PGR	S(-107.96)LEELAGQVGLS(107.96)PGR	12	2	28471000	0	0	24809000	1952800	0	27851000	2266700	0	20941000	0	0	20158000	1422700	0	16445000	0	0	13
TraesCS1A01G263000.1	S	142	AT1G33780	electron transporter, putative (DUF179);(source:Araport11)	#N/A	4.89153e-77	65.7993	0.577723	1.36123	0.0348501	50.843	RREQELLVDPSVPAESKASFGEAAHQLPQKW	REQELLVDPS(0.422)VPAES(0.578)K	REQELLVDPS(-1.36)VPAES(1.36)K	15	2	88567000	0	0	88103000	0	0	103490000	0	0	95852000	0	0	1357600	0	0	77585000	0	0	1
TraesCS1A01G264000.1	S	96	AT1G44900	Encodes MCM2 (MINICHROMOSOME MAINTENANCE 2), a protein essential to embryo development. Overexpression results in altered root meristem function.	MINICHROMOSOME MAINTENANCE 2 (MCM2)	0	86.8512	0.529478	0.515207	0.000248221	96.489	PRTPRSDDDGDGLTPSSPGRSQPYSGGDVPM	SDDDGDGLTPS(0.529)S(0.47)PGR	S(-82.16)DDDGDGLT(-32.87)PS(0.52)S(-0.52)PGR	11	2	0	0	0	18652000	0	0	0	0	0	0	0	0	0	0	0	0	0	0	1
TraesCS1A01G264000.1	S	97	AT1G44900	Encodes MCM2 (MINICHROMOSOME MAINTENANCE 2), a protein essential to embryo development. Overexpression results in altered root meristem function.	MINICHROMOSOME MAINTENANCE 2 (MCM2)	0	86.8512	0.707573	3.88888	4.54e-09	122.08	RTPRSDDDGDGLTPSSPGRSQPYSGGDVPMT	SDDDGDGLT(0.003)PS(0.289)S(0.708)PGR	S(-102.31)DDDGDGLT(-23.14)PS(-3.89)S(3.89)PGR	12	2	18559000	0	0	0	0	0	0	0	0	3988600	0	0	10307000	0	0	6769800	0	0	1
TraesCS1A01G268500.2	S	137	AT4G09160	PATLs belong to a family of proteins having a Golgi dynamics (GOLD) domain in tandem with the Sec14p-like domain. PATLs are auxin regulated. Quadruple mutants (patl2456) show altered PIN1 lateralization in root endodermis cells.	(PATL5)	3.53089e-145	75.8824	0.999999	63.9952	2.32e-05	78.975	PAAEEPAPKTDEPAKSDAPEAEVAAESSEPK	S(1)DAPEAEVAAESSEPK	S(64)DAPEAEVAAES(-64.22)S(-64)EPK	1	2	8304800	0	0	9810500	0	0	6909700	0	0	6882100	0	0	8123400	0	0	15504000	0	0	14
TraesCS1A01G270800.1	S	319	AT5G63650	encodes a member of SNF1-related protein kinases (SnRK2) whose activity is activated by ionic (salt) and non-ionic (mannitol) osmotic stress.	SNF1-RELATED PROTEIN KINASE 2H (SRK2H);SNF1-RELATED PROTEIN KINASE 2.5 (SNRK2.5); (SNRK2-5)	1.28382e-177	85.0318	0.999375	36.0057	0.0088399	48.883	KPRSSTSGYGYADELSDDEEKNAKVSVPEQT	SSTSGYGYADELS(0.999)DDEEK	S(-41.16)S(-41.16)T(-41.16)S(-41.16)GY(-41.68)GY(-36.01)ADELS(36.01)DDEEK	13	2	3470200	0	0	2866400	0	0	3639800	0	0	3948900	0	0	3921500	0	0	4610700	0	0	1
TraesCS1A01G272200.2	S	387	AT4G24630	DHHC-type zinc finger family protein;(source:Araport11)	#N/A	1.48678e-150	65.2913	0.998956	30.742	0.00205273	77.062	DMIGRSASDVLGRSASLTEAGPRSQR_____	SAS(0.999)LT(0.001)EAGPR	S(-36.94)AS(30.74)LT(-30.74)EAGPR	3	2	10006000	0	0	14356000	0	0	11897000	0	0	11813000	0	0	13320000	0	0	19650000	0	0	6
TraesCS1A01G273000.2	S	28	AT5G44080	Basic-leucine zipper (bZIP) transcription factor family protein;(source:Araport11)	#N/A	1.28974e-30	56.4103	0.924268	10.8793	0.00196276	52.5	PPPSGSSDLARFRSASGIGSMNMDDILRNIY	S(0.075)AS(0.924)GIGSMNMDDILR	S(-10.88)AS(10.88)GIGS(-35.76)MNMDDILR	3	2	0	0	0	4551100	0	0	0	0	0	4629200	0	0	0	0	0	0	0	0	3
TraesCS1A01G281400.3	S	79	AT3G55610	encodes delta 1-pyrroline-5-carboxylate synthetase B. Gene expression is induced by dehydration, high salt and ABA. Knock-out mutations in P5CS2 are embryo-lethal. P5CS2 appears to be present in different cells and/or different subcellular locations from P5CS1 in a tissue-dependent manner. Mutants are defective in pollen development.	DELTA 1-PYRROLINE-5-CARBOXYLATE SYNTHASE 2 (P5CS2)	0	88.125	0.995811	23.7605	5.32e-33	153.38	GVGRQRLRYRKLVNSSFADLQKPQMELDGKA	LVNS(0.004)S(0.996)FADLQK	LVNS(-23.76)S(23.76)FADLQK	5	2	645480000	0	0	1079600000	0	0	831070000	0	0	538180000	0	0	526750000	0	0	514790000	0	0	6
TraesCS1A01G288400.1	S	10	AT3G09670	Tudor/PWWP/MBT superfamily protein;(source:Araport11)	#N/A	9.38414e-46	61.039	1	101.573	4.06e-103	188.96	______MGSSPAAVASPDPGADAGPKQDSGA	GSSPAAVAS(1)PDPGADAGPK	GS(-113.59)S(-101.57)PAAVAS(101.57)PDPGADAGPK	9	2	32031000	41030000	0	32142000	0	0	30841000	48833000	0	25992000	0	0	30815000	52644000	0	28172000	57943000	0	6
TraesCS1A01G288400.1	S	1072	AT3G09670	Tudor/PWWP/MBT superfamily protein;(source:Araport11)	#N/A	9.38414e-46	61.039	1	107.306	2.64e-40	148.89	GKAPGDEMENRDAAESPGGEVGVGEATGDSP	DAAES(1)PGGEVGVGEATGDSPDER	DAAES(107.31)PGGEVGVGEAT(-107.31)GDS(-113.72)PDER	5	2	54461000	0	0	0	0	0	71913000	0	0	77265000	0	0	73247000	0	0	69875000	0	0	5
TraesCS1A01G288400.1	S	1086	AT3G09670	Tudor/PWWP/MBT superfamily protein;(source:Araport11)	#N/A	9.38414e-46	61.039	0.982598	17.5177	2.48e-10	88.872	ESPGGEVGVGEATGDSPDERVAVEALAGMST	DAAESPGGEVGVGEAT(0.017)GDS(0.983)PDER	DAAES(-70.91)PGGEVGVGEAT(-17.52)GDS(17.52)PDER	19	2	0	0	0	63112000	0	0	9266600	0	0	0	0	0	8346000	0	0	7180600	0	0	2
TraesCS1A01G288400.1	S	3	AT3G09670	Tudor/PWWP/MBT superfamily protein;(source:Araport11)	#N/A	9.38414e-46	61.039	0.5	0	1.55e-08	102.36	_____________MGSSPAAVASPDPGADAG	GS(0.5)S(0.5)PAAVASPDPGADAGPK	GS(0)S(0)PAAVAS(-73.57)PDPGADAGPK	2	2	0	0	0	0	0	0	37891000	0	0	0	0	0	0	0	0	0	0	0	1
TraesCS1A01G288400.1	S	4	AT3G09670	Tudor/PWWP/MBT superfamily protein;(source:Araport11)	#N/A	9.38414e-46	61.039	0.866401	8.11928	1.41e-12	116.04	____________MGSSPAAVASPDPGADAGP	GS(0.134)S(0.866)PAAVASPDPGADAGPK	GS(-8.12)S(8.12)PAAVAS(-53.75)PDPGADAGPK	3	2	42739000	41030000	0	51315000	0	0	37891000	48833000	0	36914000	0	0	40383000	52644000	0	38228000	57943000	0	10
TraesCS1A01G288400.1	S	488	AT3G09670	Tudor/PWWP/MBT superfamily protein;(source:Araport11)	#N/A	9.38414e-46	61.039	0.999921	41.211	0.0027963	69.716	TGGSFKIGECIRRAASQLTGPSPIAKSQNEN	AAS(1)QLTGPSPIAK	AAS(41.21)QLT(-41.21)GPS(-54.39)PIAK	3	2	8060100	0	0	8641800	0	0	9504400	0	0	7643100	0	0	8170700	0	0	10681000	0	0	6
TraesCS1A01G288400.1	S	515	AT3G09670	Tudor/PWWP/MBT superfamily protein;(source:Araport11)	#N/A	9.38414e-46	61.039	0.497238	0	3.88e-06	57.845	QNENTAEAENAEFDVSSDDAANELTVEKCAK	S(0.001)QNENT(0.004)AEAENAEFDVS(0.497)S(0.497)DDAANELT(0.001)VEK	S(-26.21)QNENT(-21.36)AEAENAEFDVS(0)S(0)DDAANELT(-28.5)VEK	17	3	0	0	0	0	0	0	0	0	0	0	0	0	0	0	0	0	0	0	1
TraesCS1A01G288400.1	S	516	AT3G09670	Tudor/PWWP/MBT superfamily protein;(source:Araport11)	#N/A	9.38414e-46	61.039	0.497238	0	3.88e-06	57.845	NENTAEAENAEFDVSSDDAANELTVEKCAKR	S(0.001)QNENT(0.004)AEAENAEFDVS(0.497)S(0.497)DDAANELT(0.001)VEK	S(-26.21)QNENT(-21.36)AEAENAEFDVS(0)S(0)DDAANELT(-28.5)VEK	18	3	0	0	0	0	0	0	0	0	0	0	0	0	0	0	0	0	0	0	1
TraesCS1A01G288400.1	S	645	AT3G09670	Tudor/PWWP/MBT superfamily protein;(source:Araport11)	#N/A	9.38414e-46	61.039	0.499922	0	2.69e-06	92.264	LKRASTNTRPRRRRKSSHETDLSSVQDQQMA	S(0.5)S(0.5)HETDLSSVQDQQMAPK	S(0)S(0)HET(-35.07)DLS(-72.14)S(-75.69)VQDQQMAPK	1	2	0	0	0	0	0	0	0	0	0	0	0	0	22101000	0	0	0	0	0	1
TraesCS1A01G288400.1	S	646	AT3G09670	Tudor/PWWP/MBT superfamily protein;(source:Araport11)	#N/A	9.38414e-46	61.039	0.499922	0	2.69e-06	92.264	KRASTNTRPRRRRKSSHETDLSSVQDQQMAP	S(0.5)S(0.5)HETDLSSVQDQQMAPK	S(0)S(0)HET(-35.07)DLS(-72.14)S(-75.69)VQDQQMAPK	2	2	0	0	0	0	0	0	0	0	0	0	0	0	22101000	0	0	0	0	0	1
TraesCS1A01G296200.1	S	409	AT5G05520	Outer membrane OMP85 family protein;(source:Araport11)	#N/A	0	77.4262	0.998298	27.6841	1.58e-08	115.56	PTEPRRLVPGESEDGSPAVPGRDYLGGDLAV	RLVPGES(0.002)EDGS(0.998)PAVPGR	RLVPGES(-27.68)EDGS(27.68)PAVPGR	11	3	31768000	0	0	31637000	0	0	39088000	0	0	35079000	0	0	26878000	0	0	30956000	0	0	10
TraesCS1A01G298700.1	S	314	AT3G10980	PLAC8 family protein;(source:Araport11)	#N/A	0	66.7826	0.999953	45.7982	0.00173464	90.412	GARPATSGRSLERRYSFLQSDERRFVESRPE	RYS(1)FLQSDER	RY(-46.76)S(45.8)FLQS(-45.8)DER	3	2	8508200	0	0	6517400	0	0	9951800	0	0	10348000	0	0	8544900	0	0	9089300	0	0	2
TraesCS1A01G298700.1	S	486	AT3G10980	PLAC8 family protein;(source:Araport11)	#N/A	0	66.7826	1	66.5043	0.00293074	78.149	RSYRGQVNGESQRVMSPLAREDGLPLFKSTP	VMS(1)PLAR	VMS(66.5)PLAR	3	2	8375300	0	0	10019000	0	0	12102000	0	0	9790000	0	0	8136600	0	0	0	0	0	5
TraesCS1A01G298700.1	S	69	AT3G10980	PLAC8 family protein;(source:Araport11)	#N/A	0	66.7826	0.96252	14.0961	0.0166655	57.785	RFSSGAHFKKLGPSPSVKFRQLALQRDDFSR	LGPS(0.037)PS(0.963)VK	LGPS(-14.1)PS(14.1)VK	6	2	0	0	0	2458500	0	0	4040200	0	0	2192700	0	0	3575800	0	0	4490000	0	0	4
TraesCS1A01G311400.1	S	7	AT1G65440	Related to yeast Spt6 protein, which functions as part of a protein complex in transcription initiation and also plays a role in chromatin structure / assembly. It encodes a putative WG/GW-repeat protein involved in the regulation of apical-basal polarity of embryo	ARABIDOPSIS SUPPRESSOR OF TY INSERTION 6-LIKE (SPT6L);GLOBAL TRANSCRIPTION FACTOR GROUP B1 (GTB1)	0	75.879	0.996286	24.4149	1.26e-05	66.871	_________MGRTVVSDDEEDDFIEAEEEDE	T(0.004)VVS(0.996)DDEEDDFIEAEEEDEPRPSR	T(-24.41)VVS(24.41)DDEEDDFIEAEEEDEPRPS(-39.6)R	4	3	30811000	0	0	34155000	0	0	38993000	0	0	22780000	0	0	34761000	0	0	0	0	0	5
TraesCS1A01G321000.1	S	18	AT1G11360	Adenine nucleotide alpha hydrolases-like superfamily protein;(source:Araport11)	#N/A	2.26762e-92	67.1642	0.52481	0.990607	0.0294799	45.357	ATHHPASPTGAGKSPSSSPSPPTPVRLAAAQ	S(0.418)PS(0.525)S(0.047)S(0.005)PS(0.004)PPT(0.001)PVR	S(-0.99)PS(0.99)S(-10.46)S(-20.16)PS(-21.37)PPT(-26)PVR	3	2	0	0	0	11344000	0	0	10908000	0	0	10810000	0	0	12080000	0	0	12419000	0	0	1
TraesCS1A01G321000.1	S	43	AT1G11360	Adenine nucleotide alpha hydrolases-like superfamily protein;(source:Araport11)	#N/A	2.26762e-92	67.1642	0.677307	3.21996	2.54e-51	163.41	RLAAAQAAAVAAIQPSSPRYFFSSLAASSSP	LAAAQAAAVAAIQPS(0.677)S(0.323)PR	LAAAQAAAVAAIQPS(3.22)S(-3.22)PR	15	3	0	0	0	38000000	0	0	33920000	0	0	32745000	0	0	26051000	0	0	19797000	0	0	23
TraesCS1A01G321000.1	S	44	AT1G11360	Adenine nucleotide alpha hydrolases-like superfamily protein;(source:Araport11)	#N/A	2.26762e-92	67.1642	0.727341	4.26119	2.34e-39	152.32	LAAAQAAAVAAIQPSSPRYFFSSLAASSSPH	LAAAQAAAVAAIQPS(0.273)S(0.727)PR	LAAAQAAAVAAIQPS(-4.26)S(4.26)PR	16	3	0	0	0	0	0	0	33920000	0	0	32745000	0	0	26051000	0	0	0	0	0	14
TraesCS1A01G321000.1	S	9	AT1G11360	Adenine nucleotide alpha hydrolases-like superfamily protein;(source:Araport11)	#N/A	2.26762e-92	67.1642	0.980707	17.1086	8.58e-12	123.68	_______MAATHHPASPTGAGKSPSSSPSPP	AATHHPAS(0.981)PT(0.019)GAGK	AAT(-36.72)HHPAS(17.11)PT(-17.11)GAGK	8	2	94514000	0	0	66360000	0	0	72010000	0	0	52467000	0	0	52888000	0	0	82521000	0	0	6
TraesCS1A01G321000.1	T	11	AT1G11360	Adenine nucleotide alpha hydrolases-like superfamily protein;(source:Araport11)	#N/A	2.26762e-92	67.1642	0.499998	0	0.00019988	97.866	_____MAATHHPASPTGAGKSPSSSPSPPTP	AATHHPAS(0.5)PT(0.5)GAGK	AAT(-51.1)HHPAS(0)PT(0)GAGK	10	2	0	0	0	0	0	0	0	0	0	0	0	0	0	0	0	82521000	0	0	1
TraesCS1A01G324800.1	S	116	AT2G34210	Transcription elongation factor Spt5;(source:Araport11)	(SPT5-1)	1.20307e-52	60.1533	1	192.78	1.32e-233	251.05	SHPLPFLGNVKEEELSGDELEQFINDRYSNR	EEELS(1)GDELEQFINDR	EEELS(192.78)GDELEQFINDR	5	2	33180000	0	0	27024000	0	0	38191000	0	0	26356000	0	0	27595000	0	0	25973000	0	0	6
TraesCS1A01G327100.2	S	215	AT3G22760	CXC domain containing TSO1-like protein 1. The gene is expressed in stamens, pollen mother cells, and immature ovules.	(SOL1)	8.73098e-37	58	0.978791	16.6418	0.0229289	59.35	EDEHDFVVERSPRLQSPISKESSFQHTPPRS	LQS(0.979)PIS(0.021)K	LQS(16.64)PIS(-16.64)K	3	2	0	0	0	4390700	0	0	3156800	0	0	2175800	0	0	0	0	0	4093300	0	0	3
TraesCS1A01G327100.2	T	226	AT3G22760	CXC domain containing TSO1-like protein 1. The gene is expressed in stamens, pollen mother cells, and immature ovules.	(SOL1)	8.73098e-37	58	0.999968	45.6168	0.00296324	100.93	PRLQSPISKESSFQHTPPRSKASSRDTHLLP	ESSFQHT(1)PPR	ES(-53.63)S(-45.62)FQHT(45.62)PPR	7	2	7886100	0	0	9409900	0	0	8305000	0	0	7948300	0	0	9144600	0	0	9809600	0	0	1
TraesCS1A01G330700.2	S	188	AT2G32170	S-adenosyl-L-methionine-dependent methyltransferases superfamily protein;(source:Araport11)	(EXPRS)	0	72.4576	1	70.7831	6.55e-05	84.874	SSTDENITPGHRRAPSLPLDVPPVDVDKVRC	RAPS(1)LPLDVPPVDVDK	RAPS(70.78)LPLDVPPVDVDK	4	2	6741000	0	0	5732700	0	0	6776700	0	0	5851200	0	0	5649800	0	0	4613400	0	0	6
TraesCS1A01G343700.1	S	108	AT5G56550	Encodes OXIDATIVE STRESS 3 (OXS3)&#65292; involved in tolerance to heavy metals and oxidative stress.	OXIDATIVE STRESS 3 (ATOXS3);OXIDATIVE STRESS 3 (OXS3)	1.69828e-10	65.625	0.99771	26.3922	7.52e-05	86.911	QKKEKPRGHKMKPCKSYAALGGVAMARKPPG	S(0.998)Y(0.002)AALGGVAMAR	S(26.39)Y(-26.39)AALGGVAMAR	1	2	5393700	0	0	6225800	0	0	8221600	0	0	4068600	0	0	0	0	0	3049600	0	0	5
TraesCS1A01G343700.1	S	50	AT5G56550	Encodes OXIDATIVE STRESS 3 (OXS3)&#65292; involved in tolerance to heavy metals and oxidative stress.	OXIDATIVE STRESS 3 (ATOXS3);OXIDATIVE STRESS 3 (OXS3)	1.69828e-10	65.625	0.97053	15.5278	0.00393133	56.817	RRQSAPPQAPLRRMNSDSIYDMSGMTAHLPA	MNS(0.971)DS(0.027)IY(0.002)DMSGMTAHLPAK	MNS(15.53)DS(-15.53)IY(-27.17)DMS(-36.54)GMT(-36.54)AHLPAK	3	2	12571000	0	0	10060000	0	0	15288000	0	0	12189000	0	0	15821000	0	0	10448000	0	0	4
TraesCS1A01G352000.2	S	49	AT1G15280	CASC3/Barentsz eIF4AIII binding protein;(source:Araport11)	#N/A	1.06226e-17	53.8922	1	58.8311	0.000607577	67.115	LDDAPLPAVRRRAAASDEEEEDEEGEGLPLP	AAAS(1)DEEEEDEEGEGLPLPR	AAAS(58.83)DEEEEDEEGEGLPLPR	4	2	7904900	0	0	8494000	0	0	6805100	0	0	7274200	0	0	0	0	0	11333000	0	0	4
TraesCS1A01G354700.1	T	228	AT4G17520	Hyaluronan / mRNA binding family;(source:Araport11)	#N/A	1.28102e-66	55.2699	1	86.1144	0.00164305	86.114	DAPQADENKPTKDGATVVEEEKEEDNEMTLD	DGAT(1)VVEEEK	DGAT(86.11)VVEEEK	4	2	3329500	0	0	3768000	0	0	2586300	0	0	2710300	0	0	2275500	0	0	6074300	0	0	3
TraesCS1A01G357400.1	S	121	AT1G71720	Encodes a chloroplast localized protein that regulates the translation of Ycf1 by binding to its mRNA. It is involved in the biogenesis of photosynthetic complexes.	PHOTOSYSTEM BIOGENESIS REGULATOR 1 (PBR1);PIGMENT DEFECTIVE 338 (PDE338);RBCL MRNA S1 BINDING DOMAIN PROTEIN (RLSB)	1.78988e-142	65.7534	0.999963	44.3523	0.00874959	60.49	FQVKGADASAAGKHASEDGAVSAGRGVIYYD	HAS(1)EDGAVSAGR	HAS(44.35)EDGAVS(-44.35)AGR	3	2	10535000	0	0	7598100	0	0	8940200	0	0	7445000	0	0	7182400	0	0	11127000	0	0	1
TraesCS1A01G357500.1	S	77	AT1G74690	Encodes a microtubule-associated protein.	IQ-DOMAIN 31 (IQD31)	6.81736e-72	52.2491	0.756639	5.57948	0.000530901	50.705	RNNDAVPEAGKGENSSSQGEAVVQHEVNHDL	GENS(0.034)S(0.757)S(0.209)QGEAVVQHEVNHDLDK	GENS(-13.48)S(5.58)S(-5.58)QGEAVVQHEVNHDLDK	5	3	11838000	0	0	0	0	0	19217000	0	0	0	0	0	0	0	0	0	0	0	1
TraesCS1A01G361500.1	S	427	AT2G47210	myb-like transcription factor family protein;(source:Araport11)	(ATSWC4)	0	72.1604	0.964796	14.3784	0.000139029	104.59	RDHKRKTTGRFDGPPSPTQGKRPRKMKASD_	FDGPPS(0.965)PT(0.035)QGK	FDGPPS(14.38)PT(-14.38)QGK	6	2	12454000	0	0	8183500	0	0	11708000	0	0	7376800	0	0	12141000	0	0	9181600	0	0	4
TraesCS1A01G361500.1	T	384	AT2G47210	myb-like transcription factor family protein;(source:Araport11)	(ATSWC4)	0	72.1604	0.654522	2.97425	0.000705468	94.309	AEVLANRESSFTEAPTTPKRSNRDIDRPFVP	ESS(0.005)FT(0.01)EAPT(0.655)T(0.33)PK	ES(-40.56)S(-20.97)FT(-18.07)EAPT(2.97)T(-2.97)PK	9	2	0	0	0	0	0	0	0	0	0	15953000	0	0	0	0	0	0	0	0	1
TraesCS1A01G361500.1	T	385	AT2G47210	myb-like transcription factor family protein;(source:Araport11)	(ATSWC4)	0	72.1604	0.499888	0	0.000705468	94.309	EVLANRESSFTEAPTTPKRSNRDIDRPFVPD	ESSFTEAPT(0.5)T(0.5)PK	ES(-53.69)S(-42.88)FT(-34.08)EAPT(0)T(0)PK	10	2	0	0	0	0	0	0	0	0	0	0	0	0	0	0	0	0	0	0	1
TraesCS1A01G364600.1	S	400	AT1G80210	Mov34/MPN/PAD-1 family protein;(source:Araport11)	BRCA1/BRCA2-CONTAINING COMPLEX 36 HOMOLOG A (BRCC36A); (AtBRCC36A)	1.15468e-135	68.7192	0.497237	0.112256	0.000439628	72.428	SPRRAMPGGTTSGITSPRGQDKYPSGRQGGP	AMPGGTT(0.005)S(0.013)GIT(0.485)S(0.497)PR	AMPGGT(-31.2)T(-19.93)S(-15.9)GIT(-0.11)S(0.11)PR	12	2	0	0	0	0	0	0	0	0	0	0	0	0	0	0	0	0	0	0	1
TraesCS1A01G364600.1	T	399	AT1G80210	Mov34/MPN/PAD-1 family protein;(source:Araport11)	BRCA1/BRCA2-CONTAINING COMPLEX 36 HOMOLOG A (BRCC36A); (AtBRCC36A)	1.15468e-135	68.7192	0.5195	1.57667	7.84e-05	58.814	GSPRRAMPGGTTSGITSPRGQDKYPSGRQGG	AMPGGT(0.003)T(0.033)S(0.083)GIT(0.52)S(0.361)PR	AMPGGT(-22.6)T(-11.94)S(-7.96)GIT(1.58)S(-1.58)PR	11	2	0	0	0	0	0	0	0	0	0	0	0	0	0	0	0	0	0	0	2
TraesCS1A01G389100.1	S	423	AT3G58660	Ribosomal protein L1p/L10e family;(source:Araport11)	#N/A	8.17912e-71	62.9213	0.999992	54.0885	7.62e-05	70.452	SKKNKGKKKKSLKGDSDDGEILFDGESTPAA	GDS(1)DDGEILFDGESTPAALIADK	GDS(54.09)DDGEILFDGES(-54.28)T(-54.09)PAALIADK	3	2	7376900	0	0	0	0	0	0	0	0	7864600	0	0	0	0	0	0	0	0	1
TraesCS1A01G391600.4	S	152	AT1G79830	This gene is predicted to encode a protein that functions as a Golgi apparatus structural component known as a golgin in mammals and yeast. A fluorescently-tagged version of GC5 co-localizes with Golgi markers, and this localization appears to be replicated using the C-terminal (139 aa) portion of the protein. The C-terminal portion of the protein can also specifically interact with two members o…	GOLGIN CANDIDATE 5 (GC5)	0	80.7339	0.935901	12.6207	0.0015633	71.601	PVSKADGSEQSATPHSPTRSSAAEEKHDGST	ADGSEQSAT(0.013)PHS(0.936)PT(0.051)R	ADGS(-48.8)EQS(-33.83)AT(-18.74)PHS(12.62)PT(-12.62)R	12	2	11770000	0	0	9655200	0	0	8090100	0	0	5172200	0	0	6328600	0	0	9446800	0	0	2
TraesCS1A01G402900.2	S	122	AT5G64130	cAMP-regulated phosphoprotein 19-related protein;(source:Araport11)	#N/A	7.80887e-40	84.5238	0.740019	8.5023	7.96e-07	62.405	RRFLHASTDSDEGANSPTEATTPNQEFTEEA	FLHAS(0.032)T(0.029)DS(0.088)DEGANS(0.74)PT(0.104)EAT(0.005)T(0.002)PNQEFTEEAK	FLHAS(-13.71)T(-14.06)DS(-9.27)DEGANS(8.5)PT(-8.5)EAT(-21.6)T(-25.37)PNQEFT(-44.26)EEAK	14	3	35712000	0	0	39714000	0	0	0	0	0	33285000	0	0	0	0	0	0	0	0	2
TraesCS1A01G402900.2	T	124	AT5G64130	cAMP-regulated phosphoprotein 19-related protein;(source:Araport11)	#N/A	7.80887e-40	84.5238	0.454087	0	0.000114881	40.849	FLHASTDSDEGANSPTEATTPNQEFTEEAKA	FLHAS(0.008)T(0.008)DS(0.008)DEGANS(0.454)PT(0.454)EAT(0.058)T(0.008)PNQEFTEEAK	FLHAS(-17.28)T(-17.28)DS(-17.28)DEGANS(0)PT(0)EAT(-8.93)T(-17.66)PNQEFT(-30.59)EEAK	16	3	0	0	0	0	0	0	0	0	0	0	0	0	0	0	0	0	0	0	1
TraesCS1A01G420300.2	S	253	AT1G29350	RNA polymerase II degradation factor-like protein (DUF1296);(source:Araport11)	#N/A	3.4255e-58	44.5838	0.85209	7.7984	0.00583164	62.711	GDRVTAEKLPNGTIQSPSVPKEDSVGILPPG	LPNGT(0.006)IQS(0.852)PS(0.141)VPK	LPNGT(-21.21)IQS(7.8)PS(-7.8)VPK	8	2	4710300	0	0	3556600	0	0	3459800	0	0	4676800	0	0	3556100	0	0	0	0	0	1
TraesCS1A01G420300.2	S	319	AT1G29350	RNA polymerase II degradation factor-like protein (DUF1296);(source:Araport11)	#N/A	3.4255e-58	44.5838	0.93151	11.4326	1.67e-29	134.09	EQTKETSGSNATGLTSPGPLSPSDKGTILNN	ETSGSNAT(0.001)GLT(0.067)S(0.932)PGPLS(0.906)PS(0.094)DK	ET(-49.54)S(-49.54)GS(-62.65)NAT(-29.78)GLT(-11.43)S(11.43)PGPLS(9.88)PS(-9.88)DK	12	2	0	18665000	0	0	28106000	0	0	28670000	0	0	22857000	0	0	19762000	0	0	20367000	0	5
TraesCS1A01G420300.2	S	324	AT1G29350	RNA polymerase II degradation factor-like protein (DUF1296);(source:Araport11)	#N/A	3.4255e-58	44.5838	0.956894	13.6784	1.67e-29	134.09	TSGSNATGLTSPGPLSPSDKGTILNNDLIEK	ETSGSNAT(0.002)GLT(0.447)S(0.552)PGPLS(0.957)PS(0.042)DK	ET(-33.62)S(-33.06)GS(-31.85)NAT(-24.96)GLT(-0.93)S(0.93)PGPLS(13.68)PS(-13.68)DK	17	2	11447000	18665000	0	15637000	28106000	0	12112000	28670000	0	11771000	22857000	0	10053000	19762000	0	6772500	20367000	0	10
TraesCS1A01G427000.1	S	115	AT5G53140	Protein phosphatase 2C family protein;(source:Araport11)	#N/A	1.17582e-164	90.3571	0.499999	0	3.14e-11	62.958	ELELEEGEGEVEEEASSPEREVRAGVVEVEV	AMAEPGVTPAHQPLEEELELEEGEGEVEEEAS(0.5)S(0.5)PER	AMAEPGVT(-56.99)PAHQPLEEELELEEGEGEVEEEAS(0)S(0)PER	32	3	0	0	0	0	0	0	10760000	0	0	0	0	0	0	0	0	0	0	0	1
TraesCS1A01G427000.1	S	116	AT5G53140	Protein phosphatase 2C family protein;(source:Araport11)	#N/A	1.17582e-164	90.3571	0.499999	0	3.14e-11	62.958	LELEEGEGEVEEEASSPEREVRAGVVEVEVE	AMAEPGVTPAHQPLEEELELEEGEGEVEEEAS(0.5)S(0.5)PER	AMAEPGVT(-56.99)PAHQPLEEELELEEGEGEVEEEAS(0)S(0)PER	33	3	0	0	0	0	0	0	10760000	0	0	0	0	0	0	0	0	0	0	0	1
TraesCS1A01G437500.1	S	142	AT1G49970	Encodes a ClpP-related sequence. Though similar to ClpP proteins, this does not contains the highly conserved catalytic triad of Ser-type proteases (Ser-His-Asp). The name reflects nomenclature described in Adam et. al (2001).	SUPPRESSOR OF VARIEGATION 2 (SVR2);CLP PROTEASE PROTEOLYTIC SUBUNIT 1 (CLPR1);NUCLEAR CLPP 5 (NCLPP5)	3.7043e-121	70.8589	0.5	0	0.000329856	91.307	SMSMGRAGKGYRRMRSSAPDLPSLLLDSRII	S(0.5)S(0.5)APDLPSLLLDSR	S(0)S(0)APDLPS(-68.08)LLLDS(-89.92)R	1	2	10954000	0	0	10504000	0	0	9894700	0	0	9845200	0	0	6531300	0	0	9760200	0	0	5
TraesCS1A01G437500.1	S	143	AT1G49970	Encodes a ClpP-related sequence. Though similar to ClpP proteins, this does not contains the highly conserved catalytic triad of Ser-type proteases (Ser-His-Asp). The name reflects nomenclature described in Adam et. al (2001).	SUPPRESSOR OF VARIEGATION 2 (SVR2);CLP PROTEASE PROTEOLYTIC SUBUNIT 1 (CLPR1);NUCLEAR CLPP 5 (NCLPP5)	3.7043e-121	70.8589	0.5	0	0.000329856	91.307	MSMGRAGKGYRRMRSSAPDLPSLLLDSRIIF	S(0.5)S(0.5)APDLPSLLLDSR	S(0)S(0)APDLPS(-68.08)LLLDS(-89.92)R	2	2	10954000	0	0	10504000	0	0	9894700	0	0	9845200	0	0	6531300	0	0	9760200	0	0	5
TraesCS1A01G439500.1	S	89	AT3G24870	Helicase/SANT-associated, DNA binding protein;(source:Araport11)	(ATEAF1B)	0	51.3158	0.993328	23.2643	0.0248556	51.841	QNVISEAKGSFTFAASPRGDSVESSGKPGSS	GS(0.005)FT(0.002)FAAS(0.993)PR	GS(-23.26)FT(-26.99)FAAS(23.26)PR	8	2	2049000	0	0	1419700	0	0	2863900	0	0	2161600	0	0	1996300	0	0	2363500	0	0	1
TraesCS1A01G442400.1	S	1661	AT3G54280	ROOT GROWTH DEFECTIVE 3;(source:Araport11)	ROOT GROWTH DEFECTIVE 3 (RGD3); (CHA16); (CHR16); (BTAF1); (ATBTAF1)	0	74.8562	0.381202	0.91927	1.45e-06	58.722	KLVALQEILQECGIGSEISSPDASAAVGQHR	LVALQEILQECGIGS(0.381)EIS(0.308)S(0.308)PDAS(0.002)AAVGQHR	LVALQEILQECGIGS(0.92)EIS(-0.92)S(-0.92)PDAS(-23.17)AAVGQHR	15	3	0	0	0	0	0	0	0	0	0	0	0	0	0	0	0	0	0	0	1
TraesCS1A01G442400.1	S	1664	AT3G54280	ROOT GROWTH DEFECTIVE 3;(source:Araport11)	ROOT GROWTH DEFECTIVE 3 (RGD3); (CHA16); (CHR16); (BTAF1); (ATBTAF1)	0	74.8562	0.437967	0	4.11e-07	64.583	ALQEILQECGIGSEISSPDASAAVGQHRVLI	LVALQEILQECGIGS(0.112)EIS(0.438)S(0.438)PDAS(0.012)AAVGQHR	LVALQEILQECGIGS(-5.91)EIS(0)S(0)PDAS(-15.76)AAVGQHR	18	3	0	0	0	0	0	0	0	0	0	0	0	0	0	0	0	0	0	0	1
TraesCS1A01G442400.1	S	1665	AT3G54280	ROOT GROWTH DEFECTIVE 3;(source:Araport11)	ROOT GROWTH DEFECTIVE 3 (RGD3); (CHA16); (CHR16); (BTAF1); (ATBTAF1)	0	74.8562	0.437967	0	4.11e-07	64.583	LQEILQECGIGSEISSPDASAAVGQHRVLIF	LVALQEILQECGIGS(0.112)EIS(0.438)S(0.438)PDAS(0.012)AAVGQHR	LVALQEILQECGIGS(-5.91)EIS(0)S(0)PDAS(-15.76)AAVGQHR	19	3	0	0	0	0	0	0	0	0	0	0	0	0	0	0	0	0	0	0	1
TraesCS1A01G445000.1	T	340	AT5G15920	Encodes SMC5 (STRUCTURAL MAINTENANCE OF CHROMOSOMES 5), a component of the SMC5/6 complex. SMC5/6 complex promotes sister chromatid alignment and homologous recombination after DNA damage.	(ATSMC5);EMBRYO DEFECTIVE 2782 (EMB2782);STRUCTURAL MAINTENANCE OF CHROMOSOMES 5 (SMC5)	0	74.5489	1	61.3976	0.0156316	61.398	REVTDDEIQLSARLKTTLDDIEDLKRHEKNL	LKT(1)T(1)LDDIEDLK	LKT(61.4)T(61.4)LDDIEDLK	3	2	0	0	0	0	0	0	0	847990	0	0	0	0	0	0	0	0	0	0	1
TraesCS1A01G445000.1	T	341	AT5G15920	Encodes SMC5 (STRUCTURAL MAINTENANCE OF CHROMOSOMES 5), a component of the SMC5/6 complex. SMC5/6 complex promotes sister chromatid alignment and homologous recombination after DNA damage.	(ATSMC5);EMBRYO DEFECTIVE 2782 (EMB2782);STRUCTURAL MAINTENANCE OF CHROMOSOMES 5 (SMC5)	0	74.5489	1	61.3976	0.0156316	61.398	EVTDDEIQLSARLKTTLDDIEDLKRHEKNLQ	LKT(1)T(1)LDDIEDLK	LKT(61.4)T(61.4)LDDIEDLK	4	2	0	0	0	0	0	0	0	847990	0	0	0	0	0	0	0	0	0	0	1
TraesCS1A01G445900.2	S	588	#N/A	#N/A	#N/A	#N/A	#N/A	1	78.6514	6.62e-06	93.226	TGHVNPASETRDAAASAPEAEAGDASETRDA	DAAAS(1)APEAEAGDASETR	DAAAS(78.65)APEAEAGDAS(-78.65)ET(-82.61)R	5	2	5288200	0	0	7628100	0	0	11142000	0	0	6858600	0	0	9514600	0	0	7629900	0	0	6
TraesCS1B01G008000.2	S	405	AT5G61960	A member of mei2-like gene family, predominantly plant-based family of genes encoding RNA binding proteins with characteristic presence of a highly conserved RNA binding motif first described in the mei2 gene of the fission yeast S. pombe. In silico analyses reveal nine mei2 -like genes in A. thaliana. They were grouped into four distinct clades, based on overall sequence similarity and subfamily…	MEI2-LIKE PROTEIN 1 (ML1);MEI2-LIKE PROTEIN 1 (AML1)	2.37956e-154	55.3885	1	48.5132	0.0291962	48.513	PREWKLDGSPRQPRNSPPGIIGGPKSHENSN	NS(1)PPGIIGGPK	NS(48.51)PPGIIGGPK	2	2	3520000	0	0	2380100	0	0	2865700	0	0	3273300	0	0	0	0	0	3415800	0	0	1
TraesCS1B01G036400.1	S	77	AT2G29140	Encodes a member of the Arabidopsis Pumilio (APUM) proteins containing PUF domain (eight repeats of approximately 36 amino acids each). PUF proteins regulate both mRNA stability and translation through sequence-specific binding to the 3' UTR of target mRNA transcripts. The mRNA is cell-to-cell mobile.	PUMILIO 3 (APUM3);PUMILIO 3 (PUM3)	0	67.7989	0.998441	28.0661	0.000709235	83.182	HAYASILGPSLSRSASPDPELVRRVPSPCLP	S(0.002)AS(0.998)PDPELVR	S(-28.07)AS(28.07)PDPELVR	3	2	38418000	0	0	35828000	0	0	38853000	0	0	27835000	0	0	32728000	0	0	32923000	0	0	6
TraesCS1B01G036400.1	S	88	AT2G29140	Encodes a member of the Arabidopsis Pumilio (APUM) proteins containing PUF domain (eight repeats of approximately 36 amino acids each). PUF proteins regulate both mRNA stability and translation through sequence-specific binding to the 3' UTR of target mRNA transcripts. The mRNA is cell-to-cell mobile.	PUMILIO 3 (APUM3);PUMILIO 3 (PUM3)	0	67.7989	1	62.9238	0.00249295	62.924	SRSASPDPELVRRVPSPCLPPIGVKVGAYDK	RVPS(1)PCLPPIGVK	RVPS(62.92)PCLPPIGVK	4	2	0	0	0	0	0	0	4482300	0	0	0	0	0	0	0	0	7118200	0	0	3
TraesCS1B01G065900.1	S	242	AT2G37340	encodes an RS-containing Zinc knuckle protein with molecular mass of 33kDa that is localized to nuclear specks. Barta et al (2010) have proposed a nomenclature for Serine/Arginine-Rich Protein Splicing Factors (SR proteins): Plant Cell. 2010, 22:2926.	ARGININE/SERINE-RICH ZINC KNUCKLE-CONTAINING PROTEIN 33 (atRSZ33);ARGININE/SERINE-RICH ZINC KNUCKLE-CONTAINING PROTEIN 33 (RSZ33);ARGININE/SERINE-RICH ZINC KNUCKLE-CONTAINING PROTEIN 33 (RS2Z33);ARGININE/SERINE-RICH ZINC KNUCKLE-CONTAINING PROTEIN 33 (AT-RS2Z33)	2.99206e-58	86.8421	1	63.4082	0.00344272	70.54	MDRSPTPDRSRSPRRSISPVAKDNGDSPRGR	RS(1)IS(1)PVAK	RS(63.41)IS(63.41)PVAK	2	2	0	23311000	0	0	33480000	0	0	26700000	0	0	14287000	0	0	11715000	0	0	32749000	0	5
TraesCS1B01G065900.1	S	244	AT2G37340	encodes an RS-containing Zinc knuckle protein with molecular mass of 33kDa that is localized to nuclear specks. Barta et al (2010) have proposed a nomenclature for Serine/Arginine-Rich Protein Splicing Factors (SR proteins): Plant Cell. 2010, 22:2926.	ARGININE/SERINE-RICH ZINC KNUCKLE-CONTAINING PROTEIN 33 (atRSZ33);ARGININE/SERINE-RICH ZINC KNUCKLE-CONTAINING PROTEIN 33 (RSZ33);ARGININE/SERINE-RICH ZINC KNUCKLE-CONTAINING PROTEIN 33 (RS2Z33);ARGININE/SERINE-RICH ZINC KNUCKLE-CONTAINING PROTEIN 33 (AT-RS2Z33)	2.99206e-58	86.8421	1	63.4082	0.00344272	70.54	RSPTPDRSRSPRRSISPVAKDNGDSPRGRDK	RS(1)IS(1)PVAK	RS(63.41)IS(63.41)PVAK	4	2	0	23311000	0	0	33480000	0	0	26700000	0	0	14287000	0	0	11715000	0	0	32749000	0	5
TraesCS1B01G069300.1	S	146	AT5G06970	PATROL1 is a Munc13-like protein involved in mediating H[+]-ATPase translocation. It interacts with AHA1and is responsible for its translocation during stomatal movement.	PROTON ATPASE TRANSLOCATION CONTROL 1 (PATROL1)	0	77.8222	0.999793	39.9431	0.00164873	78.903	QIAVPSSVANLPKSLSLDSPTEKELTIDDIE	SLS(1)LDSPTEK	S(-39.94)LS(39.94)LDS(-40.03)PT(-52.15)EK	3	2	0	0	0	30397000	0	0	33060000	0	0	37665000	0	0	32481000	0	0	37647000	0	0	4
TraesCS1B01G069300.1	S	149	AT5G06970	PATROL1 is a Munc13-like protein involved in mediating H[+]-ATPase translocation. It interacts with AHA1and is responsible for its translocation during stomatal movement.	PROTON ATPASE TRANSLOCATION CONTROL 1 (PATROL1)	0	77.8222	0.897738	9.435	0.000388841	94.767	VPSSVANLPKSLSLDSPTEKELTIDDIEDFE	SLSLDS(0.898)PT(0.102)EK	S(-77.79)LS(-47.61)LDS(9.43)PT(-9.43)EK	6	2	0	0	0	33076000	0	0	37325000	0	0	29193000	0	0	0	0	0	30446000	0	0	4
TraesCS1B01G122000.2	S	131	AT4G02510	An integral membrane GTPase that functions as a transit-sequence receptor required for the import of proteins necessary for chloroplast biogenesis. Located in the outer chloroplast membrane. Phosphorylation of the G-domains regulate translocon assembly. The mRNA is cell-to-cell mobile.	(ATTOC159);TRANSLOCON AT THE OUTER ENVELOPE MEMBRANE OF CHLOROPLASTS 160 (TOC160);TRANSLOCON AT THE OUTER ENVELOPE MEMBRANE OF CHLOROPLASTS 159 (TOC159);TRANSLOCON AT THE OUTER ENVELOPE MEMBRANE OF CHLOROPLASTS 86 (TOC86);PLASTID PROTEIN IMPORT 2 (PPI2)	0	78.8927	0.513039	0.452454	0.000251847	59.356	DVKAALLVQALVAAKSESDNGELGEGDASLP	S(0.513)ES(0.462)DNGELGEGDAS(0.025)LPPPDALVGDK	S(0.45)ES(-0.45)DNGELGEGDAS(-13.18)LPPPDALVGDK	1	2	13447000	0	0	0	0	0	0	0	0	0	0	0	15074000	0	0	0	0	0	1
TraesCS1B01G122000.2	S	133	AT4G02510	An integral membrane GTPase that functions as a transit-sequence receptor required for the import of proteins necessary for chloroplast biogenesis. Located in the outer chloroplast membrane. Phosphorylation of the G-domains regulate translocon assembly. The mRNA is cell-to-cell mobile.	(ATTOC159);TRANSLOCON AT THE OUTER ENVELOPE MEMBRANE OF CHLOROPLASTS 160 (TOC160);TRANSLOCON AT THE OUTER ENVELOPE MEMBRANE OF CHLOROPLASTS 159 (TOC159);TRANSLOCON AT THE OUTER ENVELOPE MEMBRANE OF CHLOROPLASTS 86 (TOC86);PLASTID PROTEIN IMPORT 2 (PPI2)	0	78.8927	0.493327	0	0.00168455	44.258	KAALLVQALVAAKSESDNGELGEGDASLPPP	S(0.493)ES(0.493)DNGELGEGDAS(0.013)LPPPDALVGDK	S(0)ES(0)DNGELGEGDAS(-15.68)LPPPDALVGDK	3	2	0	0	0	0	0	0	0	0	0	0	0	0	0	0	0	0	0	0	1
TraesCS1B01G122000.2	T	511	AT4G02510	An integral membrane GTPase that functions as a transit-sequence receptor required for the import of proteins necessary for chloroplast biogenesis. Located in the outer chloroplast membrane. Phosphorylation of the G-domains regulate translocon assembly. The mRNA is cell-to-cell mobile.	(ATTOC159);TRANSLOCON AT THE OUTER ENVELOPE MEMBRANE OF CHLOROPLASTS 160 (TOC160);TRANSLOCON AT THE OUTER ENVELOPE MEMBRANE OF CHLOROPLASTS 159 (TOC159);TRANSLOCON AT THE OUTER ENVELOPE MEMBRANE OF CHLOROPLASTS 86 (TOC86);PLASTID PROTEIN IMPORT 2 (PPI2)	0	78.8927	1	127.516	2.94e-211	229.78	AANDQKTLAAADDEDTGGEENEGAQDVADRE	TLAAADDEDT(1)GGEENEGAQDVADR	T(-127.52)LAAADDEDT(127.52)GGEENEGAQDVADR	10	2	80479000	0	0	97284000	0	0	91808000	0	0	162250000	0	0	72994000	0	0	166930000	0	0	12
TraesCS1B01G130500.1	T	604	AT5G13560	structural maintenance of chromosomes protein;(source:Araport11)	#N/A	0	66.2281	0.998776	29.1315	0.00118348	91.549	EERSELSPSPIQAPVTPKAAHVDSPKSPMKP	SELSPS(0.001)PIQAPVT(0.999)PK	S(-64.01)ELS(-53.83)PS(-29.13)PIQAPVT(29.13)PK	13	2	6510200	0	0	6524100	0	0	6126600	0	0	9909500	0	0	9172100	0	0	6657400	0	0	4
TraesCS1B01G136200.2	S	160	AT4G32410	Encodes a cellulose synthase isomer. CESA1 mutants have cellulose defect in the primary cell wall. Multiple lines of evidence suggest that CESA1, along with CESA3 and CESA6 are present in the same plasma membrane complex for cellulose biosynthesis. lasma membrane complex for cellulose biosynthesis. As inferred from the null role of secondary wall-type CesAs, included in a set of five primary wall…	CELLULOSE SYNTHASE 1 (AtCESA1);RADIALLY SWOLLEN 1 (RSW1);ANISOTROPY1 (ANY1);CELLULOSE SYNTHASE 1 (CESA1)	0	87.5417	0.999993	56.1142	3.4e-07	107.98	EPHHRIPRLTSGQQISGEIPDASPDRHSIRS	LTSGQQIS(1)GEIPDASPDR	LT(-56.11)S(-56.11)GQQIS(56.11)GEIPDAS(-56.87)PDR	8	2	12154000	0	0	14795000	0	0	12211000	0	0	14961000	0	0	10850000	0	0	12175000	0	0	6
TraesCS1B01G140400.1	S	632	AT3G28730	encodes a component of the FAcilitates Chromatin Transcription (FACT) complex, SSRP1. Along with STP16 binds to the promoter of FLC.	NUCLEOSOME/CHROMATIN ASSEMBLY FACTOR D (NFD);HIGH MOBILITY GROUP (HMG); (SSRP1);HIGH MOBILITY GROUP (ATHMG)	0	78.341	0.930286	11.2774	1.06e-05	84.779	SAAYRGAGAAPVDVDSADGSSD_________	GAGAAPVDVDS(0.93)ADGS(0.069)SD	GAGAAPVDVDS(11.28)ADGS(-11.28)S(-33.77)D	11	2	37131000	0	0	58043000	0	0	71546000	0	0	49821000	0	0	51635000	0	0	46629000	0	0	1
TraesCS1B01G144300.1	S	34	AT2G42740	encodes a cytosolic ribosomal protein L16, which is a constituent of 60S large ribosomal complex. Gene is expressed in root stele and anthers and expression is induced by auxin treatment.	RIBOSOMAL PROTEIN LARGE SUBUNIT 16A (RPL16A)	7.67506e-115	97.5758	0.977695	18.7887	6.9e-08	120.29	RLTRAAKVLEQLSGQSPVFSKARYTVRSFGI	VLEQLS(0.013)GQS(0.978)PVFS(0.009)K	VLEQLS(-18.79)GQS(18.79)PVFS(-20.18)K	9	2	76433000	0	0	89374000	0	0	97423000	0	0	67576000	0	0	90567000	0	0	57422000	0	0	5
TraesCS1B01G146600.1	S	259	AT3G50670	Encodes U1 snRNP 70K	U1 SMALL NUCLEAR RIBONUCLEOPROTEIN-70K (U1-70K); (U1SNRNP)	7.92836e-133	74.5342	0.938251	11.8169	0.0183492	50.077	QKPPAREPLSVGRPRSEEPKRGDSRVDRDRE	EPLS(0.062)VGRPRS(0.938)EEPK	EPLS(-11.82)VGRPRS(11.82)EEPK	10	3	817880	0	0	8530100	0	0	11725000	0	0	5481500	0	0	0	0	0	0	0	0	1
TraesCS1B01G148900.1	S	200	AT1G32400	TOM2A encodes a 280 amino acid putative four-pass transmembrane protein with a C-terminal farnesylation signal, essential for efficient multiplication of tobacco mosaic viruses.	TOBAMOVIRUS MULTIPLICATION 2A (TOM2A)	1.29191e-104	73.9437	1	86.2551	7.84e-154	216.01	LALAVRAMNKPAEYDSDDEIIGTVRSTSIRQ	PAEYDS(1)DDEIIGTVR	PAEY(-104.82)DS(86.26)DDEIIGT(-86.26)VR	6	2	15006000	0	0	15443000	0	0	19400000	0	0	25909000	0	0	12915000	0	0	11092000	0	0	9
TraesCS1B01G159400.1	S	319	AT1G02260	Divalent ion symporter;(source:Araport11)	#N/A	0	73.9526	1	173.507	2.02e-116	202.34	DDGPRKVTRTTSRQRSVIIEDAPEHIFEGDE	S(1)VIIEDAPEHIFEGDEK	S(173.51)VIIEDAPEHIFEGDEK	1	2	25215000	0	0	17140000	0	0	18160000	0	0	21630000	0	0	24354000	0	0	19740000	0	0	9
TraesCS1B01G168200.2	S	126	AT4G14300	Belongs to a member of the RNA-binding glycine-rich (RBG) gene superfamily.	RNA-BINDING GLYCINE-RICH PROTEIN D4 (RBGD4); (ATRNP1)	9.00058e-103	75.7085	0.583069	1.56781	6.23e-05	82.102	AGGARTKKIFVGGLPSSLTDEEFRQYFQTFG	IFVGGLPS(0.583)S(0.406)LT(0.011)DEEFR	IFVGGLPS(1.57)S(-1.57)LT(-17.43)DEEFR	8	2	9514700	0	0	0	0	0	8098300	0	0	8503100	0	0	0	0	0	9199700	0	0	1
TraesCS1B01G168200.2	S	127	AT4G14300	Belongs to a member of the RNA-binding glycine-rich (RBG) gene superfamily.	RNA-BINDING GLYCINE-RICH PROTEIN D4 (RBGD4); (ATRNP1)	9.00058e-103	75.7085	0.869363	10.5158	0.000154393	76.358	GGARTKKIFVGGLPSSLTDEEFRQYFQTFGA	IFVGGLPS(0.077)S(0.869)LT(0.053)DEEFR	IFVGGLPS(-10.52)S(10.52)LT(-12.11)DEEFR	9	2	0	0	0	7130400	0	0	0	0	0	0	0	0	0	0	0	0	0	0	1
TraesCS1B01G174800.1	S	125	AT5G04800	Ribosomal S17 family protein;(source:Araport11)	#N/A	7.65961e-71	85.9155	0.844741	7.46494	3.4e-05	109	GMADLPGVERAPEVTSSAAPYRQPFNGPRGG	APEVT(0.004)S(0.845)S(0.151)AAPYR	APEVT(-23.44)S(7.46)S(-7.46)AAPY(-68.5)R	6	2	5754300	0	0	9979800	0	0	9486600	0	0	0	0	0	7200400	0	0	9839200	0	0	6
TraesCS1B01G174800.1	S	126	AT5G04800	Ribosomal S17 family protein;(source:Araport11)	#N/A	7.65961e-71	85.9155	0.442756	0	0.0221899	49.448	MADLPGVERAPEVTSSAAPYRQPFNGPRGGN	APEVT(0.114)S(0.443)S(0.443)AAPY(0.001)R	APEVT(-5.9)S(0)S(0)AAPY(-27.46)R	7	2	0	0	0	0	0	0	0	0	0	0	0	0	0	0	0	0	0	0	1
TraesCS1B01G179500.3	S	1008	AT3G19960	member of Myosin-like proteins	MYOSIN 1 (ATM1)	0	78.6332	0.658289	4.65211	0.0248556	51.841	AMEEMWQKQMRSLQSSLSVAKKSLALDETPR	SLQS(0.116)S(0.658)LS(0.226)VAK	S(-34.47)LQS(-7.54)S(4.65)LS(-4.65)VAK	5	2	16238000	0	0	0	0	0	0	0	0	0	0	0	0	0	0	0	0	0	1
TraesCS1B01G179500.3	S	1010	AT3G19960	member of Myosin-like proteins	MYOSIN 1 (ATM1)	0	78.6332	0.996436	24.587	0.000427746	94.402	EEMWQKQMRSLQSSLSVAKKSLALDETPRMS	SLQSS(0.003)LS(0.996)VAK	S(-61.56)LQS(-40.06)S(-24.59)LS(24.59)VAK	7	2	0	0	0	16514000	0	0	24678000	0	0	17338000	0	0	16828000	0	0	17175000	0	0	5
TraesCS1B01G179500.3	S	1062	AT3G19960	member of Myosin-like proteins	MYOSIN 1 (ATM1)	0	78.6332	0.676227	3.19852	0.000315687	90.697	QLAAAPRITGREMNASMSVIGRLAEELEQRS	EMNAS(0.676)MS(0.324)VIGR	EMNAS(3.2)MS(-3.2)VIGR	5	2	0	0	0	0	0	0	0	0	0	0	0	0	15004000	0	0	0	0	0	1
TraesCS1B01G179500.3	S	1064	AT3G19960	member of Myosin-like proteins	MYOSIN 1 (ATM1)	0	78.6332	0.994224	22.3587	2.45e-05	110.38	AAAPRITGREMNASMSVIGRLAEELEQRSQV	EMNAS(0.006)MS(0.994)VIGR	EMNAS(-22.36)MS(22.36)VIGR	7	2	14449000	0	0	19029000	0	0	21217000	0	0	19663000	0	0	0	0	0	11360000	0	0	5
TraesCS1B01G179500.3	S	30	AT3G19960	member of Myosin-like proteins	MYOSIN 1 (ATM1)	0	78.6332	0.999722	35.5605	0.00175296	81.95	LRPRGPTKVQPARSMSLDYKYSAARAGVEAG	SMS(1)LDYK	S(-35.56)MS(35.56)LDY(-63.22)K	3	2	5870100	0	0	5482400	0	0	7797900	0	0	5005700	0	0	7033200	0	0	6100900	0	0	7
TraesCS1B01G179500.3	T	1021	AT3G19960	member of Myosin-like proteins	MYOSIN 1 (ATM1)	0	78.6332	0.999936	41.9701	0.0415223	49.35	QSSLSVAKKSLALDETPRMSDSSVEQSWESN	SLALDET(1)PR	S(-41.97)LALDET(41.97)PR	7	2	0	0	0	0	0	0	0	0	0	0	0	0	9381500	0	0	0	0	0	1
TraesCS1B01G182500.1	S	680	AT1G06950	Encodes a protein thought to be a part of the translocon at the chloroplast inner envelope. Involved in protein import into the chloroplast and chloroplast biogenesis. C-terminal half of Tic110 functions as scaffolds for protein-protein interactions.	ARABIDOPSIS THALIANA TRANSLOCON AT THE INNER ENVELOPE MEMBRANE OF CHLOROPLASTS 110 (ATTIC110);TRANSLOCON AT THE INNER ENVELOPE MEMBRANE OF CHLOROPLASTS 110 (TIC110)	0	71.7874	0.332384	0	1.76e-33	99.66	EPATSSATTEPETTESEGEDEDYEWESLETL	GEVTTAEPATSSAT(0.001)T(0.001)EPET(0.332)T(0.332)ES(0.332)EGEDEDY(0.001)EWESLETLK	GEVT(-56.39)T(-48.49)AEPAT(-41.66)S(-36.36)S(-36.81)AT(-25.79)T(-26.29)EPET(0)T(0)ES(0)EGEDEDY(-25.29)EWES(-40.29)LET(-54.7)LK	22	3	0	0	0	0	0	0	0	0	0	0	0	0	0	0	0	0	0	0	1
TraesCS1B01G182500.1	T	677	AT1G06950	Encodes a protein thought to be a part of the translocon at the chloroplast inner envelope. Involved in protein import into the chloroplast and chloroplast biogenesis. C-terminal half of Tic110 functions as scaffolds for protein-protein interactions.	ARABIDOPSIS THALIANA TRANSLOCON AT THE INNER ENVELOPE MEMBRANE OF CHLOROPLASTS 110 (ATTIC110);TRANSLOCON AT THE INNER ENVELOPE MEMBRANE OF CHLOROPLASTS 110 (TIC110)	0	71.7874	0.44008	0	1.76e-33	99.66	TTAEPATSSATTEPETTESEGEDEDYEWESL	GEVTTAEPAT(0.001)S(0.003)S(0.003)AT(0.002)T(0.002)EPET(0.44)T(0.44)ES(0.108)EGEDEDYEWESLETLK	GEVT(-49.97)T(-47.82)AEPAT(-27.23)S(-21.57)S(-22.08)AT(-22.59)T(-22.59)EPET(0)T(0)ES(-6.09)EGEDEDY(-38.52)EWES(-57.55)LET(-68.68)LK	19	3	0	0	0	0	0	0	0	0	0	0	0	0	0	0	0	0	0	0	1
TraesCS1B01G182500.1	T	678	AT1G06950	Encodes a protein thought to be a part of the translocon at the chloroplast inner envelope. Involved in protein import into the chloroplast and chloroplast biogenesis. C-terminal half of Tic110 functions as scaffolds for protein-protein interactions.	ARABIDOPSIS THALIANA TRANSLOCON AT THE INNER ENVELOPE MEMBRANE OF CHLOROPLASTS 110 (ATTIC110);TRANSLOCON AT THE INNER ENVELOPE MEMBRANE OF CHLOROPLASTS 110 (TIC110)	0	71.7874	0.44008	0	1.76e-33	99.66	TAEPATSSATTEPETTESEGEDEDYEWESLE	GEVTTAEPAT(0.001)S(0.003)S(0.003)AT(0.002)T(0.002)EPET(0.44)T(0.44)ES(0.108)EGEDEDYEWESLETLK	GEVT(-49.97)T(-47.82)AEPAT(-27.23)S(-21.57)S(-22.08)AT(-22.59)T(-22.59)EPET(0)T(0)ES(-6.09)EGEDEDY(-38.52)EWES(-57.55)LET(-68.68)LK	20	3	0	0	0	0	0	0	0	0	0	0	0	0	0	0	0	0	0	0	1
TraesCS1B01G183200.2	S	894	AT1G04160	Encodes a member of the type XI myosin protein family involved in root hair elongation.	MYOSIN XI B (XI-B);MYOSIN XI-8 (XI-8);MYOSIN XI B (XIB);ARABIDOPSIS THALIANA MYOSIN XI B (ATXIB)	0	74.5778	0.443048	0	0.0408143	48.091	RIMKASMVRGRSFGSSSLRGRSFSNQGSYWL	SFGS(0.114)S(0.443)S(0.443)LR	S(-40.86)FGS(-5.9)S(0)S(0)LR	5	2	0	0	0	0	0	0	0	0	0	0	0	0	0	0	0	0	0	0	1
TraesCS1B01G183200.2	S	895	AT1G04160	Encodes a member of the type XI myosin protein family involved in root hair elongation.	MYOSIN XI B (XI-B);MYOSIN XI-8 (XI-8);MYOSIN XI B (XIB);ARABIDOPSIS THALIANA MYOSIN XI B (ATXIB)	0	74.5778	0.443048	0	0.0408143	48.091	IMKASMVRGRSFGSSSLRGRSFSNQGSYWLA	SFGS(0.114)S(0.443)S(0.443)LR	S(-40.86)FGS(-5.9)S(0)S(0)LR	6	2	0	0	0	0	0	0	0	0	0	0	0	0	0	0	0	0	0	0	1
TraesCS1B01G184700.1	S	50	AT1G08130	Encodes the Arabidopsis DNA ligase 1 that provides the major DNA ligase activity in cells and plays a key role in both DNA replication and excision repair pathways. In addition, it is an important component of the active DNA demethylation machinery and is indispensable for cell viability. AtLIG1 expresses one major and two minor mRNA transcripts differing only in the length of the 5' untranslated…	DNA LIGASE 1 (LIG1);DNA LIGASE 1 (ATLIG1)	0	84.4311	1	73.5032	1.51e-24	130.32	ADGATAEPAVDEKPPSPAKSPVKSKRPSSPP	TAAEADGATAEPAVDEKPPS(1)PAK	T(-97.1)AAEADGAT(-73.5)AEPAVDEKPPS(73.5)PAK	20	2	13391000	13506000	0	12386000	15024000	0	13828000	12620000	0	10091000	12048000	0	15969000	15569000	0	14768000	6987400	0	18
TraesCS1B01G184700.1	S	54	AT1G08130	Encodes the Arabidopsis DNA ligase 1 that provides the major DNA ligase activity in cells and plays a key role in both DNA replication and excision repair pathways. In addition, it is an important component of the active DNA demethylation machinery and is indispensable for cell viability. AtLIG1 expresses one major and two minor mRNA transcripts differing only in the length of the 5' untranslated…	DNA LIGASE 1 (LIG1);DNA LIGASE 1 (ATLIG1)	0	84.4311	0.999984	47.9678	3.51e-22	99.269	TAEPAVDEKPPSPAKSPVKSKRPSSPPKSKS	TAAEADGATAEPAVDEKPPS(1)PAKS(1)PVK	T(-97.2)AAEADGAT(-37.08)AEPAVDEKPPS(37.08)PAKS(47.97)PVK	24	3	0	13506000	0	0	15024000	0	0	12620000	0	0	12048000	0	0	15569000	0	0	6987400	0	4
TraesCS1B01G184700.1	S	730	AT1G08130	Encodes the Arabidopsis DNA ligase 1 that provides the major DNA ligase activity in cells and plays a key role in both DNA replication and excision repair pathways. In addition, it is an important component of the active DNA demethylation machinery and is indispensable for cell viability. AtLIG1 expresses one major and two minor mRNA transcripts differing only in the length of the 5' untranslated…	DNA LIGASE 1 (LIG1);DNA LIGASE 1 (ATLIG1)	0	84.4311	0.996306	24.3091	0.00493737	66.393	EPSEVWEVKAADLSISPVHRAANGIVDPNKG	AADLS(0.004)IS(0.996)PVHR	AADLS(-24.31)IS(24.31)PVHR	7	2	2545100	0	0	0	0	0	3044900	0	0	0	0	0	4284200	0	0	0	0	0	1
TraesCS1B01G187800.1	S	240	AT1G07210	Ribosomal protein S18;(source:Araport11)	#N/A	2.99146e-40	64.9007	1	79.0974	3.65e-269	252.3	GKRPFMFGRSAEEDASEEEYGYDFVEKDAGP	SAEEDAS(1)EEEYGYDFVEK	S(-79.1)AEEDAS(79.1)EEEY(-119.68)GY(-134.22)DFVEK	7	2	40659000	0	0	49700000	0	0	53263000	0	0	40233000	0	0	55938000	0	0	34735000	0	0	6
TraesCS1B01G189900.1	S	123	AT4G00660	RNAhelicase-like 8;(source:Araport11)	RNAHELICASE-LIKE 8 (RH8); (ATRH8)	0	81.8182	0.512713	1.48064	0.036916	44.511	EGAARTVARLDAVDTSSQDWKAQLNIPAPDT	LDAVDT(0.123)S(0.513)S(0.365)QDWK	LDAVDT(-6.21)S(1.48)S(-1.48)QDWK	7	2	0	0	0	3434100	0	0	2116200	0	0	0	0	0	0	0	0	2392100	0	0	1
TraesCS1B01G198800.1	S	238	AT1G14280	Encodes phytochrome kinase substrate 2. PKS proteins are critical for hypocotyl phototropism. Forms a complex with Phot1, Phot2 and NPH3.	PHYTOCHROME KINASE SUBSTRATE 2 (PKS2)	8.01098e-11	37.4302	0.993303	21.712	0.0141966	58.37	GEKAAEYSSASFRKGSFTLQAPVKVSCGGGD	GS(0.993)FT(0.007)LQAPVK	GS(21.71)FT(-21.71)LQAPVK	2	2	2587000	0	0	2401800	0	0	3499300	0	0	3769200	0	0	4611700	0	0	1883100	0	0	5
TraesCS1B01G199100.1	S	183	AT4G10730	Protein kinase superfamily protein;(source:Araport11)	#N/A	0	74.0316	0.442201	0	0.000866731	45.611	FGVSACLFDRGDRQRSRNTFVGTPCWMAPEV;FGVSACMFDRGDRQRSRNTFVGTPCWMAPEV	S(0.442)RNT(0.442)FVGT(0.116)PCWMAPEVLQPGTGYNFK	S(0)RNT(0)FVGT(-5.83)PCWMAPEVLQPGT(-42.92)GY(-44.52)NFK	1	3	0	0	0	0	0	0	0	0	0	0	0	0	0	0	0	0	0	0	1
TraesCS1B01G199100.1	S	345	AT4G10730	Protein kinase superfamily protein;(source:Araport11)	#N/A	0	74.0316	1	156.243	6.09e-35	158.52	SEQEALSLSEYQRGVSAWHFDIEDLKAQASL;SEQEALSMSEYQRGVSAWHFDIEDLKAQALL	GVS(1)AWHFDIEDLK	GVS(156.24)AWHFDIEDLK	3	2	38787000	0	0	31093000	0	0	24205000	0	0	25319000	0	0	36815000	0	0	45647000	0	0	6
TraesCS1B01G199100.1	S	492	AT4G10730	Protein kinase superfamily protein;(source:Araport11)	#N/A	0	74.0316	0.981032	17.8973	0.00731788	59.898	TADKHGSDTRRASNLSGPLSLPTRASANSYS	AS(0.016)NLS(0.981)GPLS(0.003)LPTR	AS(-17.9)NLS(17.9)GPLS(-25.21)LPT(-40.16)R	5	2	0	0	0	8034700	0	0	6250100	0	0	0	0	0	0	0	0	7643400	0	0	2
TraesCS1B01G199100.1	S	507	AT4G10730	Protein kinase superfamily protein;(source:Araport11)	#N/A	0	74.0316	0.993377	21.9139	0.00109761	79.089	SGPLSLPTRASANSYSAPIRSSGGYVDSLGD	ASANS(0.006)YS(0.993)APIR	AS(-64.21)ANS(-21.91)Y(-36.37)S(21.91)APIR	7	2	38656000	0	0	35715000	0	0	41434000	0	0	34172000	0	0	49036000	0	0	40832000	0	0	2
TraesCS1B01G199100.1	S	553	AT4G10730	Protein kinase superfamily protein;(source:Araport11)	#N/A	0	74.0316	0.333333	0	0.0249234	51.013	TSENVDLAKVQEIPLSSISRKSPQGIQLRKS	VQEIPLS(0.333)S(0.333)IS(0.333)R	VQEIPLS(0)S(0)IS(0)R	7	2	0	0	0	0	0	0	0	0	0	0	0	0	0	0	0	0	0	0	1
TraesCS1B01G199100.1	S	554	AT4G10730	Protein kinase superfamily protein;(source:Araport11)	#N/A	0	74.0316	0.43271	0	0.0249234	60.364	SENVDLAKVQEIPLSSISRKSPQGIQLRKSA	VQEIPLS(0.135)S(0.433)IS(0.433)RK	VQEIPLS(-5.07)S(0)IS(0)RK	8	2	0	0	0	0	0	0	0	0	0	0	0	0	0	0	0	0	0	0	1
TraesCS1B01G199100.1	S	556	AT4G10730	Protein kinase superfamily protein;(source:Araport11)	#N/A	0	74.0316	0.43271	0	0.0249234	60.364	NVDLAKVQEIPLSSISRKSPQGIQLRKSASV	VQEIPLS(0.135)S(0.433)IS(0.433)RK	VQEIPLS(-5.07)S(0)IS(0)RK	10	2	0	0	0	0	0	0	0	0	0	0	0	0	0	0	0	0	0	0	1
TraesCS1B01G199100.1	S	568	AT4G10730	Protein kinase superfamily protein;(source:Araport11)	#N/A	0	74.0316	0.54752	0.827997	0.0188584	51.841	SSISRKSPQGIQLRKSASVGDWIVNAKPMSN	S(0.548)AS(0.452)VGDWIVNAK	S(0.83)AS(-0.83)VGDWIVNAK	1	2	0	0	0	0	0	0	82776000	0	0	0	0	0	0	0	0	0	0	0	1
TraesCS1B01G199100.1	S	570	AT4G10730	Protein kinase superfamily protein;(source:Araport11)	#N/A	0	74.0316	0.968336	14.8546	0.000180626	100.38	ISRKSPQGIQLRKSASVGDWIVNAKPMSNSH	S(0.032)AS(0.968)VGDWIVNAK	S(-14.85)AS(14.85)VGDWIVNAK	3	2	65339000	0	0	81871000	0	0	0	0	0	79233000	0	0	62788000	0	0	61826000	0	0	5
TraesCS1B01G199100.1	T	186	AT4G10730	Protein kinase superfamily protein;(source:Araport11)	#N/A	0	74.0316	0.442201	0	0.000866731	45.611	SACLFDRGDRQRSRNTFVGTPCWMAPEVLQP;SACMFDRGDRQRSRNTFVGTPCWMAPEVLQP	S(0.442)RNT(0.442)FVGT(0.116)PCWMAPEVLQPGTGYNFK	S(0)RNT(0)FVGT(-5.83)PCWMAPEVLQPGT(-42.92)GY(-44.52)NFK	4	3	0	0	0	0	0	0	0	0	0	0	0	0	0	0	0	0	0	0	1
TraesCS1B01G202700.1	S	32	AT4G10380	Boric acid channel. Essential for efficient boron uptake and plant development under boron limitation. Also functions in arsenite transport and tolerance. Localized preferentially in outer membrane domains of root cells.	NOD26-LIKE INTRINSIC PROTEIN 5;1 (NIP5;1);NOD26-LIKE MIP 8 (NLM8); (AtNIP5;1);NOD26-LIKE MIP 6 (NLM6)	3.37636e-140	80.2158	0.99985	38.3373	7.25e-05	112.04	TPGTPAPLFAGARVDSLSYERKSMPRCRCLP	VDS(1)LSYER	VDS(38.34)LS(-38.34)Y(-54.43)ER	3	2	14500000	0	0	15816000	0	0	21483000	0	0	21508000	0	0	21617000	0	0	34464000	0	0	5
TraesCS1B01G205800.1	S	173	AT4G35470	Encodes PIRL4, a member of the Plant Intracellular Ras-group-related LRRs (Leucine rich repeat proteins). PIRLs are a distinct, plant-specific class of intracellular LRRs that likely mediate protein interactions, possibly in the context of signal transduction.	PLANT INTRACELLULAR RAS GROUP-RELATED LRR 4 (PIRL4)	6.68743e-157	65.7143	0.917351	10.453	0.0229289	59.35	RGNRGVGFGLDTKAVSSLLRNGSDMVDQKLS	AVS(0.917)S(0.083)LLR	AVS(10.45)S(-10.45)LLR	3	2	0	0	0	0	0	0	2165300	0	0	1587400	0	0	0	0	0	0	0	0	2
TraesCS1B01G208000.1	S	390	AT1G32640	Encodes a MYC-related transcriptional activator with a typical DNA binding domain of a basic helix-loop-helix leucine zipper motif. Binds to an extended G-Box promoter motif and interacts with Jasmonate ZIM-domain proteins. MYC2 interacts with EIN3 and EIL1 to repress hook curvature and resistance to Botrytis cinera.Its transcription is induced by dehydration stress and ABA treatment. Negative re…	(ZBF1); (MYC2); (ATMYC2);JASMONATE INSENSITIVE 1 (JAI1); (RD22BP1);JASMONATE INSENSITIVE 1 (JIN1)	0	60	0.915248	10.5705	2.43e-15	69.729	EILNFGADSTSRRNPSPAPPAATASLTTAPG	RNPS(0.915)PAPPAAT(0.08)AS(0.004)LTTAPGSLFSQHTATVTAPSNDAK	RNPS(10.57)PAPPAAT(-10.57)AS(-23.12)LT(-45.62)T(-52.39)APGS(-66.09)LFS(-65.03)QHT(-64.92)AT(-64.8)VT(-67.03)APS(-68.55)NDAK	4	4	0	0	0	9878900	0	0	0	0	0	0	0	0	0	0	0	0	0	0	1
TraesCS1B01G208100.1	S	1519	AT2G26890	GRV2 has sequence similarity to the C. elegans protein RME-8 which is involved in endocytosis. grv2 mutants result in a reduction in gravitropic response in hypocotyls and shoots but do not affect root gravitropism. The mutants are defective in amyloplast sedimentation.	GRAVITROPISM DEFECTIVE 2 (GRV2); (SGR8);KATAMARI2 (KAM2)	0	82.2499	0.887867	8.98664	0.0040478	76.262	LDDLVIGEKGSSKKSSELNLASLAKNIENID	KS(0.112)S(0.888)ELNLASLAK	KS(-8.99)S(8.99)ELNLAS(-48.4)LAK	3	2	9599000	0	0	9713300	0	0	9014700	0	0	0	0	0	3509100	0	0	0	0	0	2
TraesCS1B01G208100.1	S	2557	AT2G26890	GRV2 has sequence similarity to the C. elegans protein RME-8 which is involved in endocytosis. grv2 mutants result in a reduction in gravitropic response in hypocotyls and shoots but do not affect root gravitropism. The mutants are defective in amyloplast sedimentation.	GRAVITROPISM DEFECTIVE 2 (GRV2); (SGR8);KATAMARI2 (KAM2)	0	82.2499	0.70927	5.05681	9.76e-05	75.316	LTAAPSPQPALVRLPSSSPPPPTGPVNPASG;LTAAPSPQPSLVRLPSSSPPPPTGPVNPASG	LPS(0.709)S(0.221)S(0.069)PPPPTGPVNPASGR	LPS(5.06)S(-5.06)S(-10.1)PPPPT(-51.44)GPVNPAS(-70.69)GR	3	2	18663000	0	0	22337000	0	0	0	0	0	0	0	0	0	0	0	21092000	0	0	1
TraesCS1B01G208100.1	S	2558	AT2G26890	GRV2 has sequence similarity to the C. elegans protein RME-8 which is involved in endocytosis. grv2 mutants result in a reduction in gravitropic response in hypocotyls and shoots but do not affect root gravitropism. The mutants are defective in amyloplast sedimentation.	GRAVITROPISM DEFECTIVE 2 (GRV2); (SGR8);KATAMARI2 (KAM2)	0	82.2499	0.506983	0.638433	0.00186812	61.167	TAAPSPQPALVRLPSSSPPPPTGPVNPASGR;TAAPSPQPSLVRLPSSSPPPPTGPVNPASGR	LPS(0.438)S(0.507)S(0.055)PPPPTGPVNPASGR	LPS(-0.64)S(0.64)S(-9.62)PPPPT(-46.18)GPVNPAS(-56.26)GR	4	2	0	0	0	0	0	0	19482000	0	0	0	0	0	0	0	0	0	0	0	1
TraesCS1B01G208100.1	S	948	AT2G26890	GRV2 has sequence similarity to the C. elegans protein RME-8 which is involved in endocytosis. grv2 mutants result in a reduction in gravitropic response in hypocotyls and shoots but do not affect root gravitropism. The mutants are defective in amyloplast sedimentation.	GRAVITROPISM DEFECTIVE 2 (GRV2); (SGR8);KATAMARI2 (KAM2)	0	82.2499	0.327042	0	0.0054527	48.177	NLDVEKERTDDIDPGSSVSEDDGGSDTLPRI	ERTDDIDPGS(0.327)S(0.327)VS(0.327)EDDGGS(0.015)DT(0.004)LPR	ERT(-31.75)DDIDPGS(0)S(0)VS(0)EDDGGS(-13.36)DT(-19.63)LPR	10	2	0	0	0	0	0	0	0	0	0	0	0	0	0	0	0	0	0	0	1
TraesCS1B01G208100.1	S	949	AT2G26890	GRV2 has sequence similarity to the C. elegans protein RME-8 which is involved in endocytosis. grv2 mutants result in a reduction in gravitropic response in hypocotyls and shoots but do not affect root gravitropism. The mutants are defective in amyloplast sedimentation.	GRAVITROPISM DEFECTIVE 2 (GRV2); (SGR8);KATAMARI2 (KAM2)	0	82.2499	0.327042	0	0.0054527	48.177	LDVEKERTDDIDPGSSVSEDDGGSDTLPRIS	ERTDDIDPGS(0.327)S(0.327)VS(0.327)EDDGGS(0.015)DT(0.004)LPR	ERT(-31.75)DDIDPGS(0)S(0)VS(0)EDDGGS(-13.36)DT(-19.63)LPR	11	2	0	0	0	0	0	0	0	0	0	0	0	0	0	0	0	0	0	0	1
TraesCS1B01G208100.1	S	951	AT2G26890	GRV2 has sequence similarity to the C. elegans protein RME-8 which is involved in endocytosis. grv2 mutants result in a reduction in gravitropic response in hypocotyls and shoots but do not affect root gravitropism. The mutants are defective in amyloplast sedimentation.	GRAVITROPISM DEFECTIVE 2 (GRV2); (SGR8);KATAMARI2 (KAM2)	0	82.2499	0.98343	19.5559	9.72e-09	82.126	VEKERTDDIDPGSSVSEDDGGSDTLPRISWN	ERTDDIDPGS(0.001)S(0.004)VS(0.983)EDDGGS(0.011)DT(0.001)LPR	ERT(-52.1)DDIDPGS(-30.27)S(-24.2)VS(19.56)EDDGGS(-19.56)DT(-29.88)LPR	13	3	11258000	0	0	9393800	0	0	13453000	0	0	11551000	0	0	11252000	0	0	12420000	0	0	6
TraesCS1B01G209800.1	S	33	AT5G16880	Target of Myb protein 1;(source:Araport11)	#N/A	2.03681e-175	77.7778	0.496419	2.39925	0.000332592	91.202	ISGAEVSRKMSTGVTSMSFKMKEFFQGQNMA	MSTGVT(0.286)S(0.496)MS(0.218)FK	MS(-68.87)T(-39.22)GVT(-2.4)S(2.4)MS(-3.58)FK	7	2	0	0	0	0	0	0	0	0	0	0	0	0	0	0	0	0	0	0	1
TraesCS1B01G209800.1	S	337	AT5G16880	Target of Myb protein 1;(source:Araport11)	#N/A	2.03681e-175	77.7778	0.997752	26.4728	4.37e-13	91.086	EPEPAMIPVTVEPEESPRAVGKDTPARKSAG	EPIVAEPEPEPAMIPVT(0.002)VEPEES(0.998)PR	EPIVAEPEPEPAMIPVT(-26.47)VEPEES(26.47)PR	23	2	31300000	0	0	0	0	0	27251000	0	0	25387000	0	0	27738000	0	0	25648000	0	0	7
TraesCS1B01G209800.1	S	35	AT5G16880	Target of Myb protein 1;(source:Araport11)	#N/A	2.03681e-175	77.7778	0.781667	5.83798	0.000710942	77.644	GAEVSRKMSTGVTSMSFKMKEFFQGQNMADK	MSTGVT(0.014)S(0.204)MS(0.782)FK	MS(-61.02)T(-38.46)GVT(-17.34)S(-5.84)MS(5.84)FK	9	2	0	0	0	8670300	0	0	0	0	0	0	0	0	9591900	0	0	0	0	0	2
TraesCS1B01G209800.1	S	357	AT5G16880	Target of Myb protein 1;(source:Araport11)	#N/A	2.03681e-175	77.7778	0.5	0	3.1e-16	131.24	GKDTPARKSAGSGGRSSGGDDLLQDLDDMIF	S(0.5)S(0.5)GGDDLLQDLDDMIFGK	S(0)S(0)GGDDLLQDLDDMIFGK	1	2	4706400	0	0	5554500	0	0	4896400	0	0	5029800	0	0	0	0	0	1864500	0	0	7
TraesCS1B01G209800.1	S	358	AT5G16880	Target of Myb protein 1;(source:Araport11)	#N/A	2.03681e-175	77.7778	0.5	0	3.1e-16	131.24	KDTPARKSAGSGGRSSGGDDLLQDLDDMIFG	S(0.5)S(0.5)GGDDLLQDLDDMIFGK	S(0)S(0)GGDDLLQDLDDMIFGK	2	2	4706400	0	0	5554500	0	0	4896400	0	0	5029800	0	0	0	0	0	1864500	0	0	7
TraesCS1B01G220900.1	T	1552	AT1G22060	sporulation-specific protein;(source:Araport11)	#N/A	1.39798e-24	59.8485	0.984768	21.1161	0.00574764	52.344	VFKLQSSLDQAKFEKTKLEERMQSLSEECEE	T(0.985)KLEERMQS(0.008)LS(0.008)EECEELK	T(21.12)KLEERMQS(-21.12)LS(-21.12)EECEELK	1	2	0	0	0	5038800	0	0	0	0	0	0	0	0	0	0	0	0	0	0	1
TraesCS1B01G226300.1	S	1607	AT1G02080	transcription regulator;(source:Araport11)	#N/A	0	67.582	0.837166	7.79409	4.75e-12	99.451	EQTAGTKDLGCTAPLSPTTAVDRMESVFTEP	DLGCTAPLS(0.837)PT(0.139)T(0.024)AVDR	DLGCT(-44.26)APLS(7.79)PT(-7.79)T(-15.48)AVDR	9	2	0	0	0	17136000	0	0	15957000	0	0	12040000	0	0	15127000	0	0	14540000	0	0	2
TraesCS1B01G226300.1	S	1801	AT1G02080	transcription regulator;(source:Araport11)	#N/A	0	67.582	0.865484	8.08484	0.000397627	65.423	CNVVDALSKLAIRPGSPESLQQLIEIARSNF	LAIRPGS(0.865)PES(0.135)LQQLIEIAR	LAIRPGS(8.08)PES(-8.08)LQQLIEIAR	7	3	0	0	0	0	0	0	5872600	0	0	0	0	0	7707600	0	0	0	0	0	2
TraesCS1B01G226300.1	S	1804	AT1G02080	transcription regulator;(source:Araport11)	#N/A	0	67.582	0.549401	0.860989	0.00470567	44.816	VDALSKLAIRPGSPESLQQLIEIARSNFKNA	LAIRPGS(0.451)PES(0.549)LQQLIEIAR	LAIRPGS(-0.86)PES(0.86)LQQLIEIAR	10	3	0	0	0	0	0	0	0	0	0	5565500	0	0	0	0	0	0	0	0	1
TraesCS1B01G226300.1	S	861	AT1G02080	transcription regulator;(source:Araport11)	#N/A	0	67.582	0.99979	36.7811	0.00060431	90.108	WQFTNPTATQLERSPSFPLQQRYQGFLGERS	SPS(1)FPLQQR	S(-36.78)PS(36.78)FPLQQR	3	2	5299500	0	0	4726700	0	0	5873400	0	0	0	0	0	0	0	0	6277200	0	0	3
TraesCS1B01G227800.1	S	58	AT2G44600	hypothetical protein;(source:Araport11)	#N/A	1.0442e-13	42.5466	1	44.5108	0.0293257	44.511	SSSSRGSSPTRGRAASPFAAAPAQQHRRSDA	AAS(1)PFAAAPAQQHR	AAS(44.51)PFAAAPAQQHR	3	2	0	0	0	2516600	0	0	2643100	0	0	2810300	0	0	3327400	0	0	3361100	0	0	1
TraesCS1B01G228900.3	S	188	AT4G17140	pleckstrin homology (PH) domain-containing protein;(source:Araport11)	#N/A	0	67.4444	0.883642	9.49106	0.000980773	50.865	KNSSETKGAPLKKSDSEERFFEASDDFDEFG	KS(0.099)DS(0.884)EERFFEAS(0.017)DDFDEFGTPMLK	KS(-9.49)DS(9.49)EERFFEAS(-17.25)DDFDEFGT(-33.96)PMLK	4	3	10813000	0	0	8295800	0	0	17536000	0	0	6278900	0	0	7231000	0	0	4438700	0	0	4
TraesCS1B01G228900.3	S	244	AT4G17140	pleckstrin homology (PH) domain-containing protein;(source:Araport11)	#N/A	0	67.4444	1	47.0817	0.033476	47.082	LQPPAFSRIPGLLPGSEIKMVGFTSEGSGTS	IPGLLPGS(1)EIK	IPGLLPGS(47.08)EIK	8	2	0	0	0	0	0	0	0	0	0	0	0	0	5339000	0	0	0	0	0	1
TraesCS1B01G229900.1	S	20	AT4G26000	Encodes a novel Arabidopsis gene encoding a polypeptide with K-homology (KH) RNA-binding modules, which acts on vegetative growth and pistil development. Genetic studies suggest that PEP interacts with element(s) of the CLAVATA signaling pathway.	PEPPER (PEP)	1.64211e-126	67.5234	0.760482	5.69316	9.49e-08	46.714	AAAATAAATEVGAPASPPPPAAEEADASAEA	MDDPAAAAT(0.017)AAAT(0.205)EVGAPAS(0.76)PPPPAAEEADAS(0.018)AEAEAVPEAK	MDDPAAAAT(-16.54)AAAT(-5.69)EVGAPAS(5.69)PPPPAAEEADAS(-16.34)AEAEAVPEAK	20	3	9021500	0	0	0	0	0	17980000	0	0	0	0	0	0	0	0	0	0	0	1
TraesCS1B01G232300.2	S	64	AT5G61620	myb-like transcription factor family protein;(source:Araport11)	#N/A	3.52339e-38	62.963	0.999587	34.2942	0.000123479	78.285	PILLPGEASNDKGYASDDGELASTPQLKRRR	GYAS(1)DDGELASTPQLK	GY(-34.29)AS(34.29)DDGELAS(-47.32)T(-46.46)PQLK	4	2	5736500	0	0	9040200	0	0	8084200	0	0	0	0	0	6067700	0	0	5464700	0	0	4
TraesCS1B01G238200.2	S	177	AT2G38280	Encodes a protein with in vitro AMP deaminase activity that is involved in embryogenesis. Homozygous mutant embryos fail to develop past the zygote stage.	ADENOSINE 5'-MONOPHOSPHATE DEAMINASE (ATAMPD);EMBRYONIC FACTOR1 (FAC1)	0	75.6069	0.866568	8.32993	2.17e-13	103.24	KSPFASASTLESAEGSDDDAATKVNGKLDNG	SPFASAST(0.001)LES(0.127)AEGS(0.867)DDDAAT(0.005)K	S(-83.89)PFAS(-61.93)AS(-41.56)T(-31.4)LES(-8.33)AEGS(8.33)DDDAAT(-22.02)K	15	2	0	0	0	27259000	0	0	24079000	0	0	0	0	0	25269000	0	0	25370000	0	0	1
TraesCS1B01G238200.2	S	228	AT2G38280	Encodes a protein with in vitro AMP deaminase activity that is involved in embryogenesis. Homozygous mutant embryos fail to develop past the zygote stage.	ADENOSINE 5'-MONOPHOSPHATE DEAMINASE (ATAMPD);EMBRYONIC FACTOR1 (FAC1)	0	75.6069	0.999766	36.4726	1.55e-111	187.29	GAGTPLDAKNMTRSHSISNDLHAAQPDPVAA	SHS(1)ISNDLHAAQPDPVAADILR	S(-36.47)HS(36.47)IS(-50.8)NDLHAAQPDPVAADILR	3	3	80853000	0	0	98817000	0	0	111980000	0	0	66573000	0	0	82902000	0	0	62804000	0	0	6
TraesCS1B01G247800.1	S	296	AT4G03110	Encodes a putative RNA-binding protein that is located in the cytoplasm and is involved in the hypersensitive response and positively regulates salicylic acid-mediated immunity.	RNA-BINDING PROTEIN-DEFENSE RELATED 1 (RBP-DR1);RNA-BINDING PROTEIN-DEFENSE RELATED 1 (AtRBP-DR1);BRUNO-LIKE 1 (BRN1); (ATBRN1)	2.72623e-178	75.9434	0.939669	11.9569	0.000107768	86.944	PVNQGSSIRGVNSELSPNSLPRSFNSMQLGS	GVNSELS(0.94)PNS(0.06)LPR	GVNS(-33.19)ELS(11.96)PNS(-11.96)LPR	7	2	8406300	0	0	9682800	0	0	6630500	0	0	2902000	0	0	4824200	0	0	2895500	0	0	3
TraesCS1B01G248000.1	S	146	AT3G12390	Nascent polypeptide-associated complex (NAC), alpha subunit family protein;(source:Araport11)	#N/A	5.28021e-80	86.7647	0.772769	11.3493	3.46e-08	62.16	QAAEQFKAPDLSSVISNPEASTAIQEDDEDC	APDLS(0.057)S(0.057)VIS(0.773)NPEAS(0.057)T(0.057)AIQEDDEDCDET(0.001)GVEPK	APDLS(-11.35)S(-11.35)VIS(11.35)NPEAS(-11.35)T(-11.35)AIQEDDEDCDET(-30.6)GVEPK	9	3	18941000	0	0	23540000	0	0	16380000	0	0	17244000	0	0	16181000	0	0	19262000	0	0	6
TraesCS1B01G254800.1	T	198	AT5G10270	Encodes CDKC;1, part of a CDKC kinase complex that is targeted by Cauliflower mosaic virus (CaMV) for transcriptional activation of viral genes. Also regulates plant growth and development.	CYCLIN-DEPENDENT KINASE C;1 (CDKC;1)	0	81.0865	1	72.4857	2.59e-08	120.66	FGLARSFSSDHNANLTNRVITLWYRPPELLL	SFSSDHNANLT(1)NR	S(-113.46)FS(-83.11)S(-72.49)DHNANLT(72.49)NR	11	3	77983000	0	0	95191000	0	0	87923000	0	0	71394000	0	0	99578000	0	0	101190000	0	0	8
TraesCS1B01G256200.1	S	625	AT5G13530	Encodes KEEP ON GOING (KEG), a RING E3 ligase involved in abscisic acid signaling. KEG is essential for Arabidopsis growth and development. ABA promotes KEG degradation via the ubiquitin dependent 26S proteasome pathway.	KEEP ON GOING (KEG)	0	84.984	1	57.785	0.0166655	57.785	CVDDDGILRVGFPGASRGWRADPAEIERVEE	VGFPGAS(1)R	VGFPGAS(57.79)R	7	2	29024000	0	0	30839000	0	0	28546000	0	0	23675000	0	0	27946000	0	0	29848000	0	0	2
TraesCS1B01G256300.1	S	106	AT4G17620	glycine-rich protein;(source:Araport11)	#N/A	0	77.3585	1	68.2933	9.48e-08	120.87	AGYGDDEEEARDLFGSDNEEYVKTPARSNYL	DLFGS(1)DNEEYVK	DLFGS(68.29)DNEEY(-68.29)VK	5	2	46850000	0	0	46247000	0	0	59635000	0	0	56305000	0	0	40816000	0	0	58064000	0	0	6
TraesCS1B01G260400.2	S	3	AT3G23600	alpha/beta-Hydrolases superfamily protein;(source:Araport11)	#N/A	5.81178e-83	65.8333	1	90.3161	2.3e-08	90.316	_____________MASPQCCANPPALNPAAG	AS(1)PQCCANPPALNPAAGEGK	AS(90.32)PQCCANPPALNPAAGEGK	2	2	19373000	0	0	18335000	0	0	0	0	0	16918000	0	0	19048000	0	0	18525000	0	0	5
TraesCS1B01G270800.1	S	81	AT2G31840	Thioredoxin superfamily protein;(source:Araport11)	MESOPHYLL-CELL RNAI LIBRARY LINE 7-LIKE (MRL7-L)	7.95367e-85	75.3138	0.999999	62.5569	2.02e-277	244.27	LVIGGGPRNADADSDSEDEDEGPVRMTDQER	NADADSDS(1)EDEDEGPVR	NADADS(-62.56)DS(62.56)EDEDEGPVR	8	2	0	0	0	0	0	0	0	0	0	19348000	0	0	0	0	0	0	0	0	6
TraesCS1B01G273000.1	S	35	AT4G36020	Encodes a cold shock domain protein. Involved in cold acclimation by blocking the secondary structure of mRNA which in turn facilitates translation at cold temperature.	COLD SHOCK PROTEIN 1 (CSP1); (ATCSP1);COLD SHOCK DOMAIN PROTEIN 1 (CSDP1)	1.35224e-36	64.1026	0.499133	0	0.00229602	41.521	FISPDDGGEDLFVHQSSIKSDGYRSLNENDA	GFGFIS(0.002)PDDGGEDLFVHQS(0.499)S(0.499)IK	GFGFIS(-24.59)PDDGGEDLFVHQS(0)S(0)IK	19	3	0	0	0	0	0	0	0	0	0	0	0	0	0	0	0	0	0	0	1
TraesCS1B01G273000.1	S	36	AT4G36020	Encodes a cold shock domain protein. Involved in cold acclimation by blocking the secondary structure of mRNA which in turn facilitates translation at cold temperature.	COLD SHOCK PROTEIN 1 (CSP1); (ATCSP1);COLD SHOCK DOMAIN PROTEIN 1 (CSDP1)	1.35224e-36	64.1026	0.499133	0	0.00229602	41.521	ISPDDGGEDLFVHQSSIKSDGYRSLNENDAV	GFGFIS(0.002)PDDGGEDLFVHQS(0.499)S(0.499)IK	GFGFIS(-24.59)PDDGGEDLFVHQS(0)S(0)IK	20	3	0	0	0	0	0	0	0	0	0	0	0	0	0	0	0	0	0	0	1
TraesCS1B01G274700.1	S	158	AT3G09630	Ribosomal protein L4/L1 family;(source:Araport11)	SUPPRESSOR OF ACAULIS 56 (SAC56)	0	80.397	0.887754	8.9815	0.000804342	65.521	RGHRIESVPEFPLVVSDSAEGIEKTSQAIKV	IESVPEFPLVVS(0.888)DS(0.112)AEGIEK	IES(-50.59)VPEFPLVVS(8.98)DS(-8.98)AEGIEK	12	2	6448800	0	0	5829100	0	0	8072400	0	0	5162400	0	0	7009400	0	0	7549700	0	0	6
TraesCS1B01G286500.1	S	102	AT3G44590	60S acidic ribosomal protein family;(source:Araport11)	#N/A	9.66126e-29	79.4643	1	89.3464	2.11e-26	136.5	PAAESKEEKVEEKEESDEDMGFSLFD_____	EES(1)DEDMGFSLFD	EES(89.35)DEDMGFS(-89.35)LFD	3	2	0	0	0	0	0	0	0	0	0	0	0	0	0	0	0	0	0	0	5
TraesCS1B01G286500.1	S	91	AT3G44590	60S acidic ribosomal protein family;(source:Araport11)	#N/A	9.66126e-29	79.4643	0.990855	20.3579	3.65e-10	69.981	APAAASGGAAAPAAESKEEKVEEKEESDEDM	FAAVPSGGGAIAVGAPAAAS(0.009)GGAAAPAAES(0.991)K	FAAVPS(-46.93)GGGAIAVGAPAAAS(-20.36)GGAAAPAAES(20.36)K	30	2	4342700	0	0	5282200	0	0	3927600	0	0	2957800	0	0	4402400	0	0	2963600	0	0	3
TraesCS1B01G297800.1	S	10	AT3G09670	Tudor/PWWP/MBT superfamily protein;(source:Araport11)	#N/A	3.74672e-46	61.039	1	86.0675	1.89e-12	124.99	______MGSSPAAVESPDPGADRGLKQGSDA	GS(0.144)S(0.856)PAAVES(1)PDPGADR	GS(-7.75)S(7.75)PAAVES(86.07)PDPGADR	9	2	10857000	10493000	0	12823000	21344000	0	14773000	20944000	0	13365000	18651000	0	13451000	15822000	0	11165000	20552000	0	11
TraesCS1B01G297800.1	S	4	AT3G09670	Tudor/PWWP/MBT superfamily protein;(source:Araport11)	#N/A	3.74672e-46	61.039	0.96743	14.728	1.89e-12	124.99	____________MGSSPAAVESPDPGADRGL	GS(0.033)S(0.967)PAAVES(1)PDPGADR	GS(-14.73)S(14.73)PAAVES(109.09)PDPGADR	3	2	3979000	10493000	0	47228000	21344000	0	42167000	20944000	0	47355000	18651000	0	0	15822000	0	48927000	20552000	0	9
TraesCS1B01G297800.1	S	653	AT3G09670	Tudor/PWWP/MBT superfamily protein;(source:Araport11)	#N/A	3.74672e-46	61.039	0.49978	0	6.74e-06	93.424	LKRASTNTRPRRRRKSSHETDLSSVQEQQVA	S(0.5)S(0.5)HETDLSSVQEQQVAPK	S(0)S(0)HET(-30.56)DLS(-56.83)S(-62.34)VQEQQVAPK	1	2	0	0	0	0	0	0	0	0	0	0	0	0	0	0	0	0	0	0	1
TraesCS1B01G297800.1	S	654	AT3G09670	Tudor/PWWP/MBT superfamily protein;(source:Araport11)	#N/A	3.74672e-46	61.039	0.49978	0	6.74e-06	93.424	KRASTNTRPRRRRKSSHETDLSSVQEQQVAP	S(0.5)S(0.5)HETDLSSVQEQQVAPK	S(0)S(0)HET(-30.56)DLS(-56.83)S(-62.34)VQEQQVAPK	2	2	0	0	0	0	0	0	0	0	0	0	0	0	0	0	0	0	0	0	1
TraesCS1B01G299800.3	S	758	AT3G55020	Ypt/Rab-GAP domain of gyp1p superfamily protein;(source:Araport11)	#N/A	0	70.5416	0.999933	41.7279	6.35e-07	117.7	KHGETQKLDGEWTVESPKGNDEVESPKKDRI	LDGEWTVES(1)PK	LDGEWT(-41.73)VES(41.73)PK	9	2	10729000	0	0	14688000	0	0	10368000	0	0	14141000	0	0	13650000	0	0	15732000	0	0	6
TraesCS1B01G307200.1	S	108	AT5G58430	A member of EXO70 gene family, putative exocyst subunits, conserved in land plants. Arabidopsis thaliana contains 23 putative EXO70 genes, which can be classified into eight clusters on the phylogenetic tree.	EXOCYST SUBUNIT EXO70 FAMILY PROTEIN B1 (EXO70B1);EXOCYST SUBUNIT EXO70 FAMILY PROTEIN B1 (ATEXO70B1)	0	65.1719	0.999562	33.5841	0.00502052	61.435	VTSMERTVRTLDRQISQFVTMDRLIWSDSGD	QIS(1)QFVTMDR	QIS(33.58)QFVT(-33.58)MDR	3	2	3497600	0	0	4603800	0	0	6433400	0	0	3875700	0	0	4165300	0	0	4425400	0	0	4
TraesCS1B01G322900.1	S	7	AT1G65440	Related to yeast Spt6 protein, which functions as part of a protein complex in transcription initiation and also plays a role in chromatin structure / assembly. It encodes a putative WG/GW-repeat protein involved in the regulation of apical-basal polarity of embryo	ARABIDOPSIS SUPPRESSOR OF TY INSERTION 6-LIKE (SPT6L);GLOBAL TRANSCRIPTION FACTOR GROUP B1 (GTB1)	0	76.0702	0.999972	45.5805	9.83e-21	105.32	_________MGRTVVSDEEEDDFIEAEEEDE	TVVS(1)DEEEDDFIEAEEEDEPRPSR	T(-45.58)VVS(45.58)DEEEDDFIEAEEEDEPRPS(-73.82)R	4	3	19808000	0	0	24360000	0	0	20754000	0	0	19934000	0	0	28640000	0	0	26316000	0	0	5
TraesCS1B01G325100.1	S	165	AT1G56190	Phosphoglycerate kinase family protein;(source:Araport11)	(CPGK2)	0	92.4138	1	66.7199	3.05e-08	121.45	SAARGTRAVATMAKKSVGDLTAADLEGKRVL	S(1)VGDLTAADLEGK	S(66.72)VGDLT(-66.72)AADLEGK	1	2	116380000	0	0	134430000	0	0	65795000	0	0	91009000	0	0	70823000	0	0	89449000	0	0	1
TraesCS1B01G325100.1	S	299	AT1G56190	Phosphoglycerate kinase family protein;(source:Araport11)	(CPGK2)	0	92.4138	0.999998	57.1607	0.00299916	58.159	KEEEKNDPEFAKKLASLADLFVNDAFGTAHR	LAS(1)LADLFVNDAFGTAHR	LAS(57.16)LADLFVNDAFGT(-57.16)AHR	3	2	4759100	0	0	0	0	0	5361800	0	0	5120900	0	0	0	0	0	4389100	0	0	1
TraesCS1B01G325100.1	S	347	AT1G56190	Phosphoglycerate kinase family protein;(source:Araport11)	(CPGK2)	0	92.4138	1	63.3135	0.000101971	98.582	GFLLQKELDYLDGAVSNPKRPFAAIVGGSKV	ELDYLDGAVS(1)NPK	ELDY(-63.31)LDGAVS(63.31)NPK	10	2	6935200	0	0	5161200	0	0	5020200	0	0	7164700	0	0	5783800	0	0	3260600	0	0	3
TraesCS1B01G325100.1	S	399	AT1G56190	Phosphoglycerate kinase family protein;(source:Araport11)	(CPGK2)	0	92.4138	0.804567	6.18792	0.000218495	91.657	GMIFTFYKAQGLSVGSSLVEEDKLELATSLL	AQGLS(0.002)VGS(0.805)S(0.194)LVEEDK	AQGLS(-26.28)VGS(6.19)S(-6.19)LVEEDK	8	2	4369800	0	0	0	0	0	7088900	0	0	8953100	0	0	6353300	0	0	0	0	0	2
TraesCS1B01G325100.1	S	400	AT1G56190	Phosphoglycerate kinase family protein;(source:Araport11)	(CPGK2)	0	92.4138	0.497317	0	0.0201903	68.944	MIFTFYKAQGLSVGSSLVEEDKLELATSLLA	AQGLS(0.005)VGS(0.497)S(0.497)LVEEDK	AQGLS(-19.67)VGS(0)S(0)LVEEDK	9	2	0	0	0	0	0	0	0	0	0	0	0	0	0	0	0	0	0	0	1
TraesCS1B01G325100.1	S	497	AT1G56190	Phosphoglycerate kinase family protein;(source:Araport11)	(CPGK2)	0	92.4138	0.995706	23.6526	0.000299009	98.182	PMGVFEFDKFAVGTESIAKKLAELSKKGVTT	FAVGT(0.004)ES(0.996)IAK	FAVGT(-23.65)ES(23.65)IAK	7	2	8029500	0	0	8837400	0	0	7634400	0	0	8325800	0	0	8164000	0	0	7944700	0	0	6
TraesCS1B01G327300.1	S	332	AT5G44280	Encodes a nuclear localized protein with similarity to animal polycomb repressive core complex1 (PRC1) core component RING.Appears to function redundantly with ATRING1b, a close paralog. Both interact physically with CLF and LHP1 and appear to function together to repress class I KNOX gene expression.	RING 1A (RING1A);ARABIDOPSIS THALIANA RING 1A (ATRING1A)	3.85105e-94	65.0838	0.881544	8.71689	0.000347771	106.62	EENDDLGGARDILATSPLRGEMLAWGKNGTR	DILAT(0.118)S(0.882)PLR	DILAT(-8.72)S(8.72)PLR	6	2	12547000	0	0	13200000	0	0	8693600	0	0	9214900	0	0	0	0	0	6778900	0	0	4
TraesCS1B01G333300.1	S	497	AT4G21380	encodes a putative receptor-like serine/threonine protein kinases that is similar to Brassica self-incompatibility (S) locus. Expressed in root. Shoot expression limited to limited to the root-hypocotyl transition zone and at the base of lateral roots as well as in axillary buds, and pedicels.	RECEPTOR KINASE 3 (RK3);RECEPTOR KINASE 3 (ARK3)	0	64.8325	0.189491	0	3.34e-08	54.937	APSKWSGVLHSRTLTSEGTSHGADLDLPIYD	T(0.189)LT(0.189)S(0.189)EGT(0.189)S(0.189)HGADLDLPIY(0.023)DLET(0.029)IAEATQGFSTDNK	T(0)LT(0)S(0)EGT(0)S(0)HGADLDLPIY(-9.08)DLET(-8.17)IAEAT(-29.41)QGFS(-46.46)T(-50.58)DNK	4	3	0	0	0	0	0	0	0	0	0	0	0	0	0	0	0	0	0	0	1
TraesCS1B01G333300.1	S	501	AT4G21380	encodes a putative receptor-like serine/threonine protein kinases that is similar to Brassica self-incompatibility (S) locus. Expressed in root. Shoot expression limited to limited to the root-hypocotyl transition zone and at the base of lateral roots as well as in axillary buds, and pedicels.	RECEPTOR KINASE 3 (RK3);RECEPTOR KINASE 3 (ARK3)	0	64.8325	0.189491	0	3.34e-08	54.937	WSGVLHSRTLTSEGTSHGADLDLPIYDLETI	T(0.189)LT(0.189)S(0.189)EGT(0.189)S(0.189)HGADLDLPIY(0.023)DLET(0.029)IAEATQGFSTDNK	T(0)LT(0)S(0)EGT(0)S(0)HGADLDLPIY(-9.08)DLET(-8.17)IAEAT(-29.41)QGFS(-46.46)T(-50.58)DNK	8	3	0	0	0	0	0	0	0	0	0	0	0	0	0	0	0	0	0	0	1
TraesCS1B01G333300.1	T	494	AT4G21380	encodes a putative receptor-like serine/threonine protein kinases that is similar to Brassica self-incompatibility (S) locus. Expressed in root. Shoot expression limited to limited to the root-hypocotyl transition zone and at the base of lateral roots as well as in axillary buds, and pedicels.	RECEPTOR KINASE 3 (RK3);RECEPTOR KINASE 3 (ARK3)	0	64.8325	0.189491	0	3.34e-08	54.937	QSGAPSKWSGVLHSRTLTSEGTSHGADLDLP	T(0.189)LT(0.189)S(0.189)EGT(0.189)S(0.189)HGADLDLPIY(0.023)DLET(0.029)IAEATQGFSTDNK	T(0)LT(0)S(0)EGT(0)S(0)HGADLDLPIY(-9.08)DLET(-8.17)IAEAT(-29.41)QGFS(-46.46)T(-50.58)DNK	1	3	0	0	0	0	0	0	0	0	0	0	0	0	0	0	0	0	0	0	1
TraesCS1B01G333300.1	T	496	AT4G21380	encodes a putative receptor-like serine/threonine protein kinases that is similar to Brassica self-incompatibility (S) locus. Expressed in root. Shoot expression limited to limited to the root-hypocotyl transition zone and at the base of lateral roots as well as in axillary buds, and pedicels.	RECEPTOR KINASE 3 (RK3);RECEPTOR KINASE 3 (ARK3)	0	64.8325	0.189491	0	3.34e-08	54.937	GAPSKWSGVLHSRTLTSEGTSHGADLDLPIY	T(0.189)LT(0.189)S(0.189)EGT(0.189)S(0.189)HGADLDLPIY(0.023)DLET(0.029)IAEATQGFSTDNK	T(0)LT(0)S(0)EGT(0)S(0)HGADLDLPIY(-9.08)DLET(-8.17)IAEAT(-29.41)QGFS(-46.46)T(-50.58)DNK	3	3	0	0	0	0	0	0	0	0	0	0	0	0	0	0	0	0	0	0	1
TraesCS1B01G333300.1	T	500	AT4G21380	encodes a putative receptor-like serine/threonine protein kinases that is similar to Brassica self-incompatibility (S) locus. Expressed in root. Shoot expression limited to limited to the root-hypocotyl transition zone and at the base of lateral roots as well as in axillary buds, and pedicels.	RECEPTOR KINASE 3 (RK3);RECEPTOR KINASE 3 (ARK3)	0	64.8325	0.189491	0	3.34e-08	54.937	KWSGVLHSRTLTSEGTSHGADLDLPIYDLET	T(0.189)LT(0.189)S(0.189)EGT(0.189)S(0.189)HGADLDLPIY(0.023)DLET(0.029)IAEATQGFSTDNK	T(0)LT(0)S(0)EGT(0)S(0)HGADLDLPIY(-9.08)DLET(-8.17)IAEAT(-29.41)QGFS(-46.46)T(-50.58)DNK	7	3	0	0	0	0	0	0	0	0	0	0	0	0	0	0	0	0	0	0	1
TraesCS1B01G337700.1	S	196	AT3G01311	actin cross-linking protein, putative (DUF569);(source:Araport11)	#N/A	1.00624e-26	46.3918	1	40.7239	0.0226167	40.724	DTASSVLARVEEEPLSMPAPRLIFYNTSRDD	VEEEPLS(1)MPAPR	VEEEPLS(40.72)MPAPR	7	2	0	0	0	0	0	0	0	0	0	0	0	0	5438600	0	0	1666100	0	0	1
TraesCS1B01G339200.2	S	355	AT1G04300	Encodes MUSE13, a TRAF domain protein. Regulates the turnover of nucleotide-binding domain and leucine-rich repeat-containing (NLR) immune receptors SNC1 and RPS2. Loss of both MUSE13 and MUSE14 leads to enhanced pathogen resistance, NLR accumulation, and autoimmunity.In addition, MUSE13/14 physically interact with ATG6 and appear to regulate ATG6 ubiquitination and thus formation of autophagosom…	(MUSE13);TUMOR NECROSIS FACTOR RECEPTOR-ASSOCIATED FACTOR 1B (TRAF1B)	2.34239e-177	62.1904	1	58.7524	0.0284224	58.752	LLERAALEPLPCQPVSPKDDKCSQSRMKDGS	AALEPLPCQPVS(1)PK	AALEPLPCQPVS(58.75)PK	12	2	4478100	0	0	4996900	0	0	3794500	0	0	4213400	0	0	4347000	0	0	3639700	0	0	1
TraesCS1B01G339200.2	S	769	AT1G04300	Encodes MUSE13, a TRAF domain protein. Regulates the turnover of nucleotide-binding domain and leucine-rich repeat-containing (NLR) immune receptors SNC1 and RPS2. Loss of both MUSE13 and MUSE14 leads to enhanced pathogen resistance, NLR accumulation, and autoimmunity.In addition, MUSE13/14 physically interact with ATG6 and appear to regulate ATG6 ubiquitination and thus formation of autophagosom…	(MUSE13);TUMOR NECROSIS FACTOR RECEPTOR-ASSOCIATED FACTOR 1B (TRAF1B)	2.34239e-177	62.1904	0.844925	7.36276	0.00598134	96.604	STPTDTDKDVPLPSRSPRINRAAPVPPKSPP	DVPLPS(0.155)RS(0.845)PR	DVPLPS(-7.36)RS(7.36)PR	8	2	22294000	0	0	23294000	0	0	25514000	0	0	14413000	0	0	22564000	0	0	21281000	0	0	3
TraesCS1B01G344200.2	S	493	AT3G12010	C18orf8;(source:Araport11)	#N/A	0	66.2618	0.576186	2.30487	0.00206942	64.507	IANLAAHVDRSSLNTSSDSDGIANTSRAVSQ	S(0.002)S(0.002)LNT(0.012)S(0.576)S(0.339)DS(0.07)DGIANTSR	S(-25.72)S(-25.72)LNT(-16.84)S(2.3)S(-2.3)DS(-9.18)DGIANT(-37.08)S(-35.96)R	6	2	0	0	0	5055800	0	0	5659200	0	0	4328000	0	0	4011700	0	0	4193600	0	0	1
TraesCS1B01G345500.1	T	53	AT3G49800	BSD domain-containing protein;(source:Araport11)	#N/A	6.18343e-78	56.1798	0.840612	7.22141	0.0177673	65.374	SSPRDLEDEDPEQPITPSRGVKDDISELTET	DLEDEDPEQPIT(0.841)PS(0.159)R	DLEDEDPEQPIT(7.22)PS(-7.22)R	12	2	8637600	0	0	7686900	0	0	6538100	0	0	8715800	0	0	5800200	0	0	7486300	0	0	4
TraesCS1B01G347100.1	S	12	AT4G18700	Encodes CBL-interacting protein kinase 12 (CIPK12).	PROTEIN KINASE 8 (PKS8);WPL4-LIKE 4 (WL4);CBL-INTERACTING PROTEIN KINASE 12 (CIPK12);SNF1-RELATED PROTEIN KINASE 3.9 (SnRK3.9);WPL4-LIKE 4 (ATWL4)	0	79.9569	0.995516	26.1473	0.0109168	42.813	____MAATPPSSRDPSPQPRRPAAAAGRPAA	AAT(0.914)PPS(0.043)S(0.047)RDPS(0.996)PQPR	AAT(13.08)PPS(-13.47)S(-13.08)RDPS(26.15)PQPR	11	2	0	15432000	0	0	20443000	0	0	0	0	0	14911000	0	0	0	0	0	19768000	0	1
TraesCS1B01G347100.1	S	388	AT4G18700	Encodes CBL-interacting protein kinase 12 (CIPK12).	PROTEIN KINASE 8 (PKS8);WPL4-LIKE 4 (WL4);CBL-INTERACTING PROTEIN KINASE 12 (CIPK12);SNF1-RELATED PROTEIN KINASE 3.9 (SnRK3.9);WPL4-LIKE 4 (ATWL4)	0	79.9569	0.980016	16.9059	0.000153503	73.672	CEERQRPAGRLTRPASLNAFDIISFSKGFDL	LT(0.02)RPAS(0.98)LNAFDIISFSK	LT(-16.91)RPAS(16.91)LNAFDIIS(-59.97)FS(-67.07)K	6	3	18477000	0	0	10934000	0	0	15951000	0	0	12530000	0	0	17420000	0	0	10286000	0	0	8
TraesCS1B01G347100.1	T	4	AT4G18700	Encodes CBL-interacting protein kinase 12 (CIPK12).	PROTEIN KINASE 8 (PKS8);WPL4-LIKE 4 (WL4);CBL-INTERACTING PROTEIN KINASE 12 (CIPK12);SNF1-RELATED PROTEIN KINASE 3.9 (SnRK3.9);WPL4-LIKE 4 (ATWL4)	0	79.9569	0.914139	13.0803	0.0109168	42.813	____________MAATPPSSRDPSPQPRRPA	AAT(0.914)PPS(0.043)S(0.047)RDPS(0.996)PQPR	AAT(13.08)PPS(-13.47)S(-13.08)RDPS(26.15)PQPR	3	2	0	15432000	0	0	20443000	0	0	0	0	0	14911000	0	0	0	0	0	19768000	0	1
TraesCS1B01G361700.1	S	12	AT3G16520	UDP-glucosyl transferase 88A1;(source:Araport11)	UDP-GLUCOSYL TRANSFERASE 88A1 (UGT88A1)	2.88257e-88	52.0576	0.627165	2.28306	0.00191837	77.674	____MKASKQSFTGPSSPRAKDSPTPTQMEK	QSFT(0.002)GPS(0.627)S(0.371)PR	QS(-55.67)FT(-24.78)GPS(2.28)S(-2.28)PR	7	2	0	0	0	0	0	0	0	0	0	0	0	0	5613400	0	0	0	0	0	1
TraesCS1B01G361700.1	S	13	AT3G16520	UDP-glucosyl transferase 88A1;(source:Araport11)	UDP-GLUCOSYL TRANSFERASE 88A1 (UGT88A1)	2.88257e-88	52.0576	0.499732	0	0.00191837	77.674	___MKASKQSFTGPSSPRAKDSPTPTQMEKT	QSFT(0.001)GPS(0.5)S(0.5)PR	QS(-59.87)FT(-29.7)GPS(0)S(0)PR	8	2	0	0	0	0	0	0	0	0	0	0	0	0	0	0	0	0	0	0	1
TraesCS1B01G367800.1	S	122	AT4G18550	DSEL is cytosolic acylhydrolase that shows prefential lipase activity against the sn-1 position of several classes of lipids, including 1,3-diacylglycerols and 1-monoacylglycerols. Overexpression of DSEL leads to increased peroxisome and oil body levels in cotyledons and reduced beta-oxidation activity in seedlings.	DAD1-LIKE SEEDING ESTABLISHMENT-RELATED LIPASE (DSEL);ARABIDOPSIS THALIANA DAD1-LIKE SEEDING ESTABLISHMENT-RELATED LIPASE (AtDSEL)	3.41757e-114	59.466	0.829666	7.1094	1.01e-16	122.93	LYATCGGSTASRLATSVPTVTNALFVQPLGK	LAT(0.161)S(0.83)VPT(0.007)VT(0.002)NALFVQPLGK	LAT(-7.11)S(7.11)VPT(-20.96)VT(-25.66)NALFVQPLGK	4	3	3468600	0	0	4257400	0	0	3520800	0	0	0	0	0	4648600	0	0	3907200	0	0	3
TraesCS1B01G367800.1	S	18	AT4G18550	DSEL is cytosolic acylhydrolase that shows prefential lipase activity against the sn-1 position of several classes of lipids, including 1,3-diacylglycerols and 1-monoacylglycerols. Overexpression of DSEL leads to increased peroxisome and oil body levels in cotyledons and reduced beta-oxidation activity in seedlings.	DAD1-LIKE SEEDING ESTABLISHMENT-RELATED LIPASE (DSEL);ARABIDOPSIS THALIANA DAD1-LIKE SEEDING ESTABLISHMENT-RELATED LIPASE (AtDSEL)	3.41757e-114	59.466	0.956755	14.5054	0.000921816	45.957	NTLPVTAPTAHAPMPSPAPKLGGANIASRWR	MNNT(0.001)LPVT(0.009)APT(0.034)AHAPMPS(0.957)PAPK	MNNT(-32)LPVT(-20.39)APT(-14.51)AHAPMPS(14.51)PAPK	18	3	0	0	0	13061000	0	0	11827000	0	0	17753000	0	0	0	0	0	16094000	0	0	2
TraesCS1B01G367800.1	T	121	AT4G18550	DSEL is cytosolic acylhydrolase that shows prefential lipase activity against the sn-1 position of several classes of lipids, including 1,3-diacylglycerols and 1-monoacylglycerols. Overexpression of DSEL leads to increased peroxisome and oil body levels in cotyledons and reduced beta-oxidation activity in seedlings.	DAD1-LIKE SEEDING ESTABLISHMENT-RELATED LIPASE (DSEL);ARABIDOPSIS THALIANA DAD1-LIKE SEEDING ESTABLISHMENT-RELATED LIPASE (AtDSEL)	3.41757e-114	59.466	0.558306	1.02103	1.01e-16	122.93	FLYATCGGSTASRLATSVPTVTNALFVQPLG	LAT(0.558)S(0.441)VPTVTNALFVQPLGK	LAT(1.02)S(-1.02)VPT(-32.24)VT(-43.81)NALFVQPLGK	3	2	41167000	0	0	0	0	0	25654000	0	0	0	0	0	39658000	0	0	0	0	0	3
TraesCS1B01G371100.1	S	44	AT1G80000	CASC3/Barentsz eIF4AIII binding protein;(source:Araport11)	#N/A	2.48358e-42	46.0036	1	115.34	1.02e-76	170.61	LDDAPLPAVRRRAAASDEEEEEDEEDAGLPA	AAAS(1)DEEEEEDEEDAGLPAPR	AAAS(115.34)DEEEEEDEEDAGLPAPR	4	2	10913000	0	0	12367000	0	0	13734000	0	0	12540000	0	0	15983000	0	0	19743000	0	0	6
TraesCS1B01G374100.1	S	101	AT1G74690	Encodes a microtubule-associated protein.	IQ-DOMAIN 31 (IQD31)	1.24448e-81	52.2801	0.932748	12.5341	0.00184453	70.529	QHEVNHDLEKQSTAGSDVLSNDPERLKEEQA;QQEVNHDLEKQSTAGSDVLSNDPERLKEEQA	QS(0.003)T(0.012)AGS(0.933)DVLS(0.052)NDPER	QS(-24.96)T(-18.82)AGS(12.53)DVLS(-12.53)NDPER	6	2	6240400	0	0	4874800	0	0	7621500	0	0	5872600	0	0	0	0	0	5397700	0	0	3
TraesCS1B01G374100.1	S	105	AT1G74690	Encodes a microtubule-associated protein.	IQ-DOMAIN 31 (IQD31)	1.24448e-81	52.2801	0.990768	20.8065	0.0363896	41.695	NHDLEKQSTAGSDVLSNDPERLKEEQAAVKA	QS(0.001)TAGS(0.008)DVLS(0.991)NDPER	QS(-32.74)T(-33.18)AGS(-20.81)DVLS(20.81)NDPER	10	2	3083300	0	0	0	0	0	4325500	0	0	0	0	0	0	0	0	4252600	0	0	1
TraesCS1B01G374100.1	S	50	AT1G74690	Encodes a microtubule-associated protein.	IQ-DOMAIN 31 (IQD31)	1.24448e-81	52.2801	0.394635	0	0.00742545	46.663	NRGYVAAGKEPGFSESSPVISEPVLVTPRNN;NRGYVAGGKEPGFSESSPVISEPVLVTPRNN	EPGFS(0.205)ES(0.395)S(0.395)PVIS(0.006)EPVLVTPR	EPGFS(-2.85)ES(0)S(0)PVIS(-18.19)EPVLVT(-40.91)PR	7	2	0	0	0	0	0	0	0	0	0	0	0	0	0	0	0	0	0	0	1
TraesCS1B01G374100.1	S	51	AT1G74690	Encodes a microtubule-associated protein.	IQ-DOMAIN 31 (IQD31)	1.24448e-81	52.2801	0.394635	0	0.00742545	46.663	RGYVAAGKEPGFSESSPVISEPVLVTPRNND;RGYVAGGKEPGFSESSPVISEPVLVTPRNND	EPGFS(0.205)ES(0.395)S(0.395)PVIS(0.006)EPVLVTPR	EPGFS(-2.85)ES(0)S(0)PVIS(-18.19)EPVLVT(-40.91)PR	8	2	0	0	0	0	0	0	0	0	0	0	0	0	0	0	0	0	0	0	1
TraesCS1B01G374100.1	S	78	AT1G74690	Encodes a microtubule-associated protein.	IQ-DOMAIN 31 (IQD31)	1.24448e-81	52.2801	0.701441	6.07959	4.23e-07	81.144	RNNDAVPEVGKGENSSSQGEAAAQQEVNHDL	GENS(0.173)S(0.701)S(0.126)QGEAAAQQEVNHDLEK	GENS(-6.08)S(6.08)S(-7.47)QGEAAAQQEVNHDLEK	5	3	0	0	0	0	0	0	35059000	0	0	25477000	0	0	0	0	0	32504000	0	0	3
TraesCS1B01G374100.1	S	97	AT1G74690	Encodes a microtubule-associated protein.	IQ-DOMAIN 31 (IQD31)	1.24448e-81	52.2801	0.517555	1.18392	0.00864235	53.528	EAAAQQEVNHDLEKQSTAGSDVLSNDPERLK;EAAVQHEVNHDLEKQSTAGSDVLSNDPERLK	QS(0.518)T(0.394)AGS(0.078)DVLS(0.01)NDPER	QS(1.18)T(-1.18)AGS(-8.2)DVLS(-17.14)NDPER	2	2	0	0	0	0	0	0	0	0	0	0	0	0	7864200	0	0	0	0	0	1
TraesCS1B01G377000.2	S	34	AT2G19480	This gene is predicted to encode a nucleosome assembly protein. Plant lines expressing an RNAi construct directed against this gene show a reduction in agrobacterium-mediated root transformation. The mRNA is cell-to-cell mobile. Plants mutated in three ubiquitously expressed NAP1 genes (NAP1;1~NAP1;3) and organ-specifically expressed NAP1;4 gene show hypersensitivity to genotoxic stresses includi…	NUCLEOSOME ASSEMBLY PROTEIN 1;2 (NAP1;2)	1.48373e-137	78.836	1	91.5493	0.00117906	92.538	NAAELSAEDKANLVESIKGLAARHTDVLESL	ANLVES(1)IK	ANLVES(91.55)IK	6	2	5242200	0	0	4724500	0	0	0	0	0	4297800	0	0	4858100	0	0	0	0	0	4
TraesCS1B01G377000.2	S	94	AT2G19480	This gene is predicted to encode a nucleosome assembly protein. Plant lines expressing an RNAi construct directed against this gene show a reduction in agrobacterium-mediated root transformation. The mRNA is cell-to-cell mobile. Plants mutated in three ubiquitously expressed NAP1 genes (NAP1;1~NAP1;3) and organ-specifically expressed NAP1;4 gene show hypersensitivity to genotoxic stresses includi…	NUCLEOSOME ASSEMBLY PROTEIN 1;2 (NAP1;2)	1.48373e-137	78.836	0.999726	35.6224	0.00260515	72.643	AALEAKYQKMYEPLYSKRHDVVNGVVEAEGE	MYEPLYS(1)K	MY(-68.51)EPLY(-35.62)S(35.62)K	7	2	0	0	0	1282000	0	0	0	0	0	2871500	0	0	3174800	0	0	3482800	0	0	4
TraesCS1B01G379300.1	S	267	AT5G56980	cotton fiber protein;(source:Araport11)	#N/A	1.09136e-21	41.6465	0.997769	28.4178	0.000434935	40.064	SVLERLRSFSLYRFNSGNLAPELAASQDHAV	FNS(0.998)GNLAPELAAS(0.001)QDHAVAS(0.001)VAAADEK	FNS(28.42)GNLAPELAAS(-28.42)QDHAVAS(-30.99)VAAADEK	3	3	0	0	0	0	0	0	0	0	0	9869300	0	0	10866000	0	0	0	0	0	1
TraesCS1B01G384500.2	S	404	AT2G21520	Sec14p-like phosphatidylinositol transfer family protein;(source:Araport11)	#N/A	0	74.6057	0.887902	9.00144	2.29e-05	98.508	DATSPTAPKTLITNPSLTPVHEESKFATHAS	TLITNPS(0.888)LT(0.112)PVHEESK	T(-69.88)LIT(-37.24)NPS(9)LT(-9)PVHEES(-36.78)K	7	2	8294800	0	0	8456600	0	0	10108000	0	0	11588000	0	0	9120600	0	0	8004500	0	0	6
TraesCS1B01G384500.2	S	527	AT2G21520	Sec14p-like phosphatidylinositol transfer family protein;(source:Araport11)	#N/A	0	74.6057	0.999999	62.9306	0.00048404	104.95	DCPQEQEYKEEFRPPSPAPAYTEKEILSTLV	EEFRPPS(1)PAPAYTEK	EEFRPPS(62.93)PAPAY(-62.93)T(-69.31)EK	7	2	9653700	0	0	8497700	0	0	11071000	0	0	11132000	0	0	12650000	0	0	14208000	0	0	4
TraesCS1B01G393900.1	S	160	AT1G19980	cytomatrix protein-like protein;(source:Araport11)	#N/A	1.90633e-07	46.1538	1	62.4631	0.0103177	62.463	RIYETLLEGKLNELNSLDKENDNQKLKVAKS	LNELNS(1)LDK	LNELNS(62.46)LDK	6	2	12270000	0	0	12011000	0	0	14154000	0	0	8190100	0	0	12669000	0	0	14922000	0	0	1
TraesCS1B01G404200.1	S	211	AT1G22970	cyclin-D1-binding protein;(source:Araport11)	#N/A	1.16135e-76	58.5635	0.751935	4.81693	0.0126029	45.723	DGTKAEKSSNGDVAMSFSDKDESFSDLEEDE	SSNGDVAMS(0.752)FS(0.248)DK	S(-45.22)S(-45.22)NGDVAMS(4.82)FS(-4.82)DK	9	2	5962300	0	0	7114600	0	0	6433400	0	0	0	0	0	3248900	0	0	8918800	0	0	2
TraesCS1B01G419800.2	S	152	AT1G79830	This gene is predicted to encode a protein that functions as a Golgi apparatus structural component known as a golgin in mammals and yeast. A fluorescently-tagged version of GC5 co-localizes with Golgi markers, and this localization appears to be replicated using the C-terminal (139 aa) portion of the protein. The C-terminal portion of the protein can also specifically interact with two members o…	GOLGIN CANDIDATE 5 (GC5)	0	81.7901	0.840012	7.20227	1.47e-47	166.04	HVSKADGSEQSVAPQSPTRSSAAEDKHDGST	ADGSEQSVAPQS(0.84)PT(0.16)R	ADGS(-89.73)EQS(-48.95)VAPQS(7.2)PT(-7.2)R	12	2	36863000	0	0	43096000	0	0	45435000	0	0	40176000	0	0	45140000	0	0	56526000	0	0	4
TraesCS1B01G424100.1	S	955	AT5G44180	Homeodomain-like transcriptional regulator;(source:Araport11)	RINGLET 2 (RLT2)	0	61.2549	0.42011	0	0.00174324	66.262	DINDEVKSVVNPSMPSSPHSKSPSGLQRMVD	SVVNPS(0.11)MPS(0.42)S(0.42)PHS(0.05)K	S(-60.29)VVNPS(-5.83)MPS(0)S(0)PHS(-9.24)K	9	2	0	0	0	0	0	0	0	0	0	0	0	0	0	0	0	0	0	0	1
TraesCS1B01G424100.1	S	956	AT5G44180	Homeodomain-like transcriptional regulator;(source:Araport11)	RINGLET 2 (RLT2)	0	61.2549	0.42011	0	0.00174324	66.262	INDEVKSVVNPSMPSSPHSKSPSGLQRMVDK	SVVNPS(0.11)MPS(0.42)S(0.42)PHS(0.05)K	S(-60.29)VVNPS(-5.83)MPS(0)S(0)PHS(-9.24)K	10	2	0	0	0	0	0	0	0	0	0	0	0	0	0	0	0	0	0	0	1
TraesCS1B01G432300.1	S	151	AT5G64130	cAMP-regulated phosphoprotein 19-related protein;(source:Araport11)	#N/A	2.17797e-39	84.5238	0.733666	10.2178	5.04e-06	56.252	RRFLHASTDSDEGANSPTEVTTPTQESTEEA	FLHAS(0.07)T(0.07)DS(0.07)DEGANS(0.734)PT(0.055)EVT(0.001)TPTQESTEEAK	FLHAS(-10.22)T(-10.22)DS(-10.22)DEGANS(10.22)PT(-11.25)EVT(-27.51)T(-32.11)PT(-35.98)QES(-47.09)T(-47.09)EEAK	14	3	9901500	0	0	0	0	0	9911900	0	0	0	0	0	0	0	0	0	0	0	1
TraesCS1B01G433400.4	S	385	AT1G29370	RNA polymerase II degradation factor-like protein (DUF1296);(source:Araport11)	#N/A	1.49544e-75	47.3318	0.99319	22.6471	2.9e-15	108.5	PKSTENNVELPIVEESEPIDHTDTRDQDFYE	STENNVELPIVEES(0.993)EPIDHT(0.005)DT(0.001)R	S(-88.23)T(-88.23)ENNVELPIVEES(22.65)EPIDHT(-22.65)DT(-28.48)R	14	3	0	0	0	26929000	0	0	13829000	0	0	0	0	0	18602000	0	0	10700000	0	0	3
TraesCS1B01G435900.1	S	34	AT1G75220	Encodes a vacuolar glucose exporter that is induced in response to factors that activate vacuolar glucose pools like darkness, heat stress and wounding and repressed during conditions that trigger glucose accumulation in the vacuole like cold stress and external sugar supply.	ERD6-LIKE 6 (ERDL6); (ATERDL6)	0	85.8025	0.8854	8.88206	0.000225246	93.348	SDHDARKQPLLVNTGSWYRMGSRQSSLTAGT	QPLLVNT(0.115)GS(0.885)WYR	QPLLVNT(-8.88)GS(8.88)WY(-41.26)R	9	2	22788000	0	0	21798000	0	0	0	0	0	31075000	0	0	15376000	0	0	0	0	0	6
TraesCS1B01G439600.9	S	463	AT5G52910	homolog of Drosophila timeless	TIMELESS (ATIM)	2.23243e-163	69.3548	0.264071	0	0.0161637	45.653	EAYEDLKQTKDYKTLSAAGSLMKNMIGMIYL	QT(0.264)KDY(0.208)KT(0.264)LS(0.264)AAGS(1)LMK	QT(0)KDY(-1.04)KT(0)LS(0)AAGS(39.83)LMK	9	2	0	0	0	0	0	0	0	0	0	0	0	0	0	0	0	0	0	0	1
TraesCS1B01G439600.9	S	467	AT5G52910	homolog of Drosophila timeless	TIMELESS (ATIM)	2.23243e-163	69.3548	0.999894	39.8307	0.0161637	45.653	DLKQTKDYKTLSAAGSLMKNMIGMIYLVVKV	QT(0.264)KDY(0.208)KT(0.264)LS(0.264)AAGS(1)LMK	QT(0)KDY(-1.04)KT(0)LS(0)AAGS(39.83)LMK	13	2	0	10917000	0	0	9735600	0	0	9704400	0	0	10463000	0	0	0	0	0	10465000	0	1
TraesCS1B01G439600.9	T	456	AT5G52910	homolog of Drosophila timeless	TIMELESS (ATIM)	2.23243e-163	69.3548	0.264104	0	0.0161637	45.653	IVLSMWREAYEDLKQTKDYKTLSAAGSLMKN	QT(0.264)KDY(0.208)KT(0.264)LS(0.264)AAGS(1)LMK	QT(0)KDY(-1.04)KT(0)LS(0)AAGS(39.83)LMK	2	2	0	0	0	0	0	0	0	0	0	0	0	0	0	0	0	0	0	0	1
TraesCS1B01G439600.9	T	461	AT5G52910	homolog of Drosophila timeless	TIMELESS (ATIM)	2.23243e-163	69.3548	0.264104	0	0.0161637	45.653	WREAYEDLKQTKDYKTLSAAGSLMKNMIGMI	QT(0.264)KDY(0.208)KT(0.264)LS(0.264)AAGS(1)LMK	QT(0)KDY(-1.04)KT(0)LS(0)AAGS(39.83)LMK	7	2	0	0	0	0	0	0	0	0	0	0	0	0	0	0	0	0	0	0	1
TraesCS1B01G445200.2	S	351	AT3G25690	actin binding protein required for normal chloroplast positioning The mRNA is cell-to-cell mobile.	ARABIDOPSIS THALIANA CHLOROPLAST UNUSUAL POSITIONING 1 (ATCHUP1);CHLOROPLAST UNUSUAL POSITIONING 1 (CHUP1)	5.15049e-140	89.4737	0.999675	34.947	0.00234985	108.72	TPSGKISARDLSTKLSPKSQERAKQMMLEFG	DLSTKLS(1)PK	DLS(-53.19)T(-34.95)KLS(34.95)PK	7	2	32919000	0	0	36562000	0	0	44094000	0	0	41937000	0	0	35973000	0	0	26767000	0	0	5
TraesCS1B01G451500.1	S	72	AT5G06110	Encodes a ZRF1 chromatin regulator. Functions in regulating plant growth and development.	ZUOTIN-RELATED FACTOR 1B (ZRF1b);GONIDIALESS A/ZUOTIN RELATED FACTOR A1 (ATGLSA1)	0	70.2381	1	94.6977	1.1e-108	199.15	EDTETDDRSVSSDDKSQDFSAGSDNFSSKGK	S(1)QDFSAGSDNFSSK	S(94.7)QDFS(-94.7)AGS(-138.86)DNFS(-171.56)S(-176.7)K	1	2	43417000	0	0	60738000	0	0	47640000	0	0	33912000	0	0	30370000	0	0	80666000	0	0	6
TraesCS1B01G453600.1	S	568	AT5G10240	Encodes asparagine synthetase (ASN3).	ASPARAGINE SYNTHETASE 3 (ASN3)	0	93.3453	0.333333	0	4.28e-10	87.509	AYEEKAPASVDPVVDSVSRSPAHDVKRLKTA	APASVDPVVDS(0.333)VS(0.333)RS(0.333)PAHDVK	APAS(-51.85)VDPVVDS(0)VS(0)RS(0)PAHDVK	11	3	0	0	0	0	0	0	0	0	0	0	0	0	0	0	0	0	0	0	1
TraesCS1B01G453600.1	S	570	AT5G10240	Encodes asparagine synthetase (ASN3).	ASPARAGINE SYNTHETASE 3 (ASN3)	0	93.3453	0.333333	0	4.28e-10	87.509	EEKAPASVDPVVDSVSRSPAHDVKRLKTAVS	APASVDPVVDS(0.333)VS(0.333)RS(0.333)PAHDVK	APAS(-51.85)VDPVVDS(0)VS(0)RS(0)PAHDVK	13	3	0	0	0	0	0	0	0	0	0	0	0	0	0	0	0	0	0	0	1
TraesCS1B01G453600.1	S	572	AT5G10240	Encodes asparagine synthetase (ASN3).	ASPARAGINE SYNTHETASE 3 (ASN3)	0	93.3453	0.333333	0	4.28e-10	87.509	KAPASVDPVVDSVSRSPAHDVKRLKTAVSAA	APASVDPVVDS(0.333)VS(0.333)RS(0.333)PAHDVK	APAS(-51.85)VDPVVDS(0)VS(0)RS(0)PAHDVK	15	3	0	0	0	0	0	0	0	0	0	0	0	0	0	0	0	0	0	0	1
TraesCS1B01G454600.1	T	521	AT4G05200	Encodes a cysteine-rich receptor-like protein kinase.	CYSTEINE-RICH RLK (RECEPTOR-LIKE PROTEIN KINASE) 25 (CRK25)	7.54754e-146	59.1474	1	42.3169	0.007599	42.317	FGRDQTQGVTNRIVGTHGYMAPEYVMRGNYS	IVGT(1)HGY(1)MAPEY(1)VMR	IVGT(42.32)HGY(42.32)MAPEY(42.32)VMR	4	2	0	0	36753000	0	0	27012000	0	0	65651000	0	0	24792000	0	0	0	0	0	17259000	1
TraesCS1B01G454600.1	Y	524	AT4G05200	Encodes a cysteine-rich receptor-like protein kinase.	CYSTEINE-RICH RLK (RECEPTOR-LIKE PROTEIN KINASE) 25 (CRK25)	7.54754e-146	59.1474	1	42.3169	0.007599	42.317	DQTQGVTNRIVGTHGYMAPEYVMRGNYSAKS	IVGT(1)HGY(1)MAPEY(1)VMR	IVGT(42.32)HGY(42.32)MAPEY(42.32)VMR	7	2	0	0	36753000	0	0	27012000	0	0	65651000	0	0	24792000	0	0	0	0	0	17259000	1
TraesCS1B01G454600.1	Y	529	AT4G05200	Encodes a cysteine-rich receptor-like protein kinase.	CYSTEINE-RICH RLK (RECEPTOR-LIKE PROTEIN KINASE) 25 (CRK25)	7.54754e-146	59.1474	1	42.3169	0.007599	42.317	VTNRIVGTHGYMAPEYVMRGNYSAKSDTFSF	IVGT(1)HGY(1)MAPEY(1)VMR	IVGT(42.32)HGY(42.32)MAPEY(42.32)VMR	12	2	0	0	36753000	0	0	27012000	0	0	65651000	0	0	24792000	0	0	0	0	0	17259000	1
TraesCS1B01G461900.1	S	119	AT5G53140	Protein phosphatase 2C family protein;(source:Araport11)	#N/A	2.75863e-164	90.2527	0.800645	6.03814	9.29e-34	100.37	LELEEGEGEVEEEASSPEREVRAGVVEVEVE	AMAEPGATPAHQPLEEELELELEEGEGEVEEEAS(0.199)S(0.801)PER	AMAEPGAT(-94.69)PAHQPLEEELELELEEGEGEVEEEAS(-6.04)S(6.04)PER	35	3	17637000	0	0	0	0	0	19724000	0	0	0	0	0	3976300	0	0	13128000	0	0	1
TraesCS1B01G472000.1	S	91	AT1G21200	sequence-specific DNA binding transcription factor;(source:Araport11)	#N/A	1.23569e-100	60.3486	0.983653	21.0391	0.000479532	57.351	HQQQQQHNHLIKNSISDDEEHDMTEDTTDAQ	NS(0.005)IS(0.984)DDEEHDMT(0.008)EDT(0.002)T(0.002)DAQSGK	NS(-22.79)IS(21.04)DDEEHDMT(-21.04)EDT(-27.81)T(-27.42)DAQS(-46.79)GK	4	3	0	0	0	0	0	0	0	0	0	0	0	0	0	0	0	0	0	0	3
TraesCS1B01G472500.1	S	132	AT1G76810	eukaryotic translation initiation factor 2 (eIF-2) family protein;(source:Araport11)	(EIF5B1)	0	75.5643	0.998731	28.9586	3.21e-10	119.08	ASAAASELEAGRSEASGDLDDVDLDFDFSKS;ASTAASELEAGKSEASGDLDDVDLDFDFSKS;ASTAASELEAGRSEASGDLDDVDLDFDFSKS	S(0.001)EAS(0.999)GDLDDVDLDFDFSK	S(-28.96)EAS(28.96)GDLDDVDLDFDFS(-103.23)K	4	2	0	0	0	13658000	0	0	10975000	0	0	10748000	0	0	9670500	0	0	9837500	0	0	5
TraesCS1B01G472500.1	S	622	AT1G76810	eukaryotic translation initiation factor 2 (eIF-2) family protein;(source:Araport11)	(EIF5B1)	0	75.5643	1	88.1728	7.95e-07	116.54	AKQEEEEDEDDWDAKSWDDIDVGLSKTSAFE;KQEEEEEDEDDWDAKSWDDIDVGLSKTSAFE	S(1)WDDIDVGLSK	S(88.17)WDDIDVGLS(-88.17)K	1	2	179550000	0	0	191960000	0	0	248080000	0	0	183240000	0	0	86960000	0	0	241540000	0	0	10
TraesCS1B01G475000.2	S	125	AT5G56850	hypothetical protein;(source:Araport11)	#N/A	7.40561e-10	53.9683	0.998105	27.2155	0.000382342	86.879	GIPSKDDQLTLRKSMSLDDLKKRVVFSETSV	S(0.002)MS(0.998)LDDLK	S(-27.22)MS(27.22)LDDLK	3	2	18272000	0	0	18929000	0	0	26331000	0	0	24825000	0	0	17002000	0	0	16580000	0	0	4
TraesCS1B01G475000.2	S	207	AT5G56850	hypothetical protein;(source:Araport11)	#N/A	7.40561e-10	53.9683	0.333332	0	4.15e-12	87.509	ESSSPQGLPSVPRIRSESSLEEMPSVSSSET	IRS(0.333)ES(0.333)S(0.333)LEEMPSVSSSETSTNPSR	IRS(0)ES(0)S(0)LEEMPS(-51.25)VS(-62.29)S(-67.01)S(-71.39)ET(-77.92)S(-81)T(-80.86)NPS(-85.04)R	3	3	0	0	0	0	0	0	0	0	0	0	0	0	0	0	0	0	0	0	1
TraesCS1B01G475000.2	S	209	AT5G56850	hypothetical protein;(source:Araport11)	#N/A	7.40561e-10	53.9683	0.333332	0	4.15e-12	87.509	SSPQGLPSVPRIRSESSLEEMPSVSSSETST	IRS(0.333)ES(0.333)S(0.333)LEEMPSVSSSETSTNPSR	IRS(0)ES(0)S(0)LEEMPS(-51.25)VS(-62.29)S(-67.01)S(-71.39)ET(-77.92)S(-81)T(-80.86)NPS(-85.04)R	5	3	0	0	0	0	0	0	0	0	0	0	0	0	0	0	0	0	0	0	1
TraesCS1B01G475000.2	S	210	AT5G56850	hypothetical protein;(source:Araport11)	#N/A	7.40561e-10	53.9683	0.333332	0	4.15e-12	87.509	SPQGLPSVPRIRSESSLEEMPSVSSSETSTN	IRS(0.333)ES(0.333)S(0.333)LEEMPSVSSSETSTNPSR	IRS(0)ES(0)S(0)LEEMPS(-51.25)VS(-62.29)S(-67.01)S(-71.39)ET(-77.92)S(-81)T(-80.86)NPS(-85.04)R	6	3	0	0	0	0	0	0	0	0	0	0	0	0	0	0	0	0	0	0	1
TraesCS1B01G475000.2	S	276	AT5G56850	hypothetical protein;(source:Araport11)	#N/A	7.40561e-10	53.9683	0.996058	24.0261	1.46e-09	128.1	PSTSSGKTGPLNTQESRRRSSRQSAGASDMI	TGPLNT(0.004)QES(0.996)R	T(-120.81)GPLNT(-24.03)QES(24.03)R	9	2	16095000	0	0	12133000	0	0	26070000	0	0	11009000	0	0	18385000	0	0	19855000	0	0	5
TraesCS1B01G480600.1	S	720	#N/A	#N/A	#N/A	#N/A	#N/A	0.999994	52.1312	1.19e-14	110.94	KPRGRPRKERPPEEMSPETGDAMPAPETRDA	ERPPEEMS(1)PETGDAMPAPETR	ERPPEEMS(52.13)PET(-52.13)GDAMPAPET(-96.32)R	8	3	20738000	0	0	24716000	0	0	26633000	0	0	0	0	0	39960000	0	0	23680000	0	0	4
TraesCS1B01G480600.1	S	78	#N/A	#N/A	#N/A	#N/A	#N/A	0.463861	0	4.76e-05	59.324	PTSTEGQGKMLVASPSSPSPAAAGSQHPPYP	MLVAS(0.007)PS(0.464)S(0.464)PS(0.057)PAAAGS(0.007)QHPPY(0.001)PEMIK	MLVAS(-18.12)PS(0)S(0)PS(-9.11)PAAAGS(-18.12)QHPPY(-26.6)PEMIK	7	3	0	0	0	0	0	0	0	0	0	0	0	0	0	0	0	0	0	0	1
TraesCS1B01G480600.1	S	79	#N/A	#N/A	#N/A	#N/A	#N/A	0.463861	0	4.76e-05	59.324	TSTEGQGKMLVASPSSPSPAAAGSQHPPYPE	MLVAS(0.007)PS(0.464)S(0.464)PS(0.057)PAAAGS(0.007)QHPPY(0.001)PEMIK	MLVAS(-18.12)PS(0)S(0)PS(-9.11)PAAAGS(-18.12)QHPPY(-26.6)PEMIK	8	3	0	0	0	0	0	0	0	0	0	0	0	0	0	0	0	0	0	0	1
TraesCS1B01G480600.1	S	940	#N/A	#N/A	#N/A	#N/A	#N/A	0.996256	25.201	0.000160607	93.478	PRKVKRGRPKKENPASDDGMSTGIKGPLESP	ENPAS(0.996)DDGMS(0.003)T(0.001)GIK	ENPAS(25.2)DDGMS(-25.2)T(-31.32)GIK	5	2	21381000	0	0	24136000	0	0	30562000	0	0	21572000	0	0	37213000	0	0	26908000	0	0	5
TraesCS1D01G016600.1	S	75	AT1G73530	RNA-binding (RRM/RBD/RNP motifs) family protein;(source:Araport11)	ORGANELLE RNA RECOGNITION MOTIF PROTEIN 6 (ORRM6)	3.08162e-11	61.6438	1	45.8792	0.0313733	46.352	KGGRSTSPSPPPKKPSPPPPAPRKPSPAPVP	KPS(1)PPPPAPR	KPS(45.88)PPPPAPR	3	2	11457000	0	0	7972800	0	0	7682000	0	0	6425500	0	0	10480000	0	0	9680300	0	0	2
TraesCS1D01G016600.1	S	85	AT1G73530	RNA-binding (RRM/RBD/RNP motifs) family protein;(source:Araport11)	ORGANELLE RNA RECOGNITION MOTIF PROTEIN 6 (ORRM6)	3.08162e-11	61.6438	0.999944	43.6046	3.1e-05	75.358	PPKKPSPPPPAPRKPSPAPVPDESSLVLLVS	KPS(1)PAPVPDESSLVLLVSR	KPS(43.6)PAPVPDES(-43.6)S(-49.12)LVLLVS(-74.69)R	3	3	17661000	0	0	19027000	0	0	0	0	0	0	0	0	0	0	0	7642600	0	0	3
TraesCS1D01G027300.1	T	4	AT2G38870	Predicted to encode a PR (pathogenesis-related) peptide that belongs to the PR-6 proteinase inhibitor family. Six putative PR-6-type protein encoding genes are found in Arabidopsis: At2g38900, At2g38870, At5g43570, At5g43580, At3g50020 and At3g46860.	#N/A	4.62517e-08	58.0645	0.365499	0.622925	0.0286597	51.888	____________MSSTDATAPGGLFVEESKS	S(0.317)S(0.317)T(0.365)DAT(0.001)APGGLFVEESK	S(-0.62)S(-0.62)T(0.62)DAT(-24.92)APGGLFVEES(-51.75)K	3	2	0	0	0	0	0	0	0	0	0	0	0	0	0	0	0	0	0	0	1
TraesCS1D01G027600.1	S	109	#N/A	#N/A	#N/A	#N/A	#N/A	1	51.9267	0.0296392	51.927	EFVIPGRGRLPLDEESVFCTLGVPRGEIKVP	LPLDEES(1)VFCT(1)LGVPR	LPLDEES(51.93)VFCT(51.93)LGVPR	7	2	0	249580000	0	0	244080000	0	0	150150000	0	0	240250000	0	0	378280000	0	0	268910000	0	1
TraesCS1D01G027600.1	T	113	#N/A	#N/A	#N/A	#N/A	#N/A	1	51.9267	0.0296392	51.927	PGRGRLPLDEESVFCTLGVPRGEIKVPYEVM	LPLDEES(1)VFCT(1)LGVPR	LPLDEES(51.93)VFCT(51.93)LGVPR	11	2	0	249580000	0	0	244080000	0	0	150150000	0	0	240250000	0	0	378280000	0	0	268910000	0	1
TraesCS1D01G029500.1	S	752	AT3G21620	ERD (early-responsive to dehydration stress) family protein;(source:Araport11)	#N/A	0	82.9759	0.984208	18.8829	0.00972408	46.362	RQSRRTTPVQSKYDGSDRLSVPDSIPER___	Y(0.006)DGS(0.984)DRLS(0.984)VPDS(0.025)IPER	Y(-25.09)DGS(18.88)DRLS(18.88)VPDS(-18.88)IPER	4	3	0	0	0	0	0	0	0	4260200	0	0	0	0	0	0	0	0	0	0	1
TraesCS1D01G029500.1	S	756	AT3G21620	ERD (early-responsive to dehydration stress) family protein;(source:Araport11)	#N/A	0	82.9759	0.984208	18.8829	0.00972408	46.362	RTTPVQSKYDGSDRLSVPDSIPER_______	Y(0.006)DGS(0.984)DRLS(0.984)VPDS(0.025)IPER	Y(-25.09)DGS(18.88)DRLS(18.88)VPDS(-18.88)IPER	8	3	0	0	0	0	0	0	0	4260200	0	0	0	0	0	0	0	0	0	0	1
TraesCS1D01G029500.1	S	760	AT3G21620	ERD (early-responsive to dehydration stress) family protein;(source:Araport11)	#N/A	0	82.9759	0.999308	31.5939	0.0362494	46.73	VQSKYDGSDRLSVPDSIPER___________	LS(0.001)VPDS(0.999)IPER	LS(-31.59)VPDS(31.59)IPER	6	2	2164200	0	0	3082800	0	0	2743200	0	0	5851200	0	0	0	0	0	3363600	0	0	2
TraesCS1D01G030000.1	S	145	AT4G11530	Encodes a cysteine-rich receptor-like protein kinase. The mRNA is cell-to-cell mobile.	CYSTEINE-RICH RLK (RECEPTOR-LIKE PROTEIN KINASE) 34 (CRK34)	1.53601e-40	55.8824	1	65.5266	0.000522144	71.558	IRDPAVNPKKYFKVLSMQGEQEMQVVGSRLV	VLS(1)MQGEQEMQVVGSR	VLS(65.53)MQGEQEMQVVGS(-65.53)R	3	2	9037100	0	0	16569000	0	0	12205000	0	0	10771000	0	0	0	0	0	6692200	0	0	3
TraesCS1D01G046000.1	S	273	AT3G55270	Encodes MAP kinase phosphatase 1 (MKP1). Loss of MKP1 results in hypersensitivity to acute UV-B stress, but without impairing UV-B acclimation.	ARABIDOPSIS MITOGEN-ACTIVATED PROTEIN KINASE PHOSPHATASE 1 (ATMKP1);MITOGEN-ACTIVATED PROTEIN KINASE PHOSPHATASE 1 (MKP1)	0	61.4412	0.872516	8.35317	0.00842577	57.802	CQLLQCQKRVHAIPLSPNSVLRMYRLAPHSP	VHAIPLS(0.873)PNS(0.127)VLR	VHAIPLS(8.35)PNS(-8.35)VLR	7	2	5007100	0	0	6696500	0	0	6343400	0	0	4570000	0	0	0	0	0	2726900	0	0	3
TraesCS1D01G046000.1	S	458	AT3G55270	Encodes MAP kinase phosphatase 1 (MKP1). Loss of MKP1 results in hypersensitivity to acute UV-B stress, but without impairing UV-B acclimation.	ARABIDOPSIS MITOGEN-ACTIVATED PROTEIN KINASE PHOSPHATASE 1 (ATMKP1);MITOGEN-ACTIVATED PROTEIN KINASE PHOSPHATASE 1 (MKP1)	0	61.4412	0.998157	28.6842	0.000359816	85.958	LLRRKFISRSLSRVYSDSALIRDLDPRVQHL	VY(0.001)S(0.998)DSALIR	VY(-28.68)S(28.68)DS(-33.08)ALIR	3	2	19872000	0	0	15939000	0	0	18506000	0	0	15918000	0	0	19211000	0	0	13961000	0	0	6
TraesCS1D01G064700.1	S	234	AT5G03040	IQ-domain 2;(source:Araport11)	IQ-DOMAIN 2 (iqd2)	9.78917e-128	63.2231	0.999759	36.1882	0.00372411	69.451	QEAAARRERALAYAFSHQWKSTSRSANPMFV;QEAAIRRERALAYAFSHQWKSSSRSSNPMFV;QEAALRRERALAYAFSHQWKNSGRTVTPTFT	ALAYAFS(1)HQWK	ALAY(-36.19)AFS(36.19)HQWK	7	2	6690600	0	0	9254900	0	0	15351000	0	0	5062500	0	0	11446000	0	0	8254100	0	0	5
TraesCS1D01G064700.1	S	292	AT5G03040	IQ-domain 2;(source:Araport11)	IQ-DOMAIN 2 (iqd2)	9.78917e-128	63.2231	0.99913	33.609	9.8e-25	143.56	TGKESNIDQGSVKSTSLNLGEGEITKAFNRR	STS(0.999)LNLGEGEITK	S(-33.61)T(-33.61)S(33.61)LNLGEGEIT(-97.26)K	3	2	28558000	0	0	38513000	0	0	41623000	0	0	29266000	0	0	26055000	0	0	23848000	0	0	6
TraesCS1D01G064700.1	S	83	AT5G03040	IQ-domain 2;(source:Araport11)	IQ-DOMAIN 2 (iqd2)	9.78917e-128	63.2231	1	136.321	9.4e-17	136.32	EVQVRDVELEQEQEQSKHVTVEAAPDAPAQT	DVELEQEQEQS(1)K	DVELEQEQEQS(136.32)K	11	2	0	0	0	21785000	0	0	26306000	0	0	20790000	0	0	18653000	0	0	29548000	0	0	1
TraesCS1D01G071400.1	T	2	ATCG00020	Encodes chlorophyll binding protein D1, a part of the photosystem II reaction center core	PHOTOSYSTEM II REACTION CENTER PROTEIN A (PSBA)	5.96767e-138	96.6019	1	63.8162	0.00641583	63.816	______________MTAILERRESTSMWGRF	T(1)AILERR	T(63.82)AILERR	1	2	6152500	0	0	8187200	0	0	9864300	0	0	6331400	0	0	8398400	0	0	0	0	0	3
TraesCS1D01G072200.1	S	333	AT5G58620	zinc finger (CCCH-type) family protein;(source:Araport11)	TANDEM ZINC FINGER PROTEIN 9 (TZF9)	2.03217e-135	54.9451	0.999935	41.9307	2.24e-06	99.021	SVNPSAVSVGMMQPVSPRSSPPNGMDMGMLN	SVNPSAVSVGMMQPVS(1)PR	S(-79.83)VNPS(-61.56)AVS(-41.93)VGMMQPVS(41.93)PR	16	2	13059000	0	0	13000000	0	0	13405000	0	0	24859000	0	0	23984000	0	0	14440000	0	0	5
TraesCS1D01G072200.1	S	560	AT5G58620	zinc finger (CCCH-type) family protein;(source:Araport11)	TANDEM ZINC FINGER PROTEIN 9 (TZF9)	2.03217e-135	54.9451	0.999075	30.3355	0.0254545	57.59	WGVQGDELHKFRKSASFGFRGQSAMPAAAPA	S(0.001)AS(0.999)FGFR	S(-30.34)AS(30.34)FGFR	3	2	0	0	0	0	0	0	0	0	0	0	0	0	4528400	0	0	0	0	0	1
TraesCS1D01G072200.1	S	9	AT5G58620	zinc finger (CCCH-type) family protein;(source:Araport11)	TANDEM ZINC FINGER PROTEIN 9 (TZF9)	2.03217e-135	54.9451	0.521655	0.376426	0.0468421	53.754	_______MCSGPRKPSTPPPVAAAPKDPAAV	KPS(0.522)T(0.478)PPPVAAAPK	KPS(0.38)T(-0.38)PPPVAAAPK	3	2	0	0	0	0	0	0	0	0	0	0	0	0	0	0	0	11529000	0	0	1
TraesCS1D01G072300.2	S	67	AT5G48240	Rrp15p protein;(source:Araport11)	#N/A	4.88539e-44	55.3191	0.780531	5.51016	0.0279038	63.682	AKFLKLLEKRARDYNSDDDDDAPQVRPRRSQ	DY(0.219)NS(0.781)DDDDDAPQVRPR	DY(-5.51)NS(5.51)DDDDDAPQVRPR	4	2	0	0	0	9492400	0	0	17842000	0	0	7446500	0	0	9130800	0	0	8579500	0	0	1
TraesCS1D01G084400.1	S	211	AT1G09540	Encodes putative transcription factor. Mutants lack of mucilage extrusion from the seeds during imbibition. Reduced quantities of mucilage are deposited during the development of the seed coat epidermis in myb61 mutants. Expressed in guard cells,loss of function mutations show an increase in stomatal pore opening suggesting a role in ABA independent regulation of stomatal pore size.	ARABIDOPSIS THALIANA MYB DOMAIN PROTEIN 61 (ATMYB61);MYB DOMAIN PROTEIN 61 (MYB61)	1.64467e-88	88.1988	0.659197	7.63632	0.0024112	49.049	PAKELFLDQLTAGHESPSSCRSSGPTLYFPF	ELFLDQLT(0.114)AGHES(0.659)PS(0.114)S(0.114)CR	ELFLDQLT(-7.64)AGHES(7.64)PS(-7.64)S(-7.64)CR	13	3	6278800	0	0	5514800	0	0	4679100	0	0	4399200	0	0	3112500	0	0	2978000	0	0	1
TraesCS1D01G089300.1	S	101	AT4G03080	BRI1 suppressor 1 (BSU1)-like 1;(source:Araport11)	BRI1 SUPPRESSOR 1 (BSU1)-LIKE 1 (BSL1)	0	82.9213	1	47.2879	0.0327571	47.288	DKRRWTRLHPAGDPPSPRAAHSAAAVGTMVV	LHPAGDPPS(1)PR	LHPAGDPPS(47.29)PR	9	2	4194200	0	0	5206900	0	0	4777700	0	0	3166600	0	0	5646300	0	0	5047500	0	0	1
TraesCS1D01G089300.1	S	468	AT4G03080	BRI1 suppressor 1 (BSU1)-like 1;(source:Araport11)	BRI1 SUPPRESSOR 1 (BSU1)-LIKE 1 (BSL1)	0	82.9213	1	188.29	4.12e-148	220.37	AKEAVGDLGCLVRQLSLDQFENESRRMHPAN	QLS(1)LDQFENESR	QLS(188.29)LDQFENES(-188.29)R	3	2	51412000	0	0	49834000	0	0	50049000	0	0	58362000	0	0	47915000	0	0	45857000	0	0	5
TraesCS1D01G089300.1	S	816	AT4G03080	BRI1 suppressor 1 (BSU1)-like 1;(source:Araport11)	BRI1 SUPPRESSOR 1 (BSU1)-LIKE 1 (BSL1)	0	82.9213	0.999856	39.4046	1.52e-07	104.86	VIVPKLIHPLPPPVNSPESSPERAMDATWMQ	LIHPLPPPVNS(1)PESSPER	LIHPLPPPVNS(39.4)PES(-39.4)S(-45.28)PER	11	3	15529000	10760000	0	13219000	14340000	0	12848000	0	0	12847000	7783700	0	11416000	9959200	0	11065000	10966000	0	28
TraesCS1D01G089300.1	S	819	AT4G03080	BRI1 suppressor 1 (BSU1)-like 1;(source:Araport11)	BRI1 SUPPRESSOR 1 (BSU1)-LIKE 1 (BSL1)	0	82.9213	0.604697	1.79691	0.000399035	67.251	PKLIHPLPPPVNSPESSPERAMDATWMQELN	LIHPLPPPVNS(0.993)PES(0.605)S(0.402)PER	LIHPLPPPVNS(19.44)PES(1.8)S(-1.8)PER	14	3	0	10760000	0	0	0	0	0	0	0	0	7783700	0	0	9959200	0	0	10966000	0	7
TraesCS1D01G089300.1	S	820	AT4G03080	BRI1 suppressor 1 (BSU1)-like 1;(source:Araport11)	BRI1 SUPPRESSOR 1 (BSU1)-LIKE 1 (BSL1)	0	82.9213	0.609696	1.408	0.00621288	52.784	KLIHPLPPPVNSPESSPERAMDATWMQELNI	LIHPLPPPVNS(0.93)PES(0.46)S(0.61)PER	LIHPLPPPVNS(8.88)PES(-1.41)S(1.41)PER	15	3	0	0	0	0	14340000	0	0	0	0	0	7783700	0	0	0	0	0	0	0	3
TraesCS1D01G089300.1	T	840	AT4G03080	BRI1 suppressor 1 (BSU1)-like 1;(source:Araport11)	BRI1 SUPPRESSOR 1 (BSU1)-LIKE 1 (BSL1)	0	82.9213	0.83036	7.15214	1.88e-08	85.376	MDATWMQELNIQRPPTPTRGRPHSAGDRNSL	AMDAT(0.01)WMQELNIQRPPT(0.83)PT(0.16)R	AMDAT(-19.34)WMQELNIQRPPT(7.15)PT(-7.15)R	17	3	21122000	0	0	25969000	0	0	26587000	0	0	20232000	0	0	37990000	0	0	15208000	0	0	4
TraesCS1D01G090900.1	S	72	AT5G04990	Encodes a member of the Sad1/UNC-84 (SUN)-domain proteins: AtSUN1(At5g04990), AtSUN2(AT3G10730). SUN domain proteins are part of the cytoskeletal-nucleoskeletal bridging complexes. AtSUN1 and AtSUN2 are localized to the nuclear envelope and are present as homomers and heteromers in vivo.Encodes an outer nuclear membrane protein that anchors RanGAP1 to the nuclear envelope. It interacts with WPP d…	ARABIDOPSIS SAD1/UNC-84 DOMAIN PROTEIN 1 (ATSUN1);SAD1/UNC-84 DOMAIN PROTEIN 1 (SUN1)	8.03176e-86	57.9399	0.769423	8.2438	0.013337	42.338	KVSSKKDIGHTSRGESVIDKPKYSSEARKDA	DIGHT(0.115)S(0.115)RGES(0.769)VIDK	DIGHT(-8.24)S(-8.24)RGES(8.24)VIDK	10	3	2009700	0	0	0	0	0	4665500	0	0	1718200	0	0	2980000	0	0	0	0	0	1
TraesCS1D01G091300.1	S	45	AT3G24110	Calcium-binding EF-hand family protein;(source:Araport11)	#N/A	7.85136e-57	65.7143	0.979973	16.8978	0.00308975	68.847	RERAKARTKTFRSVNSITMRLPRFKDGLKDI	SVNS(0.98)IT(0.02)MR	S(-50.79)VNS(16.9)IT(-16.9)MR	4	2	7017700	0	0	8805700	0	0	7549800	0	0	3946900	0	0	6598300	0	0	4397700	0	0	5
TraesCS1D01G093900.1	S	524	AT3G05030	Encodes a vacuolar K+/H+ exchanger essential for active K+ uptake at the tonoplast and involved in regulating stomatal closure.	(ATNHX2);SODIUM HYDROGEN EXCHANGER 2 (NHX2)	0	79.2976	1	51.5463	7.17e-05	85.42	RPMFGGRGFVPFVPGSPIERSVHGPGLLGTV	GFVPFVPGS(1)PIER	GFVPFVPGS(51.55)PIER	9	2	341040000	0	0	286920000	0	0	374580000	0	0	354230000	0	0	188150000	0	0	278410000	0	0	6
TraesCS1D01G093900.1	S	529	AT3G05030	Encodes a vacuolar K+/H+ exchanger essential for active K+ uptake at the tonoplast and involved in regulating stomatal closure.	(ATNHX2);SODIUM HYDROGEN EXCHANGER 2 (NHX2)	0	79.2976	1	81.0801	2.75e-05	95.767	GRGFVPFVPGSPIERSVHGPGLLGTVTEAED	S(1)VHGPGLLGTVTEAEDR	S(81.08)VHGPGLLGT(-81.08)VT(-85.71)EAEDR	1	2	0	0	0	10844000	0	0	7196500	0	0	10014000	0	0	0	0	0	12534000	0	0	8
TraesCS1D01G102500.2	S	131	AT4G02510	An integral membrane GTPase that functions as a transit-sequence receptor required for the import of proteins necessary for chloroplast biogenesis. Located in the outer chloroplast membrane. Phosphorylation of the G-domains regulate translocon assembly. The mRNA is cell-to-cell mobile.	(ATTOC159);TRANSLOCON AT THE OUTER ENVELOPE MEMBRANE OF CHLOROPLASTS 160 (TOC160);TRANSLOCON AT THE OUTER ENVELOPE MEMBRANE OF CHLOROPLASTS 159 (TOC159);TRANSLOCON AT THE OUTER ENVELOPE MEMBRANE OF CHLOROPLASTS 86 (TOC86);PLASTID PROTEIN IMPORT 2 (PPI2)	0	78.6621	0.546699	0.813609	5.6e-21	110.67	DVKAALLVQALVAAKSESDNGELGEGDASLP	S(0.547)ES(0.453)DNGELGEGDASLPSPDTPVGDK	S(0.81)ES(-0.81)DNGELGEGDAS(-76.44)LPS(-93.79)PDT(-100.74)PVGDK	1	2	16803000	0	0	0	0	0	17142000	0	0	0	0	0	19979000	0	0	0	0	0	3
TraesCS1D01G102500.2	S	133	AT4G02510	An integral membrane GTPase that functions as a transit-sequence receptor required for the import of proteins necessary for chloroplast biogenesis. Located in the outer chloroplast membrane. Phosphorylation of the G-domains regulate translocon assembly. The mRNA is cell-to-cell mobile.	(ATTOC159);TRANSLOCON AT THE OUTER ENVELOPE MEMBRANE OF CHLOROPLASTS 160 (TOC160);TRANSLOCON AT THE OUTER ENVELOPE MEMBRANE OF CHLOROPLASTS 159 (TOC159);TRANSLOCON AT THE OUTER ENVELOPE MEMBRANE OF CHLOROPLASTS 86 (TOC86);PLASTID PROTEIN IMPORT 2 (PPI2)	0	78.6621	0.5	0	7.91e-18	95.957	KAALLVQALVAAKSESDNGELGEGDASLPSP	S(0.5)ES(0.5)DNGELGEGDASLPSPDTPVGDK	S(0)ES(0)DNGELGEGDAS(-66.84)LPS(-80.32)PDT(-90.53)PVGDK	3	2	16803000	0	0	0	0	0	17142000	0	0	0	0	0	0	0	0	0	0	0	2
TraesCS1D01G102500.2	T	150	AT4G02510	An integral membrane GTPase that functions as a transit-sequence receptor required for the import of proteins necessary for chloroplast biogenesis. Located in the outer chloroplast membrane. Phosphorylation of the G-domains regulate translocon assembly. The mRNA is cell-to-cell mobile.	(ATTOC159);TRANSLOCON AT THE OUTER ENVELOPE MEMBRANE OF CHLOROPLASTS 160 (TOC160);TRANSLOCON AT THE OUTER ENVELOPE MEMBRANE OF CHLOROPLASTS 159 (TOC159);TRANSLOCON AT THE OUTER ENVELOPE MEMBRANE OF CHLOROPLASTS 86 (TOC86);PLASTID PROTEIN IMPORT 2 (PPI2)	0	78.6621	0.980653	17.3302	4.5e-06	75.646	NGELGEGDASLPSPDTPVGDKKPELTDEPEE	SESDNGELGEGDAS(0.001)LPS(0.018)PDT(0.981)PVGDK	S(-36.88)ES(-34.99)DNGELGEGDAS(-31.46)LPS(-17.33)PDT(17.33)PVGDK	20	3	7625300	0	0	13394000	0	0	7208400	0	0	19800000	0	0	17672000	0	0	16913000	0	0	3
TraesCS1D01G102500.2	T	501	AT4G02510	An integral membrane GTPase that functions as a transit-sequence receptor required for the import of proteins necessary for chloroplast biogenesis. Located in the outer chloroplast membrane. Phosphorylation of the G-domains regulate translocon assembly. The mRNA is cell-to-cell mobile.	(ATTOC159);TRANSLOCON AT THE OUTER ENVELOPE MEMBRANE OF CHLOROPLASTS 160 (TOC160);TRANSLOCON AT THE OUTER ENVELOPE MEMBRANE OF CHLOROPLASTS 159 (TOC159);TRANSLOCON AT THE OUTER ENVELOPE MEMBRANE OF CHLOROPLASTS 86 (TOC86);PLASTID PROTEIN IMPORT 2 (PPI2)	0	78.6621	1	96.7689	5.54e-102	185.71	AADDQKTVAAADDEDTGGEENEGAQVVTDRE	TVAAADDEDT(1)GGEENEGAQVVTDR	T(-109.56)VAAADDEDT(96.77)GGEENEGAQVVT(-96.77)DR	10	2	86783000	0	0	160340000	0	0	138360000	0	0	215570000	0	0	137980000	0	0	209220000	0	0	5
TraesCS1D01G115300.1	S	102	AT3G01560	proline-rich receptor-like kinase, putative (DUF1421);(source:Araport11)	#N/A	9.61305e-45	56.7657	0.539349	0.948279	2.06e-06	62.108	APAAANAWGSLDANASSPKLKSAAMMEPRVL	TAAAVAPAAPAPAAANAWGS(0.027)LDANAS(0.539)S(0.434)PK	T(-51.37)AAAVAPAAPAPAAANAWGS(-12.99)LDANAS(0.95)S(-0.95)PK	26	3	0	0	0	7905300	0	0	8601700	0	0	0	0	0	0	0	0	0	0	0	2
TraesCS1D01G115300.1	S	103	AT3G01560	proline-rich receptor-like kinase, putative (DUF1421);(source:Araport11)	#N/A	9.61305e-45	56.7657	0.60394	2.00594	4.28e-06	57.351	PAAANAWGSLDANASSPKLKSAAMMEPRVLK	TAAAVAPAAPAPAAANAWGS(0.015)LDANAS(0.381)S(0.604)PK	T(-42.05)AAAVAPAAPAPAAANAWGS(-15.91)LDANAS(-2.01)S(2.01)PK	27	3	0	0	0	0	0	0	0	0	0	0	0	0	9188600	0	0	0	0	0	1
TraesCS1D01G121200.2	S	521	AT1G79930	encodes high molecular weight heat shock protein 70 not a HSP90 homolog, mRNA is constitutively expressed but transiently induced after heat shock	(AtHsp70-14);HEAT SHOCK PROTEIN 91 (HSP91)	0	81.544	1	58.9971	0.00175602	58.997	AADPAEGAAENGAQDSEEKTVPMDTDTKVEP	GAADPAEGAAENGAQDS(1)EEK	GAADPAEGAAENGAQDS(59)EEK	17	2	5070600	0	0	0	0	0	6563300	0	0	0	0	0	5437100	0	0	6172900	0	0	3
TraesCS1D01G122500.5	S	304	AT4G33080	AGC (cAMP-dependent, cGMP-dependent and protein kinase C) kinase family protein;(source:Araport11)	#N/A	0	89.4118	0.559068	1.03101	3.22e-08	100.41	EQLQHWQKNRRKLAFSTVGTPDYIAPEVLLK	LAFS(0.559)T(0.441)VGTPDYIAPEVLLK	LAFS(1.03)T(-1.03)VGT(-48.18)PDY(-61.3)IAPEVLLK	4	2	0	0	0	13397000	0	0	0	0	0	18488000	0	0	0	0	0	14764000	0	0	3
TraesCS1D01G122500.5	T	305	AT4G33080	AGC (cAMP-dependent, cGMP-dependent and protein kinase C) kinase family protein;(source:Araport11)	#N/A	0	89.4118	0.5	0	3.22e-08	100.41	QLQHWQKNRRKLAFSTVGTPDYIAPEVLLKK	LAFS(0.5)T(0.5)VGTPDYIAPEVLLK	LAFS(0)T(0)VGT(-62.83)PDY(-74.76)IAPEVLLK	5	2	0	0	0	0	0	0	0	0	0	18488000	0	0	0	0	0	14764000	0	0	2
TraesCS1D01G125100.3	S	241	AT4G29100	basic helix-loop-helix (bHLH) DNA-binding superfamily protein;(source:Araport11)	(BHLH68)	5.03942e-46	59.0674	0.680956	0.700149	0.0165785	42.242	TATGSALKKARVQASSSAQSTLKVRKERLGD	KARVQAS(0.627)S(0.681)S(0.682)AQS(0.271)T(0.739)LK	KARVQAS(-0.7)S(0.7)S(0.7)AQS(-4.58)T(4.58)LK	8	2	0	0	0	0	0	0	0	0	0	0	0	0	0	0	610290000	0	0	0	1
TraesCS1D01G125100.3	S	242	AT4G29100	basic helix-loop-helix (bHLH) DNA-binding superfamily protein;(source:Araport11)	(BHLH68)	5.03942e-46	59.0674	0.681762	0.700149	0.0165785	42.242	ATGSALKKARVQASSSAQSTLKVRKERLGDR	KARVQAS(0.627)S(0.681)S(0.682)AQS(0.271)T(0.739)LK	KARVQAS(-0.7)S(0.7)S(0.7)AQS(-4.58)T(4.58)LK	9	2	0	0	0	0	0	0	0	0	0	0	0	0	0	0	610290000	0	0	0	1
TraesCS1D01G125100.3	T	246	AT4G29100	basic helix-loop-helix (bHLH) DNA-binding superfamily protein;(source:Araport11)	(BHLH68)	5.03942e-46	59.0674	0.739013	4.5847	0.0165785	42.242	ALKKARVQASSSAQSTLKVRKERLGDRITAL	KARVQAS(0.627)S(0.681)S(0.682)AQS(0.271)T(0.739)LK	KARVQAS(-0.7)S(0.7)S(0.7)AQS(-4.58)T(4.58)LK	13	2	0	0	0	0	0	0	0	0	0	0	0	0	0	0	610290000	0	0	0	1
TraesCS1D01G125500.2	S	181	AT2G14835	RING/U-box superfamily protein;(source:Araport11)	#N/A	6.32742e-52	58.0189	0.893412	10.8982	0.00873481	54.281	SATTRKGANYVERQNSEMSYYADDEDANRKK	QNS(0.893)EMS(0.073)Y(0.031)Y(0.003)ADDEDANRK	QNS(10.9)EMS(-10.9)Y(-14.62)Y(-24.59)ADDEDANRK	3	2	6521600	0	0	7413200	0	0	11826000	0	0	7657500	0	0	9191200	0	0	8334800	0	0	2
TraesCS1D01G126600.1	S	14	AT3G21090	ABC-2 type transporter family protein;(source:Araport11)	ATP-BINDING CASSETTE G15 (ABCG15)	0	79.7015	1	71.5217	3.29e-39	155.49	__MGEGNGTAWAGALSPAARYAETGGASLTW	GEGNGTAWAGALS(1)PAAR	GEGNGT(-71.52)AWAGALS(71.52)PAAR	13	2	6514600	0	0	14030000	0	0	9543400	0	0	10349000	0	0	5580200	0	0	7462800	0	0	6
TraesCS1D01G126600.1	S	665	AT3G21090	ABC-2 type transporter family protein;(source:Araport11)	ATP-BINDING CASSETTE G15 (ABCG15)	0	79.7015	0.915815	13.376	0.00017434	98.902	RLERRASFRESLAMTSLSKRHNAPHPMAMQE	ESLAMT(0.042)S(0.916)LS(0.042)K	ES(-66.94)LAMT(-13.38)S(13.38)LS(-13.38)K	7	2	7735600	0	0	9663000	0	0	8972800	0	0	11691000	0	0	8585800	0	0	10555000	0	0	4
TraesCS1D01G126600.1	S	667	AT3G21090	ABC-2 type transporter family protein;(source:Araport11)	ATP-BINDING CASSETTE G15 (ABCG15)	0	79.7015	0.992041	21.1877	4.45e-22	145.31	ERRASFRESLAMTSLSKRHNAPHPMAMQEGL	ESLAMTS(0.008)LS(0.992)K	ES(-112.79)LAMT(-33.81)S(-21.19)LS(21.19)K	9	2	40823000	0	0	58683000	0	0	62549000	0	0	75399000	0	0	45209000	0	0	53430000	0	0	6
TraesCS1D01G128500.1	S	56	AT2G19450	Encodes Acyl-CoA:diacylglycerol acyltransferase (DGAT) catalyzes the final step of the triacylglycerol synthesis pathway. An insertion mutation in the TAG1 gene results in altered lipid phenotype. Role in senescence and seed development. Its preferred substrate is linolenoyl-CoA (C18:3-CoA).	(ATDGAT1); (RDS1);ACYL-COA:DIACYLGLYCEROL ACYLTRANSFERASE 1 (DGAT1); (ABX45); (AS11);TRIACYLGLYCEROL BIOSYNTHESIS DEFECT 1 (TAG1);ARABIDOPSIS THALIANA ACYL-COA:DIACYLGLYCEROL ACYLTRANSFERASE (ATDGAT)	0	79.669	1	71.7584	3.61e-288	259.49	SSGAAVAARASFAADSGDESGPPEPSSSHRR	ASFAADS(1)GDESGPPEPSSSHR	AS(-91.5)FAADS(71.76)GDES(-71.76)GPPEPS(-156.32)S(-163.83)S(-162.17)HR	7	2	37910000	0	0	53660000	0	0	56581000	0	0	44205000	0	0	43548000	0	0	39165000	0	0	6
TraesCS1D01G128500.1	S	60	AT2G19450	Encodes Acyl-CoA:diacylglycerol acyltransferase (DGAT) catalyzes the final step of the triacylglycerol synthesis pathway. An insertion mutation in the TAG1 gene results in altered lipid phenotype. Role in senescence and seed development. Its preferred substrate is linolenoyl-CoA (C18:3-CoA).	(ATDGAT1); (RDS1);ACYL-COA:DIACYLGLYCEROL ACYLTRANSFERASE 1 (DGAT1); (ABX45); (AS11);TRIACYLGLYCEROL BIOSYNTHESIS DEFECT 1 (TAG1);ARABIDOPSIS THALIANA ACYL-COA:DIACYLGLYCEROL ACYLTRANSFERASE (ATDGAT)	0	79.669	0.602261	1.80187	4.31e-18	116.7	AVAARASFAADSGDESGPPEPSSSHRRRDSS	ASFAADS(0.398)GDES(0.602)GPPEPSSSHR	AS(-67.04)FAADS(-1.8)GDES(1.8)GPPEPS(-66.51)S(-68.36)S(-67.51)HR	11	3	30619000	0	0	0	0	0	55765000	0	0	38049000	0	0	46904000	0	0	46347000	0	0	3
TraesCS1D01G129000.1	S	220	AT1G06390	encodes a GSK3/shaggy-like protein kinase. Gene expression is induced by NaCl and ABA but not KCl, suggesting that this gene may be involved in response to osmotic stress. This protein can interact with the BZR1 protein involved in brassinosteroid-mediated signaling in a Y2H assay and promotes BZR1 phosphorylation in protoplasts.	SHAGGY-LIKE PROTEIN KINASE 22 (ATSK22);SHAGGY-LIKE PROTEIN KINASE 22 (SK22);BIN2-LIKE 2 (BIL2);A. THALIANA SHAGGY-LIKE KINASE GROUP 2 3 (ATSK2-3); (ATGSK1);GSK3/SHAGGY-LIKE PROTEIN KINASE 1 (GSK1)	0	94.7945	0.679935	3.33514	0.000108491	98.353	DFGSAKVLVAGEPNISYICSRYYRAPELIFG	VLVAGEPNIS(0.68)Y(0.315)ICS(0.005)R	VLVAGEPNIS(3.34)Y(-3.34)ICS(-21.7)R	10	2	12696000	0	0	0	0	0	0	0	0	0	0	0	0	0	0	5167700	0	0	2
TraesCS1D01G129000.1	Y	221	AT1G06390	encodes a GSK3/shaggy-like protein kinase. Gene expression is induced by NaCl and ABA but not KCl, suggesting that this gene may be involved in response to osmotic stress. This protein can interact with the BZR1 protein involved in brassinosteroid-mediated signaling in a Y2H assay and promotes BZR1 phosphorylation in protoplasts.	SHAGGY-LIKE PROTEIN KINASE 22 (ATSK22);SHAGGY-LIKE PROTEIN KINASE 22 (SK22);BIN2-LIKE 2 (BIL2);A. THALIANA SHAGGY-LIKE KINASE GROUP 2 3 (ATSK2-3); (ATGSK1);GSK3/SHAGGY-LIKE PROTEIN KINASE 1 (GSK1)	0	94.7945	0.833729	7.99674	1.94e-11	127.17	FGSAKVLVAGEPNISYICSRYYRAPELIFGA	VLVAGEPNIS(0.132)Y(0.834)ICS(0.034)R	VLVAGEPNIS(-8)Y(8)ICS(-13.89)R	11	2	0	0	0	15865000	0	0	10074000	0	0	0	0	0	0	0	0	0	0	0	2
TraesCS1D01G131800.1	S	581	AT5G49910	Stromal heat shock protein involved in protein import into chloroplast. The mRNA is cell-to-cell mobile.	CHLOROPLAST HEAT SHOCK PROTEIN 70-2 (cpHsc70-2);CHLOROPLAST HEAT SHOCK PROTEIN 70-2 (CPHSC70-2EAT SHOCK PROTEIN 70-2);HEAT SHOCK PROTEIN 70-7 (HSC70-7)	0	91.0949	0.972041	16.5468	0.00427382	51.268	DKEKRDAIDTKNQAESVIYQTEKQLKELGDK	NQAES(0.972)VIY(0.022)QT(0.006)EK	NQAES(16.55)VIY(-16.55)QT(-21.79)EK	5	2	0	0	0	0	0	0	0	0	0	0	0	0	0	0	0	0	0	0	1
TraesCS1D01G132900.1	S	71	AT3G28480	Oxoglutarate/iron-dependent oxygenase;(source:Araport11)	#N/A	1.13696e-150	78.2178	0.998793	29.1785	0.0333209	43.084	ECDHMIELAKDKLEKSMVADNESGKSVQSEV	DKLEKS(0.999)MVADNES(0.001)GK	DKLEKS(29.18)MVADNES(-29.18)GK	6	2	21550000	0	0	21860000	0	0	16313000	0	0	19042000	0	0	18469000	0	0	22656000	0	0	1
TraesCS1D01G135400.4	S	58	AT4G12610	transcription initiation factor IIF subunit alpha RAP74;(source:Araport11)	(RAP74); (ATRAP74)	6.74864e-84	62.4	1	60.6209	8.6e-05	73.805	SARHKKGKDNEEGNNSDKGEENEEEEAARKD	DNEEGNNS(1)DKGEENEEEEAARK	DNEEGNNS(60.62)DKGEENEEEEAARK	8	3	11655000	0	0	17546000	0	0	17680000	0	0	13858000	0	0	27538000	0	0	14287000	0	0	4
TraesCS1D01G135500.1	S	46	AT1G59820	Encodes a phospholipid translocase. Involved in secretory vesicle formation from trans-Golgi in peripheral columella cells at the root tip. Mutants have short primary roots and grow slower. The mRNA is cell-to-cell mobile.	AMINOPHOSPHOLIPID ATPASE 3 (ALA3)	0	87.2727	1	57.2254	0.00580393	68.355	RAESSRTARLGGGGASLRRQPQPQAPTVRTI	LGGGGAS(1)LR	LGGGGAS(57.23)LR	7	2	5338100	0	0	697390	0	0	0	0	0	4587700	0	0	7764700	0	0	8545800	0	0	3
TraesCS1D01G141400.1	S	245	AT1G02260	Divalent ion symporter;(source:Araport11)	#N/A	0	73.7705	1	186.979	4.18e-233	244.18	VTSHRFTPARMSRANSVNGDADYMNEPIRRS	ANS(1)VNGDADYMNEPIR	ANS(186.98)VNGDADY(-186.98)MNEPIR	3	2	42954000	0	0	40343000	0	0	55686000	0	0	52409000	0	0	38945000	0	0	55991000	0	0	7
TraesCS1D01G141400.1	S	319	AT1G02260	Divalent ion symporter;(source:Araport11)	#N/A	0	73.7705	1	76.8172	1.01e-116	204.07	DDGPRKVTRTTSRQRSVIIEDAPEHIFDGDE	S(1)VIIEDAPEHIFDGDEK	S(76.82)VIIEDAPEHIFDGDEK	1	3	3916700	0	0	8040200	0	0	8241300	0	0	4214200	0	0	9086100	0	0	6890400	0	0	9
TraesCS1D01G144700.2	S	604	AT2G20330	Transducin/WD40 repeat-like superfamily protein;(source:Araport11)	#N/A	0	73.5385	0.895108	9.37469	3.23e-08	79.69	APAYAQTQPETVFAESDSDGEEKK_______	FIAPAYAQTQPET(0.001)VFAES(0.895)DS(0.103)DGEEK	FIAPAY(-64.5)AQT(-43.7)QPET(-27.81)VFAES(9.37)DS(-9.37)DGEEK	18	2	22889000	0	0	28057000	0	0	30577000	0	0	20479000	0	0	20141000	0	0	17496000	0	0	4
TraesCS1D01G144700.2	S	606	AT2G20330	Transducin/WD40 repeat-like superfamily protein;(source:Araport11)	#N/A	0	73.5385	0.850841	7.56243	3.84e-13	91.396	AYAQTQPETVFAESDSDGEEKK_________	FIAPAYAQTQPETVFAES(0.149)DS(0.851)DGEEK	FIAPAY(-84.2)AQT(-71.12)QPET(-47.59)VFAES(-7.56)DS(7.56)DGEEK	20	3	20164000	0	0	21961000	0	0	0	0	0	19758000	0	0	0	0	0	17596000	0	0	9
TraesCS1D01G152300.1	S	119	AT5G28900	Calcium-binding EF-hand family protein;(source:Araport11)	#N/A	0	84.1121	0.86066	8.90218	0.0303569	44.252	RVMRRGSSAGPSSLGSPLKLVSEPVREVIPQ	GS(0.001)S(0.001)AGPS(0.026)S(0.111)LGS(0.861)PLK	GS(-27.68)S(-28.23)AGPS(-15.24)S(-8.9)LGS(8.9)PLK	11	2	25695000	0	0	29751000	0	0	29709000	0	0	19109000	0	0	0	0	0	0	0	0	1
TraesCS1D01G153100.3	S	756	AT3G04490	exportin-4 protein;(source:Araport11)	#N/A	0	65.1272	0.333319	0	0.0014255	73.781	QIYSSHNIGKVMLSLSSTLRSESQSEKYKDL	VMLSLS(0.333)S(0.333)T(0.333)LR	VMLS(-39.03)LS(0)S(0)T(0)LR	6	2	0	0	0	0	0	0	0	0	0	0	0	0	0	0	0	0	0	0	1
TraesCS1D01G153100.3	S	757	AT3G04490	exportin-4 protein;(source:Araport11)	#N/A	0	65.1272	0.464763	0	0.0014255	73.781	IYSSHNIGKVMLSLSSTLRSESQSEKYKDLR	VMLSLS(0.07)S(0.465)T(0.465)LR	VMLS(-31.25)LS(-8.21)S(0)T(0)LR	7	2	0	0	0	0	0	0	0	0	0	0	0	0	0	0	0	0	0	0	1
TraesCS1D01G153100.3	T	758	AT3G04490	exportin-4 protein;(source:Araport11)	#N/A	0	65.1272	0.464763	0	0.0014255	73.781	YSSHNIGKVMLSLSSTLRSESQSEKYKDLRA	VMLSLS(0.07)S(0.465)T(0.465)LR	VMLS(-31.25)LS(-8.21)S(0)T(0)LR	8	2	0	0	0	0	0	0	0	0	0	0	0	0	0	0	0	0	0	0	1
TraesCS1D01G157600.1	S	404	AT3G19840	Binds the carboxyl-terminal domain (CTD) of the largest subunit of RNA polymerase II and functions as a scaffold for RNA processing machineries.	PRE-MRNA-PROCESSING PROTEIN 40C (ATPRP40C);PRE-MRNA-PROCESSING PROTEIN 40C (PRP40C)	0	66.3158	0.863063	7.99789	0.0150429	62.466	GGRDSLPLRQTVAPASPSALDLIKKKLQDAG	QTVAPAS(0.863)PS(0.137)ALDLIK	QT(-40.1)VAPAS(8)PS(-8)ALDLIK	7	2	5023800	0	0	3873000	0	0	4659700	0	0	0	0	0	1773500	0	0	4397600	0	0	4
TraesCS1D01G161000.2	S	352	AT1G15130	Endosomal targeting BRO1-like domain-containing protein;(source:Araport11)	#N/A	0	80.581	0.333333	0	0.0377428	56.648	EAGTLGALPAASLVKSTSLAEVLDASNERLF	S(0.333)T(0.333)S(0.333)LAEVLDASNER	S(0)T(0)S(0)LAEVLDAS(-55.15)NER	1	2	0	0	0	0	0	0	0	0	0	0	0	0	0	0	0	0	0	0	1
TraesCS1D01G161000.2	S	354	AT1G15130	Endosomal targeting BRO1-like domain-containing protein;(source:Araport11)	#N/A	0	80.581	0.810006	9.30778	0.000466181	94.728	GTLGALPAASLVKSTSLAEVLDASNERLFSS	S(0.095)T(0.095)S(0.81)LAEVLDASNER	S(-9.31)T(-9.31)S(9.31)LAEVLDAS(-87.01)NER	3	2	13657000	0	0	0	0	0	11106000	0	0	13243000	0	0	0	0	0	8222700	0	0	2
TraesCS1D01G161000.2	T	353	AT1G15130	Endosomal targeting BRO1-like domain-containing protein;(source:Araport11)	#N/A	0	80.581	0.333333	0	0.0377428	56.648	AGTLGALPAASLVKSTSLAEVLDASNERLFS	S(0.333)T(0.333)S(0.333)LAEVLDASNER	S(0)T(0)S(0)LAEVLDAS(-55.15)NER	2	2	0	0	0	0	0	0	0	0	0	0	0	0	0	0	0	0	0	0	1
TraesCS1D01G161200.1	S	594	AT5G15270	RNA-binding KH domain-containing protein;(source:Araport11)	#N/A	2.55239e-83	55.5794	0.576659	1.37104	3.06e-08	96.143	PHDSVDYFSKRREYPSGSPFASDAPPSASYD	EY(0.002)PS(0.577)GS(0.421)PFAS(0.001)DAPPSASYDR	EY(-24.14)PS(1.37)GS(-1.37)PFAS(-30.05)DAPPS(-62.13)AS(-67.84)Y(-73.82)DR	4	2	0	0	0	0	0	0	0	0	0	15044000	0	0	0	0	0	13341000	0	0	2
TraesCS1D01G161200.1	S	596	AT5G15270	RNA-binding KH domain-containing protein;(source:Araport11)	#N/A	2.55239e-83	55.5794	0.822095	6.66204	1.32e-09	104.84	DSVDYFSKRREYPSGSPFASDAPPSASYDRY	EYPS(0.177)GS(0.822)PFAS(0.001)DAPPSASYDR	EY(-39.66)PS(-6.66)GS(6.66)PFAS(-32.06)DAPPS(-58.92)AS(-63.32)Y(-85.59)DR	6	2	14167000	0	0	22116000	0	0	0	0	0	15044000	0	0	0	0	0	0	0	0	4
TraesCS1D01G161200.1	S	627	AT5G15270	RNA-binding KH domain-containing protein;(source:Araport11)	#N/A	2.55239e-83	55.5794	0.999947	44.7962	3.41e-09	119.65	AASARLPTREMPLPVSPGADYMSHRSYHDHM	EMPLPVS(1)PGADYMSHR	EMPLPVS(44.8)PGADY(-47.12)MS(-44.8)HR	7	2	35451000	0	0	31754000	0	0	24809000	0	0	33570000	0	0	34335000	0	0	0	0	0	10
TraesCS1D01G161200.1	S	634	AT5G15270	RNA-binding KH domain-containing protein;(source:Araport11)	#N/A	2.55239e-83	55.5794	0.52295	0.678485	0.000291522	73.887	TREMPLPVSPGADYMSHRSYHDHMPTDSYSS	EMPLPVS(0.447)PGADY(0.03)MS(0.523)HR	EMPLPVS(-0.68)PGADY(-12.45)MS(0.68)HR	14	2	0	0	0	0	0	0	0	0	0	0	0	0	0	0	0	20729000	0	0	1
TraesCS1D01G161400.1	S	219	AT5G01160	Encodes a member of a core set of mRNA m6A writer proteins and is required for N6-adenosine methylation of mRNA.	(HAKAI)	3.48519e-72	67.907	0.988993	21.2065	0.00429206	56.569	MPEISTARAPPRRGVSPTSSSHMQEREDRSR	GVS(0.989)PT(0.007)S(0.002)S(0.001)S(0.001)HMQER	GVS(21.21)PT(-21.21)S(-26.6)S(-31.64)S(-31.64)HMQER	3	2	20133000	0	0	14332000	0	0	14176000	0	0	12268000	0	0	0	0	0	18982000	0	0	2
TraesCS1D01G162500.4	S	101	AT3G50670	Encodes U1 snRNP 70K	U1 SMALL NUCLEAR RIBONUCLEOPROTEIN-70K (U1-70K); (U1SNRNP)	8.04295e-46	75.1678	1	69.1479	0.00307194	69.148	KHSAREQQNAAGRPRSEEPRRDDRPADRDRE	EQQNAAGRPRS(1)EEPR	EQQNAAGRPRS(69.15)EEPR	11	3	12814000	0	0	0	0	0	0	0	0	0	0	0	14542000	0	0	0	0	0	1
TraesCS1D01G162900.1	S	402	AT2G35720	Encodes OWL1, a J-domain protein involved in perception of very low light fluences.	ORIENTATION UNDER VERY LOW FLUENCES OF LIGHT 1 (OWL1)	0	77.757	0.988467	20.3509	0.0113299	46.481	YYLRREKQKTLEKMDSLSTQLTEARQAAKKS	MDS(0.988)LS(0.009)T(0.002)QLTEAR	MDS(20.35)LS(-20.35)T(-26.47)QLT(-37.19)EAR	3	2	0	0	0	0	0	0	0	0	0	0	0	0	0	0	0	0	0	0	1
TraesCS1D01G164300.1	S	29	AT5G23750	Remorin family protein;(source:Araport11)	#N/A	4.96988e-50	73.7931	0.998288	27.6578	0.00382397	72.2	PEPTEDVADEKAAVPSPEESKALVVAENDAE	AAVPS(0.998)PEES(0.002)K	AAVPS(27.66)PEES(-27.66)K	5	2	49521000	0	0	58629000	0	0	53292000	0	0	46256000	0	0	44097000	0	0	81111000	0	0	6
TraesCS1D01G166300.1	S	176	AT5G64813	The LIP1 gene encodes a small GTPase that influences the light input pathway of the plant circadian network. An MBP:LIP1 fusion protein has GTP hydrolyzing abilities in vitro. In plants, LIP1 seems to play a negative role in regulating circadian period that can be suppressed by light. LIP1 also seems to negatively affect light-pulse-dependent resetting of the clock, especially during the first po…	LIGHT INSENSITIVE PERIOD1 (LIP1)	5.08329e-148	77.3639	0.99444	22.525	0.00406451	68.44	ANKVDIAPRDGRRVSSGNLIDVARQWVDKQG	VS(0.006)S(0.994)GNLIDVAR	VS(-22.53)S(22.53)GNLIDVAR	3	2	3988500	0	0	5030800	0	0	5917400	0	0	4821900	0	0	4425800	0	0	4535600	0	0	5
TraesCS1D01G166900.1	S	267	AT4G04950	Encodes a monothiol glutaredoxin that is a critical component involved in ROS accumulation, auxin signaling, and temperature-dependent postembryonic growth in plants. It has been shown to associate with the cytosolic Fe-S assembly (CIA) complex and contributes to, but is not essential for, the correct functioning of client Fe-S proteins in unchallenged conditions.	ARABIDOPSIS THALIANA MONOTHIOL GLUTAREDOXIN 17 (AtGRXS17);MONOTHIOL GLUTAREDOXIN 17 (GRXS17)	0	79.9591	0.361178	0	8.86e-05	61.097	IPLRQQGSKIEEPVMSESANEQSPEAIGLTE	IEEPVMS(0.361)ES(0.361)ANEQS(0.277)PEAIGLTEAQK	IEEPVMS(0)ES(0)ANEQS(-1.15)PEAIGLT(-29.61)EAQK	7	3	0	0	0	0	0	0	0	0	0	0	0	0	0	0	0	0	0	0	1
TraesCS1D01G166900.1	S	269	AT4G04950	Encodes a monothiol glutaredoxin that is a critical component involved in ROS accumulation, auxin signaling, and temperature-dependent postembryonic growth in plants. It has been shown to associate with the cytosolic Fe-S assembly (CIA) complex and contributes to, but is not essential for, the correct functioning of client Fe-S proteins in unchallenged conditions.	ARABIDOPSIS THALIANA MONOTHIOL GLUTAREDOXIN 17 (AtGRXS17);MONOTHIOL GLUTAREDOXIN 17 (GRXS17)	0	79.9591	0.361178	0	8.86e-05	61.097	LRQQGSKIEEPVMSESANEQSPEAIGLTEAQ	IEEPVMS(0.361)ES(0.361)ANEQS(0.277)PEAIGLTEAQK	IEEPVMS(0)ES(0)ANEQS(-1.15)PEAIGLT(-29.61)EAQK	9	3	0	0	0	0	0	0	0	0	0	0	0	0	0	0	0	0	0	0	1
TraesCS1D01G166900.1	S	274	AT4G04950	Encodes a monothiol glutaredoxin that is a critical component involved in ROS accumulation, auxin signaling, and temperature-dependent postembryonic growth in plants. It has been shown to associate with the cytosolic Fe-S assembly (CIA) complex and contributes to, but is not essential for, the correct functioning of client Fe-S proteins in unchallenged conditions.	ARABIDOPSIS THALIANA MONOTHIOL GLUTAREDOXIN 17 (AtGRXS17);MONOTHIOL GLUTAREDOXIN 17 (GRXS17)	0	79.9591	0.976409	18.9601	1.5e-08	76.198	SKIEEPVMSESANEQSPEAIGLTEAQKARLE	IEEPVMS(0.012)ES(0.011)ANEQS(0.976)PEAIGLTEAQK	IEEPVMS(-18.96)ES(-19.52)ANEQS(18.96)PEAIGLT(-35.53)EAQK	14	3	0	0	0	37914000	0	0	42427000	0	0	34449000	0	0	45924000	0	0	0	0	0	6
TraesCS1D01G172600.1	S	151	AT1G08130	Encodes the Arabidopsis DNA ligase 1 that provides the major DNA ligase activity in cells and plays a key role in both DNA replication and excision repair pathways. In addition, it is an important component of the active DNA demethylation machinery and is indispensable for cell viability. AtLIG1 expresses one major and two minor mRNA transcripts differing only in the length of the 5' untranslated…	DNA LIGASE 1 (LIG1);DNA LIGASE 1 (ATLIG1)	0	84.5808	1	93.649	6.93e-10	128.22	ADGATAERAVDEKPPSPAKSPVKSKRPSSPP	AVDEKPPS(1)PAK	AVDEKPPS(93.65)PAK	8	2	21276000	0	0	22447000	0	0	21879000	0	0	14939000	0	0	21563000	0	0	28014000	0	0	5
TraesCS1D01G174900.1	S	680	AT1G06950	Encodes a protein thought to be a part of the translocon at the chloroplast inner envelope. Involved in protein import into the chloroplast and chloroplast biogenesis. C-terminal half of Tic110 functions as scaffolds for protein-protein interactions.	ARABIDOPSIS THALIANA TRANSLOCON AT THE INNER ENVELOPE MEMBRANE OF CHLOROPLASTS 110 (ATTIC110);TRANSLOCON AT THE INNER ENVELOPE MEMBRANE OF CHLOROPLASTS 110 (TIC110)	0	72.7094	0.332739	0	3.61e-54	118.83	EPATSSATSEPETTESEGEDEDYEWESLETL	GELTTAEPATSSATSEPET(0.333)T(0.333)ES(0.333)EGEDEDY(0.001)EWESLETLK	GELT(-75.97)T(-68.13)AEPAT(-46.93)S(-40.61)S(-34.12)AT(-29.14)S(-29.76)EPET(0)T(0)ES(0)EGEDEDY(-25.92)EWES(-45.54)LET(-59.53)LK	22	3	0	0	0	0	0	0	0	0	0	0	0	0	0	0	0	0	0	0	1
TraesCS1D01G174900.1	T	677	AT1G06950	Encodes a protein thought to be a part of the translocon at the chloroplast inner envelope. Involved in protein import into the chloroplast and chloroplast biogenesis. C-terminal half of Tic110 functions as scaffolds for protein-protein interactions.	ARABIDOPSIS THALIANA TRANSLOCON AT THE INNER ENVELOPE MEMBRANE OF CHLOROPLASTS 110 (ATTIC110);TRANSLOCON AT THE INNER ENVELOPE MEMBRANE OF CHLOROPLASTS 110 (TIC110)	0	72.7094	0.332739	0	3.61e-54	118.83	TTAEPATSSATSEPETTESEGEDEDYEWESL	GELTTAEPATSSATSEPET(0.333)T(0.333)ES(0.333)EGEDEDY(0.001)EWESLETLK	GELT(-75.97)T(-68.13)AEPAT(-46.93)S(-40.61)S(-34.12)AT(-29.14)S(-29.76)EPET(0)T(0)ES(0)EGEDEDY(-25.92)EWES(-45.54)LET(-59.53)LK	19	3	0	0	0	0	0	0	0	0	0	0	0	0	0	0	0	0	0	0	1
TraesCS1D01G174900.1	T	678	AT1G06950	Encodes a protein thought to be a part of the translocon at the chloroplast inner envelope. Involved in protein import into the chloroplast and chloroplast biogenesis. C-terminal half of Tic110 functions as scaffolds for protein-protein interactions.	ARABIDOPSIS THALIANA TRANSLOCON AT THE INNER ENVELOPE MEMBRANE OF CHLOROPLASTS 110 (ATTIC110);TRANSLOCON AT THE INNER ENVELOPE MEMBRANE OF CHLOROPLASTS 110 (TIC110)	0	72.7094	0.332739	0	3.61e-54	118.83	TAEPATSSATSEPETTESEGEDEDYEWESLE	GELTTAEPATSSATSEPET(0.333)T(0.333)ES(0.333)EGEDEDY(0.001)EWESLETLK	GELT(-75.97)T(-68.13)AEPAT(-46.93)S(-40.61)S(-34.12)AT(-29.14)S(-29.76)EPET(0)T(0)ES(0)EGEDEDY(-25.92)EWES(-45.54)LET(-59.53)LK	20	3	0	0	0	0	0	0	0	0	0	0	0	0	0	0	0	0	0	0	1
TraesCS1D01G186300.1	S	131	AT5G63830	HIT-type Zinc finger family protein;(source:Araport11)	#N/A	3.68842e-134	69.0176	1	88.8027	7.95e-06	116.03	IQKAISGDEIKLEDLSDDEIKRFRQALASGE	LEDLS(1)DDEIK	LEDLS(88.8)DDEIK	5	2	15436000	0	0	11427000	0	0	12980000	0	0	8018100	0	0	6072100	0	0	7037500	0	0	6
TraesCS1D01G187400.3	S	280	AT4G00720	Encodes ASKtheta, a group III Arabidopsis GSK3/shaggy-like kinase. Functions in the brassinosteroid signalling pathway.	SHAGGY-LIKE PROTEIN KINASE THETA (ASKTHETA);SHAGGY-LIKE PROTEIN KINASE 32 (SK32);SHAGGY-LIKE PROTEIN KINASE 32 (ATSK32)	0	81.8792	0.634958	2.76112	0.00529031	61.435	DFGSAKKLVPGEPNISYICSRYYRAPELIFG	LVPGEPNIS(0.635)Y(0.336)ICS(0.029)R	LVPGEPNIS(2.76)Y(-2.76)ICS(-13.43)R	9	2	9297800	0	0	13716000	0	0	10083000	0	0	7028800	0	0	0	0	0	8418700	0	0	2
TraesCS1D01G189300.1	S	636	AT2G42010	phospholipase D (PLDbeta)	PHOSPHOLIPASE D BETA 1 (PLDBETA1); (PLDBETA)	0	82.8258	0.687292	5.02959	8.9e-07	84.829	DYLNFFCLGNREIGDSPSTPSTANNPQDQAR	EIGDS(0.687)PS(0.09)T(0.216)PS(0.005)T(0.002)ANNPQDQAR	EIGDS(5.03)PS(-8.83)T(-5.03)PS(-21.73)T(-25.05)ANNPQDQAR	5	2	0	0	0	35764000	0	0	0	0	0	36332000	0	0	0	0	0	35201000	0	0	3
TraesCS1D01G189300.1	T	639	AT2G42010	phospholipase D (PLDbeta)	PHOSPHOLIPASE D BETA 1 (PLDBETA1); (PLDBETA)	0	82.8258	0.841231	7.90793	1.7e-12	119.23	NFFCLGNREIGDSPSTPSTANNPQDQARKNR	EIGDS(0.022)PS(0.136)T(0.841)PSTANNPQDQAR	EIGDS(-15.73)PS(-7.91)T(7.91)PS(-39.26)T(-47.67)ANNPQDQAR	8	2	39616000	0	0	0	0	0	43293000	0	0	0	0	0	0	0	0	0	0	0	2
TraesCS1D01G195700.1	S	461	AT2G03820	Encodes a protein involved in the nuclear export of the 60S ribosomal subunit and formation of the secondary cell wall.	NONSENSE-MEDIATED MRNA DECAY 3 (NMD3); (ATNMD3)	0	73.1076	1	77.379	0.00254623	77.379	ERRENEYDMFVRDLESDPELRFGINLYKNED	DLES(1)DPELR	DLES(77.38)DPELR	4	2	1925300	0	0	3189600	0	0	3236500	0	0	3625800	0	0	4419600	0	0	3474600	0	0	2
TraesCS1D01G196700.1	S	312	AT4G17890	A member of ARF GAP domain (AGD), A thaliana has 15 members, grouped into four classes.	ARF-GAP DOMAIN 8 (AGD8)	2.82084e-168	76.7157	0.820071	7.67314	0.000991317	71.354	VEESSEARQKFSNAKSISSSQFFGDQANLEK	S(0.82)IS(0.14)S(0.031)S(0.009)QFFGDQANLEK	S(7.67)IS(-7.67)S(-14.21)S(-19.76)QFFGDQANLEK	1	2	0	0	0	0	0	0	0	0	0	6252800	0	0	0	0	0	0	0	0	1
TraesCS1D01G196700.1	S	314	AT4G17890	A member of ARF GAP domain (AGD), A thaliana has 15 members, grouped into four classes.	ARF-GAP DOMAIN 8 (AGD8)	2.82084e-168	76.7157	0.992067	22.6545	1.14e-98	184	ESSEARQKFSNAKSISSSQFFGDQANLEKEG	S(0.005)IS(0.992)S(0.003)SQFFGDQANLEK	S(-22.65)IS(22.65)S(-25.91)S(-52.37)QFFGDQANLEK	3	2	8610600	0	0	0	0	0	8996700	0	0	0	0	0	4300300	0	0	8466500	0	0	5
TraesCS1D01G200300.1	S	790	AT1G32090	early-responsive to dehydration stress protein (ERD4);(source:Araport11)	#N/A	0	80.8511	0.999028	30.6731	0.00047062	67.418	QYQYQLEETHMRSEQSPPHFVYHPGVDH___	S(0.001)EQS(0.999)PPHFVYHPGVDH	S(-30.67)EQS(30.67)PPHFVY(-39.33)HPGVDH	4	3	0	0	0	0	0	0	1678300	0	0	0	0	0	7895800	0	0	0	0	0	1
TraesCS1D01G204800.1	S	26	AT1G42550	Encodes a plant-specific protein of unknown function that appears to be conserved among angiosperms. The mRNA is cell-to-cell mobile.	PLASTID MOVEMENT IMPAIRED1 (PMI1)	5.13136e-168	57.6074	0.999458	32.659	0.00534807	74.267	SDYLDRPNAIHRRTASLAIARSGDDGPRIMD	T(0.001)AS(0.999)LAIAR	T(-32.66)AS(32.66)LAIAR	3	2	10531000	0	0	11516000	0	0	14490000	0	0	8670100	0	0	0	0	0	11345000	0	0	6
TraesCS1D01G206500.4	S	14	AT2G17200	Encodes a ubiquitin receptor protein that specifically associates with PEX2 and PEX12.	(DSK2); (DSK2B)	5.87414e-152	66.3462	0.994772	22.9197	1.19e-55	160.47	__MGGAGDGEGAGSESPPSGARATLNIRCAN	GGAGDGEGAGS(0.005)ES(0.995)PPSGAR	GGAGDGEGAGS(-22.92)ES(22.92)PPS(-38.24)GAR	13	2	146550000	0	0	152550000	0	0	186910000	0	0	135360000	0	0	229020000	0	0	247780000	0	0	7
TraesCS1D01G215700.1	S	1608	AT1G02080	transcription regulator;(source:Araport11)	#N/A	0	67.2252	0.781221	8.73814	2.24e-06	107.97	ESTAGTKDLGSMVPLSPTTAVDRMESVFAEP	DLGS(0.01)MVPLS(0.781)PT(0.104)T(0.104)AVDR	DLGS(-18.99)MVPLS(8.74)PT(-8.74)T(-8.74)AVDR	9	2	16417000	0	0	16913000	0	0	16935000	0	0	16562000	0	0	12330000	0	0	8049600	0	0	6
TraesCS1D01G219100.1	S	71	AT4G25130	Encodes a chloroplast-localized methionine sulfoxide reductase that is a member of the MSRA family. Involved in protection of chloroplasts from oxidative stress.	PEPTIDE MET SULFOXIDE REDUCTASE 4 (PMSR4);METHIONINE SULFOXIDE REDUCTASE A4 (MSRA4)	2.83829e-115	74.2308	1	80.8706	0.000331181	93.345	AAMSWLGKLGLGGGGSPRASEASAALAQGPD	LGLGGGGS(1)PR	LGLGGGGS(80.87)PR	8	2	15475000	0	0	15661000	0	0	11656000	0	0	12315000	0	0	14396000	0	0	21035000	0	0	6
TraesCS1D01G222600.1	S	69	AT1G17745	encodes a 3-Phosphoglycerate dehydrogenase The mRNA is cell-to-cell mobile.	3-PHOSPHOGLYCERATE DEHYDROGENASE (PGDH);PHOSPHOGLYCERATE DEHYDROGENASE 2 (PGDH2)	0	79.1319	0.985102	19.5649	0.0131714	59.418	PVTSSEPKRRISRSVSDSAPLAKPAVLVAEK	S(0.004)VS(0.985)DS(0.011)APLAK	S(-23.9)VS(19.56)DS(-19.56)APLAK	3	2	2773300	0	0	4029500	0	0	4069700	0	0	2890700	0	0	3013800	0	0	4769600	0	0	5
TraesCS1D01G225400.1	S	176	AT5G58590	Encodes a Ran-binding protein 1 homolog (RanBP1).	RAN BINDING PROTEIN 1 (RANBP1)	5.73158e-88	78.866	0.999999	59.9027	5.89e-65	171.39	VDEIAESLAKNEGGESEEGSSAAGLLEKLSV	NEGGES(1)EEGSSAAGLLEK	NEGGES(59.9)EEGS(-59.9)S(-66.66)AAGLLEK	6	2	49257000	0	0	41994000	0	0	43747000	0	0	31392000	0	0	35900000	0	0	39844000	0	0	6
TraesCS1D01G225400.1	S	190	AT5G58590	Encodes a Ran-binding protein 1 homolog (RanBP1).	RAN BINDING PROTEIN 1 (RANBP1)	5.73158e-88	78.866	0.986733	19.2322	0.022266	46.318	ESEEGSSAAGLLEKLSVSESKPEESAAKEES	LS(0.987)VS(0.012)ES(0.001)KPEESAAK	LS(19.23)VS(-19.23)ES(-28.45)KPEES(-40.78)AAK	2	2	0	0	0	0	0	0	0	0	0	10152000	0	0	0	0	0	13310000	0	0	2
TraesCS1D01G225400.1	S	192	AT5G58590	Encodes a Ran-binding protein 1 homolog (RanBP1).	RAN BINDING PROTEIN 1 (RANBP1)	5.73158e-88	78.866	0.89361	9.51066	0.00778832	53.946	EEGSSAAGLLEKLSVSESKPEESAAKEESTD	LS(0.1)VS(0.894)ES(0.006)KPEESAAK	LS(-9.51)VS(9.51)ES(-21.66)KPEES(-35.11)AAK	4	2	0	0	0	21302000	0	0	0	0	0	0	0	0	0	0	0	0	0	0	1
TraesCS1D01G225600.2	S	2	AT3G51800	putative nuclear DNA-binding protein G2p (AtG2) mRNA,	(G2P); (ATG2)	1.33956e-176	90.6149	0.5	0	8.61e-14	132.32	______________MSSDEEVREEKELDLSS	S(0.5)S(0.5)DEEVREEK	S(0)S(0)DEEVREEK	1	2	271220000	0	0	286170000	0	0	302590000	0	0	186770000	0	0	355040000	0	0	361030000	0	0	6
TraesCS1D01G225600.2	S	3	AT3G51800	putative nuclear DNA-binding protein G2p (AtG2) mRNA,	(G2P); (ATG2)	1.33956e-176	90.6149	0.5	0	8.61e-14	132.32	_____________MSSDEEVREEKELDLSSN	S(0.5)S(0.5)DEEVREEK	S(0)S(0)DEEVREEK	2	2	271220000	0	0	286170000	0	0	302590000	0	0	186770000	0	0	355040000	0	0	361030000	0	0	6
TraesCS1D01G226200.1	S	36	AT3G15970	NUP50 (Nucleoporin 50 kDa) protein;(source:Araport11)	#N/A	1.69424e-89	55.6701	0.498941	0	7.42e-15	127.75	ADKQINKDHPEPDDDSSEQETGTFKKASEEV	DHPEPDDDS(0.499)S(0.499)EQET(0.002)GTFK	DHPEPDDDS(0)S(0)EQET(-24.37)GT(-32.32)FK	9	2	0	0	0	0	0	0	0	0	0	0	0	0	0	0	0	0	0	0	1
TraesCS1D01G226200.1	S	37	AT3G15970	NUP50 (Nucleoporin 50 kDa) protein;(source:Araport11)	#N/A	1.69424e-89	55.6701	0.498941	0	7.42e-15	127.75	DKQINKDHPEPDDDSSEQETGTFKKASEEVM	DHPEPDDDS(0.499)S(0.499)EQET(0.002)GTFK	DHPEPDDDS(0)S(0)EQET(-24.37)GT(-32.32)FK	10	2	0	0	0	0	0	0	0	0	0	0	0	0	0	0	0	0	0	0	1
TraesCS1D01G226200.1	T	41	AT3G15970	NUP50 (Nucleoporin 50 kDa) protein;(source:Araport11)	#N/A	1.69424e-89	55.6701	0.312035	0	6.08e-06	92.38	NKDHPEPDDDSSEQETGTFKKASEEVMATRK	DHPEPDDDS(0.312)S(0.312)EQET(0.312)GT(0.064)FK	DHPEPDDDS(0)S(0)EQET(0)GT(-6.89)FK	14	2	0	0	0	0	0	0	0	0	0	0	0	0	0	0	0	0	0	0	1
TraesCS1D01G226400.2	S	164	AT2G38280	Encodes a protein with in vitro AMP deaminase activity that is involved in embryogenesis. Homozygous mutant embryos fail to develop past the zygote stage.	ADENOSINE 5'-MONOPHOSPHATE DEAMINASE (ATAMPD);EMBRYONIC FACTOR1 (FAC1)	0	78.2407	0.999864	39.1979	1.11e-14	108.71	GSSRRVGLIRPNSPKSPFASASTLESVEGSD	S(1)PFASASTLESVEGSDEDAAMK	S(39.2)PFAS(-39.2)AS(-49.09)T(-54.23)LES(-69.03)VEGS(-85.73)DEDAAMK	1	2	7584300	0	0	8945700	0	0	7669800	0	0	6685300	0	0	7303300	0	0	0	0	0	5
TraesCS1D01G226400.2	S	178	AT2G38280	Encodes a protein with in vitro AMP deaminase activity that is involved in embryogenesis. Homozygous mutant embryos fail to develop past the zygote stage.	ADENOSINE 5'-MONOPHOSPHATE DEAMINASE (ATAMPD);EMBRYONIC FACTOR1 (FAC1)	0	78.2407	0.989943	19.9475	2.82e-13	101.92	KSPFASASTLESVEGSDEDAAMKVNGKLDNG	SPFASASTLES(0.01)VEGS(0.99)DEDAAMK	S(-65.37)PFAS(-46.86)AS(-50.92)T(-50.92)LES(-19.95)VEGS(19.95)DEDAAMK	15	2	6733500	0	0	9880100	0	0	10423000	0	0	10492000	0	0	15108000	0	0	8227500	0	0	5
TraesCS1D01G226400.2	T	307	AT2G38280	Encodes a protein with in vitro AMP deaminase activity that is involved in embryogenesis. Homozygous mutant embryos fail to develop past the zygote stage.	ADENOSINE 5'-MONOPHOSPHATE DEAMINASE (ATAMPD);EMBRYONIC FACTOR1 (FAC1)	0	78.2407	1	74.4602	0.000106202	74.46	EEVAPWEKEVINDPCTPKPNPNPFTFVPESK	EVINDPCT(1)PK	EVINDPCT(74.46)PK	8	2	8744600	0	0	8373100	0	0	7815300	0	0	6106100	0	0	8822500	0	0	13408000	0	0	2
TraesCS1D01G233100.1	S	112	AT1G02870	nucleolar-like protein;(source:Araport11)	#N/A	9.00416e-68	69.4737	0.971495	15.3252	4.98e-50	155.88	ALRAPVDEFGPVDTGSDLECDDLKSALGKKR	APVDEFGPVDT(0.029)GS(0.971)DLECDDLK	APVDEFGPVDT(-15.33)GS(15.33)DLECDDLK	13	2	30041000	0	0	0	0	0	37130000	0	0	26732000	0	0	25709000	0	0	24703000	0	0	5
TraesCS1D01G233100.1	T	110	AT1G02870	nucleolar-like protein;(source:Araport11)	#N/A	9.00416e-68	69.4737	0.628609	2.28549	2.52e-38	144.72	VDALRAPVDEFGPVDTGSDLECDDLKSALGK	APVDEFGPVDT(0.629)GS(0.371)DLECDDLK	APVDEFGPVDT(2.29)GS(-2.29)DLECDDLK	11	2	0	0	0	33170000	0	0	0	0	0	0	0	0	0	0	0	0	0	0	1
TraesCS1D01G236500.1	S	146	AT3G12390	Nascent polypeptide-associated complex (NAC), alpha subunit family protein;(source:Araport11)	#N/A	8.22964e-81	85.2941	0.972509	19.8173	2.07e-36	109.77	QAAEQFKAPDLSSVISNPEASTAVQEDDEDC	APDLS(0.002)S(0.006)VIS(0.973)NPEAS(0.01)T(0.01)AVQEDDEDCDETGVEPK	APDLS(-28.1)S(-22.32)VIS(19.82)NPEAS(-19.82)T(-19.82)AVQEDDEDCDET(-89.32)GVEPK	9	3	32600000	0	0	49154000	0	0	45524000	0	0	45663000	0	0	46026000	0	0	50659000	0	0	6
TraesCS1D01G238700.1	S	12	AT1G67930	Golgi transport complex protein-like protein;(source:Araport11)	CONSERVED OLIGOMERIC GOLGI COMPLEX 5 (COG5)	0	75.3998	0.852169	8.94355	0.00307354	79.974	____MAAPATPRLLLSPTSKDLITGSSFASP	LLLS(0.852)PT(0.109)S(0.039)K	LLLS(8.94)PT(-8.94)S(-13.38)K	4	2	8535700	0	0	0	0	0	0	0	0	3672800	0	0	6002600	0	0	0	0	0	3
TraesCS1D01G238700.1	S	15	AT1G67930	Golgi transport complex protein-like protein;(source:Araport11)	CONSERVED OLIGOMERIC GOLGI COMPLEX 5 (COG5)	0	75.3998	0.628358	2.4348	0.00423031	77.379	_MAAPATPRLLLSPTSKDLITGSSFASPPSP	LLLS(0.013)PT(0.359)S(0.628)K	LLLS(-16.86)PT(-2.43)S(2.43)K	7	2	34514000	0	0	0	0	0	38501000	0	0	0	0	0	34030000	0	0	0	0	0	4
TraesCS1D01G238700.1	T	14	AT1G67930	Golgi transport complex protein-like protein;(source:Araport11)	CONSERVED OLIGOMERIC GOLGI COMPLEX 5 (COG5)	0	75.3998	0.852396	7.74101	0.00707259	93.096	__MAAPATPRLLLSPTSKDLITGSSFASPPS	LLLS(0.004)PT(0.852)S(0.143)K	LLLS(-23.07)PT(7.74)S(-7.74)K	6	2	0	0	0	34042000	0	0	0	0	0	35940000	0	0	0	0	0	29651000	0	0	5
TraesCS1D01G240700.3	S	147	AT5G19420	Regulator of chromosome condensation (RCC1) family with FYVE zinc finger domain-containing protein;(source:Araport11)	#N/A	0	80.0544	0.27743	0.89538	0.0170443	44.203	HQRKWRTESRSDMLSSGTTSPRTYTRRSSPL	SDMLS(0.045)S(0.277)GT(0.226)T(0.226)S(0.226)PR	S(-40.05)DMLS(-7.87)S(0.9)GT(-0.9)T(-0.9)S(-0.9)PR	6	2	0	0	0	0	0	0	0	0	0	0	0	0	0	0	0	0	0	0	1
TraesCS1D01G240700.3	S	151	AT5G19420	Regulator of chromosome condensation (RCC1) family with FYVE zinc finger domain-containing protein;(source:Araport11)	#N/A	0	80.0544	0.535859	4.18131	0.0101355	49.149	WRTESRSDMLSSGTTSPRTYTRRSSPLSSPF	SDMLS(0.017)S(0.038)GT(0.205)T(0.205)S(0.536)PR	S(-45)DMLS(-15.1)S(-11.45)GT(-4.18)T(-4.18)S(4.18)PR	10	2	6429900	0	0	5534900	0	0	4976900	0	0	5530600	0	0	6733700	0	0	0	0	0	1
TraesCS1D01G240700.3	S	791	AT5G19420	Regulator of chromosome condensation (RCC1) family with FYVE zinc finger domain-containing protein;(source:Araport11)	#N/A	0	80.0544	0.993067	24.0577	0.00028682	90.653	NISKSFGSSKKFFSASVPGSRIASRATSPVS	FFS(0.004)AS(0.993)VPGS(0.003)R	FFS(-24.06)AS(24.06)VPGS(-25.15)R	5	2	5375300	0	0	4385900	0	0	4837000	0	0	4033800	0	0	3993800	0	0	3582400	0	0	6
TraesCS1D01G240700.3	S	946	AT5G19420	Regulator of chromosome condensation (RCC1) family with FYVE zinc finger domain-containing protein;(source:Araport11)	#N/A	0	80.0544	0.996644	25.8762	0.00178857	46.847	GVPVNDISMATENLGSPRNSGEPYLNGSNGL	LPPLSGVPVNDIS(0.001)MAT(0.003)ENLGS(0.997)PR	LPPLS(-43.2)GVPVNDIS(-31.34)MAT(-25.88)ENLGS(25.88)PR	21	3	8596000	0	0	4189100	0	0	8606800	0	0	5619000	0	0	4314000	0	0	2854600	0	0	2
TraesCS1D01G244700.1	S	21	AT2G41640	Glycosyltransferase family 61 protein;(source:Araport11)	#N/A	2.56049e-122	65.8354	0.979813	16.8796	0.000150643	103.88	QHHHHKPKPSLSGSLSWIRRSPPPSPPHRKP	PSLSGS(0.02)LS(0.98)WIR	PS(-85.74)LS(-40.47)GS(-16.88)LS(16.88)WIR	8	2	5138300	0	0	4406700	0	0	2889300	0	0	2092200	0	0	1236300	0	0	1269300	0	0	5
TraesCS1D01G245300.1	S	167	AT1G73690	cyclin dependent kinase activator CDKD;1. Nuclear localization. Involved in cell cycle regulation and cell differentiation.	CYCLIN-DEPENDENT KINASE D1;1 (CDKD1;1); (CAK3AT);CYCLIN-DEPENDENT KINASE D1 (AT;CDKD;1)	0	79.064	1	60.0318	0.0232113	60.032	GQLKLGDFGLARIFGSPERNFTHQVFARWYR	IFGS(1)PERNFT(1)HQVFAR	IFGS(60.03)PERNFT(60.03)HQVFAR	4	3	9501800	0	0	9139300	0	0	10190000	0	0	7010800	0	0	8402100	12311000	0	10768000	0	0	5
TraesCS1D01G245300.1	S	337	AT1G73690	cyclin dependent kinase activator CDKD;1. Nuclear localization. Involved in cell cycle regulation and cell differentiation.	CYCLIN-DEPENDENT KINASE D1;1 (CDKD1;1); (CAK3AT);CYCLIN-DEPENDENT KINASE D1 (AT;CDKD;1)	0	79.064	1	80.6828	1.6e-10	117.43	DKIPDLNLQGGPVVVSPPRKLRRVSAPDGME	IPDLNLQGGPVVVS(1)PPRK	IPDLNLQGGPVVVS(80.68)PPRK	14	3	38505000	0	0	44343000	0	0	42916000	0	0	33995000	0	0	32148000	0	0	28878000	0	0	9
TraesCS1D01G245300.1	T	173	AT1G73690	cyclin dependent kinase activator CDKD;1. Nuclear localization. Involved in cell cycle regulation and cell differentiation.	CYCLIN-DEPENDENT KINASE D1;1 (CDKD1;1); (CAK3AT);CYCLIN-DEPENDENT KINASE D1 (AT;CDKD;1)	0	79.064	1	104.944	0.0023934	104.94	DFGLARIFGSPERNFTHQVFARWYRAPELLF	NFT(1)HQVFAR	NFT(104.94)HQVFAR	3	2	46991000	0	0	40611000	0	0	40670000	0	0	30098000	0	0	46282000	12311000	0	35965000	0	0	9
TraesCS1D01G246200.3	S	159	AT5G05010	clathrin adaptor complexes medium subunit family protein;(source:Araport11)	#N/A	0	81.1395	0.687652	5.8629	0.0474797	43.544	KIRMEKGKLDKGGYSSISGPRVIEKTFSDMN	GGY(0.004)S(0.178)S(0.688)IS(0.13)GPR	GGY(-22.08)S(-5.86)S(5.86)IS(-7.24)GPR	5	2	1470200	0	0	3307300	0	0	3994700	0	0	0	0	0	3164500	0	0	0	0	0	1
TraesCS1D01G246200.3	S	171	AT5G05010	clathrin adaptor complexes medium subunit family protein;(source:Araport11)	#N/A	0	81.1395	0.492445	0	5.98e-08	61.394	GYSSISGPRVIEKTFSDMNISGTGFGSGSGL	T(0.492)FS(0.492)DMNIS(0.005)GT(0.004)GFGS(0.004)GS(0.001)GLSGIGADMDSFASK	T(0)FS(0)DMNIS(-19.91)GT(-20.59)GFGS(-20.59)GS(-25.65)GLS(-35.08)GIGADMDS(-56.63)FAS(-60.93)K	3	3	0	0	0	0	0	0	0	0	0	0	0	0	0	0	0	0	0	0	1
TraesCS1D01G246200.3	T	169	AT5G05010	clathrin adaptor complexes medium subunit family protein;(source:Araport11)	#N/A	0	81.1395	0.494841	0.384109	2e-08	64.914	KGGYSSISGPRVIEKTFSDMNISGTGFGSGS	T(0.495)FS(0.453)DMNIS(0.025)GT(0.021)GFGS(0.005)GS(0.001)GLSGIGADMDSFASK	T(0.38)FS(-0.38)DMNIS(-13.01)GT(-13.68)GFGS(-20)GS(-26.07)GLS(-37.37)GIGADMDS(-55.69)FAS(-64.46)K	1	3	0	0	0	0	0	0	0	0	0	0	0	0	0	0	0	0	0	0	1
TraesCS1D01G246200.3	T	226	AT5G05010	clathrin adaptor complexes medium subunit family protein;(source:Araport11)	#N/A	0	81.1395	0.999992	50.7246	0.0305597	54.471	APGKGFGMKLGKSQKTNQFLESLKAEGEVIL	T(1)NQFLESLK	T(50.72)NQFLES(-50.72)LK	1	2	0	0	0	0	0	0	0	0	0	0	0	0	0	0	0	0	0	0	1
TraesCS1D01G252500.1	S	10	AT4G22745	Protein containing methyl-CpG-binding domain.	METHYL-CPG-BINDING DOMAIN 1 (MBD1)	3.75581e-46	65.3333	0.645991	7.03894	0.00242182	59.862	______MASPAPVPASPGSSSQKKRGATESI	ASPAPVPAS(0.646)PGS(0.099)S(0.128)S(0.128)QK	AS(-54.43)PAPVPAS(7.04)PGS(-8.17)S(-7.04)S(-7.04)QK	9	2	13784000	0	0	16080000	0	0	0	0	0	12391000	0	0	0	0	0	12737000	0	0	1
TraesCS1D01G252900.2	T	425	AT4G15530	Encodes a dual-targeted protein believed to act as a pyruvate, orthophosphate dikinase. These enzymes are normally associated with C4 photosynthesis which does not occur in Arabidopsis. However, PPDK may play a role in remobilizing nitrogen during leaf senescence in Arabidopsis. The product of the long transcript (.1 gene model) was shown to be targeted to the chloroplast, whereas the shorter tra…	PYRUVATE ORTHOPHOSPHATE DIKINASE (PPDK)	0	89.557	0.953163	13.0858	0.000947727	84.892	GMHAAAGILTARGGMTSHAAVVARGWGKCCV	GGMT(0.953)S(0.047)HAAVVAR	GGMT(13.09)S(-13.09)HAAVVAR	4	2	126880000	0	0	115360000	0	0	90294000	0	0	0	0	0	67635000	0	0	0	0	0	5
TraesCS1D01G253800.1	S	263	AT4G15545	PH-response transcription factor;(source:Araport11)	#N/A	3.57984e-97	66.967	0.746041	5.44701	0.000747215	45.901	FSSSHSTMTSPFDTPSPTGRTRVDGKEFFRQ	SSVFSSSHSTMT(0.004)S(0.004)PFDT(0.033)PS(0.746)PT(0.213)GR	S(-39.31)S(-39.31)VFS(-39.03)S(-39.03)S(-39.03)HS(-39.03)T(-39.03)MT(-22.91)S(-22.91)PFDT(-13.56)PS(5.45)PT(-5.45)GR	19	3	0	0	0	0	0	0	8579600	0	0	0	0	0	0	0	0	8254300	0	0	2
TraesCS1D01G260000.1	S	177	AT2G26590	regulatory particle non-ATPase 13;(source:Araport11)	REGULATORY PARTICLE NON-ATPASE 13 (RPN13)	4.62292e-133	79.2079	0.992521	21.2289	8.63e-192	224.4	SAAGPVRLADLQRILSSIQPSDATADPDAGL	ILS(0.993)S(0.007)IQPSDATADPDAGLR	ILS(21.23)S(-21.23)IQPS(-132.99)DAT(-159.51)ADPDAGLR	3	2	206170000	0	0	156830000	0	0	0	0	0	205890000	0	0	0	0	0	186810000	0	0	5
TraesCS1D01G260000.1	S	178	AT2G26590	regulatory particle non-ATPase 13;(source:Araport11)	REGULATORY PARTICLE NON-ATPASE 13 (RPN13)	4.62292e-133	79.2079	0.621058	2.14559	1.06e-09	110.12	AAGPVRLADLQRILSSIQPSDATADPDAGLR	ILS(0.379)S(0.621)IQPSDATADPDAGLR	ILS(-2.15)S(2.15)IQPS(-65.73)DAT(-81.96)ADPDAGLR	4	2	0	0	0	0	0	0	201710000	0	0	0	0	0	235390000	0	0	0	0	0	2
TraesCS1D01G261600.1	T	206	AT4G14050	Pentatricopeptide repeat (PPR) superfamily protein;(source:Araport11)	MITOCHONDRIAL EDITING FACTOR 35 (MEF35)	0	72.1754	0.41109	0.995969	0.0396962	56.563	LELFRSMPGRGLFAWTALVSGYVRAGESVSA	GLFAWT(0.411)ALVS(0.327)GY(0.262)VR	GLFAWT(1)ALVS(-1)GY(-1.96)VR	6	2	0	0	0	0	0	0	0	0	0	0	0	0	0	0	0	0	0	0	1
TraesCS1D01G262600.1	S	89	AT1G09660	RNA-binding KH domain-containing protein;(source:Araport11)	#N/A	1.89325e-81	60.8696	0.990039	19.9734	0.0169265	57.532	PPNPNFVEPERFDYGSPLRLAGHPMNGQPMD	FDY(0.01)GS(0.99)PLR	FDY(-19.97)GS(19.97)PLR	5	2	2578200	0	0	1570400	0	0	1257400	0	0	1803100	0	0	1387100	0	0	2338100	0	0	1
TraesCS1D01G265200.7	S	861	AT5G23720	Encodes a protein tyrosine phosphatase Propyzamide-Hypersensitive 1 (PHS1). One of the mutant alleles, phs1-1, is hypersensitive to the microtubule-destabilizing drug propyzamide, suggesting that PHS1 may be involved in phosphorylation cascades that control the dynamics of cortical microtubules in plant cells. A second allele, phs1-3, is hypersensitive to abscisic acid, indicating a possible invo…	PROPYZAMIDE-HYPERSENSITIVE 1 (PHS1)	0	67.0626	0.986583	18.7718	4.82e-12	98.573	LKLHLQKAHRRLSQGSVDSAMTMEIQKSIES	LS(0.013)QGS(0.987)VDSAMTMEIQK	LS(-18.77)QGS(18.77)VDS(-34.93)AMT(-50.22)MEIQK	5	2	12904000	0	0	13642000	0	0	0	0	0	6714700	0	0	8536600	0	0	12597000	0	0	5
TraesCS1D01G268600.1	S	140	AT4G09160	PATLs belong to a family of proteins having a Golgi dynamics (GOLD) domain in tandem with the Sec14p-like domain. PATLs are auxin regulated. Quadruple mutants (patl2456) show altered PIN1 lateralization in root endodermis cells.	(PATL5)	5.92644e-146	76.1765	0.999999	61.7566	9.81e-34	126.26	TPAAEEPAKTDEPAKSDVAAEGEAPKAESSE	TDEPAKS(1)DVAAEGEAPK	T(-61.76)DEPAKS(61.76)DVAAEGEAPK	7	2	0	0	0	35017000	0	0	0	0	0	0	0	0	30285000	0	0	33229000	0	0	4
TraesCS1D01G272700.2	S	366	AT4G24630	DHHC-type zinc finger family protein;(source:Araport11)	#N/A	2.5605e-149	65.2913	1	71.6347	1.39e-05	108.58	VGSEVRVRHSSWDRRSGNWDMSSDVIGRSAS	S(1)GNWDMSSDVIGR	S(71.63)GNWDMS(-71.63)S(-76.87)DVIGR	1	2	10046000	0	0	9742500	0	0	12753000	0	0	14385000	0	0	11807000	0	0	11850000	0	0	8
TraesCS1D01G272700.2	S	381	AT4G24630	DHHC-type zinc finger family protein;(source:Araport11)	#N/A	2.5605e-149	65.2913	0.998838	29.3437	0.0127744	61.56	SGNWDMSSDMIGRSASDVLGRSASLTEAGPR;SGNWDMSSDVIGRSASDVLGRSASLTEAAPR	S(0.001)AS(0.999)DVLGR	S(-29.34)AS(29.34)DVLGR	3	2	1087000	0	0	5634000	0	0	7325400	0	0	4862800	0	0	2579800	0	0	6052500	0	0	4
TraesCS1D01G272700.2	S	389	AT4G24630	DHHC-type zinc finger family protein;(source:Araport11)	#N/A	2.5605e-149	65.2913	0.999488	35.9127	0.000509072	91.313	DVIGRSASDVLGRSASLTEAAPRSQRETH__	SAS(0.999)LTEAAPR	S(-35.91)AS(35.91)LT(-35.91)EAAPR	3	2	38905000	0	0	51938000	0	0	67973000	0	0	46896000	0	0	57537000	0	0	75964000	0	0	5
TraesCS1D01G272700.2	T	117	AT4G24630	DHHC-type zinc finger family protein;(source:Araport11)	#N/A	2.5605e-149	65.2913	0.999914	41.993	0.000940746	60.034	PPEEDFAYGNPLAGETPGRLQFPRIKEVMVN	ASHPPEEDFAYGNPLAGET(1)PGR	AS(-46.46)HPPEEDFAY(-41.99)GNPLAGET(41.99)PGR	19	3	5858100	0	0	10818000	0	0	6756500	0	0	11818000	0	0	8835600	0	0	8272800	0	0	6
TraesCS1D01G286100.1	S	93	AT3G55240	Overexpression leads to PEL (Pseudo-Etiolation in Light) phenotype.	#N/A	3.04771e-35	77.3196	0.771047	5.72926	3.79e-61	176.08	ERIQKMLSDAAASKTSDDDEG__________	MLSDAAAS(0.023)KT(0.206)S(0.771)DDDEG	MLS(-153.69)DAAAS(-15.29)KT(-5.73)S(5.73)DDDEG	11	2	0	0	0	20812000	0	0	38920000	0	0	17533000	0	0	24576000	0	0	0	0	0	1
TraesCS1D01G286100.1	T	92	AT3G55240	Overexpression leads to PEL (Pseudo-Etiolation in Light) phenotype.	#N/A	3.04771e-35	77.3196	0.483348	0	1.8e-27	149.37	MERIQKMLSDAAASKTSDDDEG_________	MLSDAAAS(0.033)KT(0.483)S(0.483)DDDEG	MLS(-126.13)DAAAS(-11.62)KT(0)S(0)DDDEG	10	2	0	0	0	0	0	0	0	0	0	0	0	0	0	0	0	0	0	0	1
TraesCS1D01G286300.2	S	684	AT3G09560	The PAH1 gene encodes a phosphatidate phosphohydrolase. Mutant analysis revealed its involvement in galactolipid synthesis pathway, and the membrane lipid remodeling. The pah1pah2 double-mutant showed enhanced Al-susceptibility under low-P conditions, but there was no significant differences in Al tolerance between pah1pah2 and wild type when they were grown in a solution containing 35 &#956;M Pi.	PHOSPHATIDIC ACID PHOSPHOHYDROLASE 1 (PAH1);PHOSPHATIDIC ACID PHOSPHOHYDROLASE 1 (ATPAH1)	1.05408e-132	78.8162	0.311638	0	0.00124186	74.611	NQLKHIEEVDVSSVTSDDNITRSEDCSPVYG;NQLKHIEEVDVSSVTSDDNITRSEGCSPVYG	HIEEVDVS(0.183)S(0.183)VT(0.312)S(0.312)DDNIT(0.011)R	HIEEVDVS(-2.32)S(-2.32)VT(0)S(0)DDNIT(-14.36)R	12	2	0	0	0	0	0	0	0	0	0	0	0	0	0	0	0	0	0	0	1
TraesCS1D01G286300.2	T	683	AT3G09560	The PAH1 gene encodes a phosphatidate phosphohydrolase. Mutant analysis revealed its involvement in galactolipid synthesis pathway, and the membrane lipid remodeling. The pah1pah2 double-mutant showed enhanced Al-susceptibility under low-P conditions, but there was no significant differences in Al tolerance between pah1pah2 and wild type when they were grown in a solution containing 35 &#956;M Pi.	PHOSPHATIDIC ACID PHOSPHOHYDROLASE 1 (PAH1);PHOSPHATIDIC ACID PHOSPHOHYDROLASE 1 (ATPAH1)	1.05408e-132	78.8162	0.311638	0	0.00124186	74.611	SNQLKHIEEVDVSSVTSDDNITRSEDCSPVY;SNQLKHIEEVDVSSVTSDDNITRSEGCSPVY	HIEEVDVS(0.183)S(0.183)VT(0.312)S(0.312)DDNIT(0.011)R	HIEEVDVS(-2.32)S(-2.32)VT(0)S(0)DDNIT(-14.36)R	11	2	0	0	0	0	0	0	0	0	0	0	0	0	0	0	0	0	0	0	1
TraesCS1D01G287400.1	S	10	AT3G09670	Tudor/PWWP/MBT superfamily protein;(source:Araport11)	#N/A	2.05441e-45	60.6061	1	96.503	3.16e-25	140.56	______MGSSPAAVASPDPGPDGVPKQDSAA	GS(0.178)S(0.822)PAAVAS(1)PDPGPDGVPK	GS(-6.64)S(6.64)PAAVAS(96.5)PDPGPDGVPK	9	2	34804000	48892000	0	30835000	46898000	0	31217000	47244000	0	27284000	52033000	0	25325000	48506000	0	26776000	53370000	0	10
TraesCS1D01G287400.1	S	3	AT3G09670	Tudor/PWWP/MBT superfamily protein;(source:Araport11)	#N/A	2.05441e-45	60.6061	0.499996	0	2.45e-05	79.311	_____________MGSSPAAVASPDPGPDGV	GS(0.5)S(0.5)PAAVASPDPGPDGVPK	GS(0)S(0)PAAVAS(-47.51)PDPGPDGVPK	2	2	49066000	0	0	0	0	0	0	0	0	0	0	0	0	0	0	0	0	0	1
TraesCS1D01G287400.1	S	4	AT3G09670	Tudor/PWWP/MBT superfamily protein;(source:Araport11)	#N/A	2.05441e-45	60.6061	0.970688	15.2004	7.44e-56	163.56	____________MGSSPAAVASPDPGPDGVP	GS(0.029)S(0.971)PAAVASPDPGPDGVPK	GS(-15.2)S(15.2)PAAVAS(-108.47)PDPGPDGVPK	3	2	49066000	48892000	0	39099000	46898000	0	36478000	47244000	0	43789000	52033000	0	50630000	48506000	0	46219000	53370000	0	11
TraesCS1D01G287500.2	S	7	AT2G37060	nuclear factor Y, subunit B8;(source:Araport11)	NUCLEAR FACTOR Y, SUBUNIT B8 (NF-YB8)	2.07545e-68	72.7273	0.997371	27.9687	1.56e-15	84.515	_________MSDAPASPPGGGGGGGGGGSDD	S(0.001)DAPAS(0.997)PPGGGGGGGGGGS(0.002)DDGGGGGGFGGVR	S(-29.83)DAPAS(27.97)PPGGGGGGGGGGS(-27.97)DDGGGGGGFGGVR	6	3	0	0	0	15450000	0	0	0	0	0	0	0	0	0	0	0	0	0	0	1
TraesCS1D01G287900.1	S	48	AT4G19180	Encodes a putative apyrase involved in pollen exine pattern formation and anther dehiscence.	(ATAPY7);APYRASE 7 (APY7)	0	69.8813	0.829987	6.88591	0.0142791	58.172	RAKPVRTLQREGPVASFSKERTPPSSPTNRK	EGPVAS(0.83)FS(0.17)K	EGPVAS(6.89)FS(-6.89)K	6	2	9872900	0	0	9090600	0	0	14670000	0	0	8551300	0	0	10987000	0	0	13475000	0	0	1
TraesCS1D01G289200.3	S	150	AT3G55020	Ypt/Rab-GAP domain of gyp1p superfamily protein;(source:Araport11)	#N/A	0	70.4095	1	78.893	8.29e-74	180.27	STHLVTVEESKVSADSDDEFYDADKVDPSQE	VSADS(1)DDEFYDADK	VS(-78.89)ADS(78.89)DDEFY(-98.22)DADK	5	2	86929000	0	0	109820000	0	0	111250000	0	0	102340000	0	0	151470000	0	0	126840000	0	0	6
TraesCS1D01G289200.3	S	676	AT3G55020	Ypt/Rab-GAP domain of gyp1p superfamily protein;(source:Araport11)	#N/A	0	70.4095	1	118.866	1.26e-05	118.87	LEATLQYQSSQQKALSPLPSPRASAQDDSFQ	ALS(1)PLPS(1)PR	ALS(118.87)PLPS(118.87)PR	3	2	0	47660000	0	0	46262000	0	0	51772000	0	0	44241000	0	0	44960000	0	0	44890000	0	17
TraesCS1D01G289200.3	S	680	AT3G55020	Ypt/Rab-GAP domain of gyp1p superfamily protein;(source:Araport11)	#N/A	0	70.4095	1	118.866	1.26e-05	118.87	LQYQSSQQKALSPLPSPRASAQDDSFQEPQS;LQYQSSQQKALSPLPSPRASAQDDSFQESQS	ALS(1)PLPS(1)PR	ALS(118.87)PLPS(118.87)PR	7	2	0	47660000	0	0	46262000	0	0	51772000	0	0	44241000	0	0	44960000	0	0	44890000	0	17
TraesCS1D01G289200.3	S	705	AT3G55020	Ypt/Rab-GAP domain of gyp1p superfamily protein;(source:Araport11)	#N/A	0	70.4095	0.5	0	0.00524702	65.043	FQEPQSRRINLLGPFSLSWRDKNKGKQNNAS;FQESQSRRINLLGPFSLSWRDKNKGKQNNAS	INLLGPFS(0.5)LS(0.5)WR	INLLGPFS(0)LS(0)WR	8	2	0	0	0	2441000	0	0	3010100	0	0	5393400	0	0	2236900	0	0	2137500	0	0	2
TraesCS1D01G289200.3	S	707	AT3G55020	Ypt/Rab-GAP domain of gyp1p superfamily protein;(source:Araport11)	#N/A	0	70.4095	0.80918	6.2742	0.00524702	65.043	EPQSRRINLLGPFSLSWRDKNKGKQNNASDC;ESQSRRINLLGPFSLSWRDKNKGKQNNASDC	INLLGPFS(0.191)LS(0.809)WR	INLLGPFS(-6.27)LS(6.27)WR	10	2	3640200	0	0	2441000	0	0	3010100	0	0	5393400	0	0	2236900	0	0	2137500	0	0	4
TraesCS1D01G289200.3	S	759	AT3G55020	Ypt/Rab-GAP domain of gyp1p superfamily protein;(source:Araport11)	#N/A	0	70.4095	0.963439	14.4324	0.00767545	43.841	KHGETQKPDGEWTVESPRGNDKAESPKKDRI	HGET(0.002)QKPDGEWT(0.035)VES(0.963)PR	HGET(-27.19)QKPDGEWT(-14.43)VES(14.43)PR	15	3	8694000	0	0	9445800	0	0	6259400	0	0	0	0	0	893530	0	0	0	0	0	2
TraesCS1D01G290700.1	S	535	AT3G51850	member of Calcium Dependent Protein Kinase The mRNA is cell-to-cell mobile.	CALCIUM-DEPENDENT PROTEIN KINASE 13 (CPK13)	0	86.1566	0.997095	25.3551	0.000448798	105.52	RKASRHYSRGRFNSLSIRLIKDGSVKMGNE_	FNS(0.003)LS(0.997)IR	FNS(-25.36)LS(25.36)IR	5	2	0	0	0	5174600	0	0	0	0	0	0	0	0	5029400	0	0	3836100	0	0	4
TraesCS1D01G292600.1	S	314	AT3G10980	PLAC8 family protein;(source:Araport11)	#N/A	0	67.6471	0.999804	37.9776	0.0103706	74.649	GARAATSGRSLERRYSFLQSEERRFVESRPE	RYS(1)FLQSEER	RY(-37.98)S(37.98)FLQS(-44.31)EER	3	2	28502000	0	0	19997000	0	0	28142000	0	0	21164000	0	0	30691000	0	0	22287000	0	0	2
TraesCS1D01G293000.1	S	313	AT5G01670	NAD(P)-linked oxidoreductase superfamily protein;(source:Araport11)	#N/A	6.82401e-168	83.2298	0.985096	18.2017	0.0474797	43.544	EELFVNKTHGPYKSASEVWDHEN________	S(0.015)AS(0.985)EVWDHEN	S(-18.2)AS(18.2)EVWDHEN	3	2	1853100	0	0	3520700	0	0	2909800	0	0	3385500	0	0	3032400	0	0	2978600	0	0	1
TraesCS1D01G302200.2	S	12	AT2G38610	RNA-binding KH domain-containing protein;(source:Araport11)	#N/A	3.60916e-114	70.0997	1	40.9835	0.00609582	44.807	____MDGLHGADACFSPGRAMSPQVRPPAGP	MDGLHGADACFS(1)PGR	MDGLHGADACFS(40.98)PGR	12	2	0	0	0	0	0	0	10016000	0	0	0	0	0	0	0	0	5381800	0	0	2
TraesCS1D01G316900.1	S	2	AT1G54290	Translation initiation factor SUI1 family protein;(source:Araport11)	#N/A	2.32122e-68	93.913	0.994048	22.5617	2.52e-08	73.266	______________MSDLDVTLPSAFDPFAE	S(0.994)DLDVT(0.006)LPSAFDPFAEANAEDAGAGPGAK	S(22.56)DLDVT(-22.56)LPS(-33.53)AFDPFAEANAEDAGAGPGAK	1	3	0	0	0	3374700	0	0	8592600	0	0	0	0	0	0	0	0	5661000	0	0	3
TraesCS1D01G320300.1	S	162	AT5G54500	Encodes a flavin mononucleotide-binding flavodoxin-like quinone reductase that is a primary auxin-response gene.	FLAVODOXIN-LIKE QUINONE REDUCTASE 1 (FQR1)	2.02838e-119	89.2157	0.999905	40.2595	1.13e-14	125.73	TFGAKMFDMDKVQGGSPYGAGTFAGDGSRWP	VQGGS(1)PYGAGTFAGDGSR	VQGGS(40.26)PY(-59.72)GAGT(-40.26)FAGDGS(-76.13)R	5	2	10965000	0	0	9688500	0	0	12888000	0	0	0	0	0	13010000	0	0	11800000	0	0	5
TraesCS1D01G321100.1	S	21	AT1G11360	Adenine nucleotide alpha hydrolases-like superfamily protein;(source:Araport11)	#N/A	4.4854e-91	67.1698	0.588248	1.71334	1.22e-05	111.31	HPASPTGAGAGGKSPSSSPSPPPAVRLAASQ	S(0.001)PS(0.588)S(0.396)S(0.013)PS(0.001)PPPAVR	S(-27.14)PS(1.71)S(-1.71)S(-16.53)PS(-27.44)PPPAVR	3	2	19885000	0	0	28135000	0	0	22855000	0	0	19763000	0	0	24689000	0	0	34028000	0	0	1
TraesCS1D01G321100.1	S	46	AT1G11360	Adenine nucleotide alpha hydrolases-like superfamily protein;(source:Araport11)	#N/A	4.4854e-91	67.1698	0.716763	4.03227	8.81e-52	166.86	RLAASQAAAVAAIQPSSPRYFFSSLAASSSP	LAASQAAAVAAIQPS(0.717)S(0.283)PR	LAAS(-136.65)QAAAVAAIQPS(4.03)S(-4.03)PR	15	2	241300000	0	0	0	0	0	190250000	0	0	234110000	0	0	201010000	0	0	137410000	0	0	14
TraesCS1D01G321100.1	S	47	AT1G11360	Adenine nucleotide alpha hydrolases-like superfamily protein;(source:Araport11)	#N/A	4.4854e-91	67.1698	0.737797	4.493	8.81e-52	166.86	LAASQAAAVAAIQPSSPRYFFSSLAASSSPH	LAASQAAAVAAIQPS(0.262)S(0.738)PR	LAAS(-132.97)QAAAVAAIQPS(-4.49)S(4.49)PR	16	2	0	0	0	126860000	0	0	122310000	0	0	140520000	0	0	123670000	0	0	86347000	0	0	14
TraesCS1D01G321100.1	S	9	AT1G11360	Adenine nucleotide alpha hydrolases-like superfamily protein;(source:Araport11)	#N/A	4.4854e-91	67.1698	0.997638	27.2168	1.07e-05	80.98	_______MAATHHPASPTGAGAGGKSPSSSP	AATHHPAS(0.998)PT(0.002)GAGAGGK	AAT(-33.29)HHPAS(27.22)PT(-27.22)GAGAGGK	8	3	76424000	0	0	60474000	0	0	0	0	0	52245000	0	0	64149000	0	0	82845000	0	0	11
TraesCS1D01G323900.1	S	29	AT1G61250	Encodes a putative secretory carrier membrane protein (SC3). The mRNA is cell-to-cell mobile.	(ATSCAMP1);SECRETORY CARRIER 3 (SC3);SECRETORY CARRIER MEMBRANE PROTEIN 1 (SCAMP1)	4.04903e-147	85.1986	0.767103	5.26206	0.000737508	47.73	PFAGGSVPPASNSRLSPLSHEPAGFYNVDIP	LS(0.767)PLS(0.228)HEPAGFY(0.004)NVDIPMDSTK	LS(5.26)PLS(-5.26)HEPAGFY(-22.32)NVDIPMDS(-47.27)T(-47.27)K	2	3	0	0	0	0	0	0	30817000	0	0	0	0	0	0	0	0	0	0	0	1
TraesCS1D01G323900.1	S	32	AT1G61250	Encodes a putative secretory carrier membrane protein (SC3). The mRNA is cell-to-cell mobile.	(ATSCAMP1);SECRETORY CARRIER 3 (SC3);SECRETORY CARRIER MEMBRANE PROTEIN 1 (SCAMP1)	4.04903e-147	85.1986	0.546324	0.809637	0.000290554	58.491	GGSVPPASNSRLSPLSHEPAGFYNVDIPMDS	LS(0.453)PLS(0.546)HEPAGFYNVDIPMDSTK	LS(-0.81)PLS(0.81)HEPAGFY(-33.08)NVDIPMDS(-58.32)T(-58.29)K	5	3	0	0	0	0	0	0	0	0	0	0	0	0	0	0	0	35261000	0	0	1
TraesCS1D01G331000.1	S	576	AT1G13030	Encodes a plant coilin, a protein that in other organisms is a major structural scaffolding protein necessary for Cajal body formation, composition and activity. It has been shown to bind both U1 and U1 snRNAs in vitro.	(ATCOILIN);COILIN (COILIN)	2.35012e-73	47.9374	1	76.0097	2.4e-05	109.6	ADLSTPIRETGKEGKSPVGEPVALDENKGKV	S(1)PVGEPVALDENK	S(76.01)PVGEPVALDENK	1	2	8511100	0	0	7610100	0	0	10949000	0	0	8964500	0	0	12078000	0	0	11391000	0	0	3
TraesCS1D01G332900.1	S	320	AT2G20470	AGC (cAMP-dependent, cGMP-dependent and protein kinase C) kinase family protein;(source:Araport11)	#N/A	0	82.2894	0.978047	16.4886	1.55e-86	183.77	EQLSHWQKNRRMLAYSTVGTPDYIAPEVLLK	MLAYS(0.978)T(0.022)VGTPDYIAPEVLLK	MLAY(-89.95)S(16.49)T(-16.49)VGT(-65.24)PDY(-140.98)IAPEVLLK	5	2	61627000	0	0	54339000	0	0	0	0	0	0	0	0	52674000	0	0	33022000	0	0	4
TraesCS1D01G332900.1	T	321	AT2G20470	AGC (cAMP-dependent, cGMP-dependent and protein kinase C) kinase family protein;(source:Araport11)	#N/A	0	82.2894	0.58152	1.43017	4.28e-43	153.75	QLSHWQKNRRMLAYSTVGTPDYIAPEVLLKK	MLAYS(0.418)T(0.582)VGTPDYIAPEVLLK	MLAY(-69.18)S(-1.43)T(1.43)VGT(-36.79)PDY(-102.61)IAPEVLLK	6	2	0	0	0	0	0	0	0	0	0	42571000	0	0	0	0	0	0	0	0	1
TraesCS1D01G334400.1	S	598	AT4G07960	encodes a gene similar to cellulose synthase	CELLULOSE-SYNTHASE LIKE C12 (CSLC12);CELLULOSE-SYNTHASE-LIKE C12 (CSLC12);CELLULOSE-SYNTHASE-LIKE C12 (ATCSLC12)	0	77.6536	0.438181	1.93086	0.00329226	62.088	LFQLGSAYEWVVTKKSGRSSEGDLVALVEKH	S(0.438)GRS(0.281)S(0.281)EGDLVALVEK	S(1.93)GRS(-1.93)S(-1.93)EGDLVALVEK	1	2	0	0	0	0	0	0	0	0	0	0	0	0	0	0	0	0	0	0	1
TraesCS1D01G334400.1	S	601	AT4G07960	encodes a gene similar to cellulose synthase	CELLULOSE-SYNTHASE LIKE C12 (CSLC12);CELLULOSE-SYNTHASE-LIKE C12 (CSLC12);CELLULOSE-SYNTHASE-LIKE C12 (ATCSLC12)	0	77.6536	0.5	0	0.000177634	87.298	LGSAYEWVVTKKSGRSSEGDLVALVEKHTVQ	S(0.5)S(0.5)EGDLVALVEK	S(0)S(0)EGDLVALVEK	1	2	17603000	0	0	25966000	0	0	24755000	0	0	21009000	0	0	8015100	0	0	22770000	0	0	6
TraesCS1D01G334400.1	S	602	AT4G07960	encodes a gene similar to cellulose synthase	CELLULOSE-SYNTHASE LIKE C12 (CSLC12);CELLULOSE-SYNTHASE-LIKE C12 (CSLC12);CELLULOSE-SYNTHASE-LIKE C12 (ATCSLC12)	0	77.6536	0.5	0	0.000177634	87.298	GSAYEWVVTKKSGRSSEGDLVALVEKHTVQQ	S(0.5)S(0.5)EGDLVALVEK	S(0)S(0)EGDLVALVEK	2	2	17603000	0	0	25966000	0	0	24755000	0	0	21009000	0	0	8015100	0	0	22770000	0	0	6
TraesCS1D01G334600.1	T	53	AT3G49800	BSD domain-containing protein;(source:Araport11)	#N/A	4.78352e-76	55.6561	0.850867	7.56289	0.001621	94.717	SSPRDLEDEEPEEPITPSRGVKDDISELTET	DLEDEEPEEPIT(0.851)PS(0.149)R	DLEDEEPEEPIT(7.56)PS(-7.56)R	12	2	14852000	0	0	14716000	0	0	13887000	0	0	17855000	0	0	13914000	0	0	14069000	0	0	6
TraesCS1D01G334800.1	T	418	AT3G01060	lysine-tRNA ligase;(source:Araport11)	#N/A	0	88.8614	0.996406	24.5618	1.14e-62	177.88	LMGKAASYFPPDDMKTLSSLDDFLVSVGAVK	T(0.996)LS(0.003)SLDDFLVSVGAVK	T(24.56)LS(-24.56)S(-39.63)LDDFLVS(-134.48)VGAVK	1	2	10951000	0	0	15787000	0	0	8511800	0	0	3452800	0	0	4745100	0	0	2736600	0	0	4
TraesCS1D01G340400.1	S	49	AT1G06410	Encodes an enzyme putatively involved in trehalose biosynthesis. Though the protein has both trehalose-6-phosphate synthase (TPS)-like and trehalose-6-phosphate phosphatase (TPP)-like domains, neither activity has been detected in enzymatic assays nor has the protein been able to complement yeast TPS or TPP mutants.	TREHALOSE-PHOSPHATASE/SYNTHASE 7 (ATTPS7);TREHALOSE -6-PHOSPHATASE SYNTHASE S7 (TPS7);TREHALOSE-PHOSPHATASE/SYNTHASE 7 (TPS7); (ATTPSA)	0	79.5848	0.992211	21.052	3.33e-06	94.487	APRRMPRVMTVPGTLSELDDEDDERAATSSV	VMTVPGT(0.008)LS(0.992)ELDDEDDER	VMT(-57.89)VPGT(-21.05)LS(21.05)ELDDEDDER	9	2	8709600	0	0	11574000	0	0	5861600	0	0	9150000	0	0	4460100	0	0	6177000	0	0	5
TraesCS1D01G340400.1	S	5	AT1G06410	Encodes an enzyme putatively involved in trehalose biosynthesis. Though the protein has both trehalose-6-phosphate synthase (TPS)-like and trehalose-6-phosphate phosphatase (TPP)-like domains, neither activity has been detected in enzymatic assays nor has the protein been able to complement yeast TPS or TPP mutants.	TREHALOSE-PHOSPHATASE/SYNTHASE 7 (ATTPS7);TREHALOSE -6-PHOSPHATASE SYNTHASE S7 (TPS7);TREHALOSE-PHOSPHATASE/SYNTHASE 7 (TPS7); (ATTPSA)	0	79.5848	0.497722	0	2.28e-07	83.776	___________MMSRSYTNLLDLAAGNFAAL	S(0.498)Y(0.005)T(0.498)NLLDLAAGNFAALGPAGGGR	S(0)Y(-20.38)T(0)NLLDLAAGNFAALGPAGGGR	1	2	0	0	0	0	0	0	0	0	0	0	0	0	0	0	0	0	0	0	1
TraesCS1D01G340400.1	T	43	AT1G06410	Encodes an enzyme putatively involved in trehalose biosynthesis. Though the protein has both trehalose-6-phosphate synthase (TPS)-like and trehalose-6-phosphate phosphatase (TPP)-like domains, neither activity has been detected in enzymatic assays nor has the protein been able to complement yeast TPS or TPP mutants.	TREHALOSE-PHOSPHATASE/SYNTHASE 7 (ATTPS7);TREHALOSE -6-PHOSPHATASE SYNTHASE S7 (TPS7);TREHALOSE-PHOSPHATASE/SYNTHASE 7 (TPS7); (ATTPSA)	0	79.5848	0.999909	40.778	3.16e-07	75.463	RRSGSFAPRRMPRVMTVPGTLSELDDEDDER	VMT(1)VPGTLSELDDEDDER	VMT(40.78)VPGT(-40.78)LS(-51.41)ELDDEDDER	3	2	0	0	0	9544200	0	0	13040000	0	0	0	0	0	0	0	0	0	0	0	4
TraesCS1D01G340400.1	T	47	AT1G06410	Encodes an enzyme putatively involved in trehalose biosynthesis. Though the protein has both trehalose-6-phosphate synthase (TPS)-like and trehalose-6-phosphate phosphatase (TPP)-like domains, neither activity has been detected in enzymatic assays nor has the protein been able to complement yeast TPS or TPP mutants.	TREHALOSE-PHOSPHATASE/SYNTHASE 7 (ATTPS7);TREHALOSE -6-PHOSPHATASE SYNTHASE S7 (TPS7);TREHALOSE-PHOSPHATASE/SYNTHASE 7 (TPS7); (ATTPSA)	0	79.5848	0.499917	0	0.0273882	55.186	SFAPRRMPRVMTVPGTLSELDDEDDERAATS	VMTVPGT(0.5)LS(0.5)ELDDEDDER	VMT(-34.8)VPGT(0)LS(0)ELDDEDDER	7	2	0	0	0	0	0	0	0	0	0	0	0	0	0	0	0	6177000	0	0	1
TraesCS1D01G340400.1	T	7	AT1G06410	Encodes an enzyme putatively involved in trehalose biosynthesis. Though the protein has both trehalose-6-phosphate synthase (TPS)-like and trehalose-6-phosphate phosphatase (TPP)-like domains, neither activity has been detected in enzymatic assays nor has the protein been able to complement yeast TPS or TPP mutants.	TREHALOSE-PHOSPHATASE/SYNTHASE 7 (ATTPS7);TREHALOSE -6-PHOSPHATASE SYNTHASE S7 (TPS7);TREHALOSE-PHOSPHATASE/SYNTHASE 7 (TPS7); (ATTPSA)	0	79.5848	0.497722	0	2.28e-07	83.776	_________MMSRSYTNLLDLAAGNFAALGP	S(0.498)Y(0.005)T(0.498)NLLDLAAGNFAALGPAGGGR	S(0)Y(-20.38)T(0)NLLDLAAGNFAALGPAGGGR	3	2	0	0	0	0	0	0	0	0	0	0	0	0	0	0	0	0	0	0	1
TraesCS1D01G341600.1	S	163	AT5G58950	Protein kinase superfamily protein;(source:Araport11)	#N/A	1.30642e-136	68.1481	0.922722	10.7863	0.0154585	56.551	SFHSEEQSLRLQRVCSSPGPYFAKDAGLAGD	VCS(0.923)S(0.077)PGPYFAK	VCS(10.79)S(-10.79)PGPY(-35.09)FAK	3	2	7047000	0	0	0	0	0	5270200	0	0	3773900	0	0	4793400	0	0	3753200	0	0	3
TraesCS1D01G341600.1	S	164	AT5G58950	Protein kinase superfamily protein;(source:Araport11)	#N/A	1.30642e-136	68.1481	0.629856	2.33553	0.0376696	45.879	FHSEEQSLRLQRVCSSPGPYFAKDAGLAGDS	VCS(0.368)S(0.63)PGPY(0.002)FAK	VCS(-2.34)S(2.34)PGPY(-24.42)FAK	4	2	0	0	0	4943600	0	0	0	0	0	0	0	0	0	0	0	0	0	0	1
TraesCS1D01G342600.1	S	93	AT3G16310	mitotic phosphoprotein N end (MPPN) family protein;(source:Araport11)	#N/A	9.7531e-55	48.9305	0.84003	9.736	1.87e-06	73.361	PDPTASDLLPVASSPSPRAGAGAGSRSPSWD	FAAADFSPDPTASDLLPVAS(0.089)S(0.071)PS(0.84)PR	FAAADFS(-62.16)PDPT(-58.54)AS(-50.15)DLLPVAS(-9.74)S(-10.75)PS(9.74)PR	23	3	17619000	0	0	0	0	0	20760000	0	0	0	0	0	15947000	0	0	19813000	0	0	1
TraesCS1D01G353100.1	T	326	AT4G14960	Encodes an alpha-tubulin isoform required for right handed helical growth.	TUBULIN ALPHA-6 (TUA6)	0	93.1264	1	108.11	1.3e-16	136.6	TIKTKRTIQFVDWCPTGFKCGINYQPPGVVP;TIKTKRTIQFVDWCPTGFKCGINYQPPTVVP	TIQFVDWCPT(1)GFK	T(-108.11)IQFVDWCPT(108.11)GFK	10	2	558170000	0	0	438270000	0	0	361470000	0	0	399650000	0	0	455900000	0	0	535320000	0	0	6
TraesCS1D01G359200.1	S	40	#N/A	#N/A	#N/A	#N/A	#N/A	1	41.5403	0.0144847	41.54	CAATCKRWWFLVAQPSFLRRRWPEDTHHPSS	WWFLVAQPS(1)FLRR	WWFLVAQPS(41.54)FLRR	9	3	4828100	0	0	5865400	0	0	5500200	0	0	0	0	0	0	0	0	3844800	0	0	1
TraesCS1D01G361800.1	S	77	AT1G74690	Encodes a microtubule-associated protein.	IQ-DOMAIN 31 (IQD31)	2.07834e-82	54.1735	0.439081	0	0.000771067	47.507	PRNNDAVPEVGKGENSSSQGEAAVQHEVNHD	GENS(0.439)S(0.439)S(0.122)QGEAAVQHEVNHDLEK	GENS(0)S(0)S(-5.57)QGEAAVQHEVNHDLEK	4	3	0	0	0	0	0	0	0	0	0	0	0	0	0	0	0	0	0	0	1
TraesCS1D01G361800.1	S	78	AT1G74690	Encodes a microtubule-associated protein.	IQ-DOMAIN 31 (IQD31)	2.07834e-82	54.1735	0.754583	7.88834	8.24e-07	77.287	RNNDAVPEVGKGENSSSQGEAAVQHEVNHDL	GENS(0.123)S(0.755)S(0.123)QGEAAVQHEVNHDLEK	GENS(-7.89)S(7.89)S(-7.89)QGEAAVQHEVNHDLEK	5	3	0	0	0	18837000	0	0	17725000	0	0	13225000	0	0	0	0	0	14951000	0	0	3
TraesCS1D01G367000.1	S	114	AT5G56980	cotton fiber protein;(source:Araport11)	#N/A	4.5359e-19	41.5648	0.973571	15.7096	0.00453016	45.094	SVLDRLRSIGLYRFRSGDFPPEYAAGAVTDS	FRS(0.974)GDFPPEY(0.026)AAGAVTDSR	FRS(15.71)GDFPPEY(-15.71)AAGAVT(-36.49)DS(-41.81)R	3	3	0	0	0	0	0	0	0	0	0	0	0	0	9506300	0	0	0	0	0	1
TraesCS1D01G367000.1	S	250	AT5G56980	cotton fiber protein;(source:Araport11)	#N/A	4.5359e-19	41.5648	1	52.5786	0.0184616	62.463	EYVPPYRPAPLARAPSVLERLRSFSLYRFNS	APS(1)VLER	APS(52.58)VLER	3	2	8601800	0	0	8750400	0	0	13071000	0	0	6836400	0	0	12344000	0	0	11462000	0	0	5
TraesCS1D01G367000.1	S	257	AT5G56980	cotton fiber protein;(source:Araport11)	#N/A	4.5359e-19	41.5648	0.8647	8.06459	0.0285955	52.786	PAPLARAPSVLERLRSFSLYRFNSGNLAPEL	LRS(0.865)FS(0.135)LYR	LRS(8.06)FS(-8.06)LY(-34.94)R	3	2	8374200	0	0	6852400	0	0	11514000	0	0	5321100	0	0	0	0	0	7432900	0	0	1
TraesCS1D01G367000.1	S	259	AT5G56980	cotton fiber protein;(source:Araport11)	#N/A	4.5359e-19	41.5648	0.689204	3.55582	0.0481581	45.952	PLARAPSVLERLRSFSLYRFNSGNLAPELAA;PLARAPSVLERLRSFSLYRFNSGNLAPELSA	LRS(0.304)FS(0.689)LY(0.007)R	LRS(-3.56)FS(3.56)LY(-20.01)R	5	2	0	0	0	0	0	0	0	0	0	0	0	0	10302000	0	0	0	0	0	1
TraesCS1D01G367000.1	S	373	AT5G56980	cotton fiber protein;(source:Araport11)	#N/A	4.5359e-19	41.5648	1	82.8454	2.91e-21	147.4	FINSFRKQLQLQRLNSLLNYKEVLNRGAK__;FINSFRKQLRLQRLNSLLNYKEVLNRGAK__	LNS(1)LLNYK	LNS(82.85)LLNY(-82.85)K	3	2	16202000	0	0	13188000	0	0	20809000	0	0	12752000	0	0	18177000	0	0	9130600	0	0	6
TraesCS1D01G367000.1	S	99	AT5G56980	cotton fiber protein;(source:Araport11)	#N/A	4.5359e-19	41.5648	0.988458	19.909	0.0406779	50.473	YVPPPPAPAPLARTSSVLDRLRSIGLYRFRS	T(0.001)S(0.01)S(0.988)VLDR	T(-28.34)S(-19.91)S(19.91)VLDR	3	2	2850500	0	0	2497100	0	0	3165200	0	0	1558300	0	0	1621700	0	0	2314900	0	0	1
TraesCS1D01G371000.3	T	107	AT1G60780	Clathrin adaptor complexes medium subunit family protein;(source:Araport11)	ADAPTOR PROTEIN-1 MU-ADAPTIN 2 (AP1M2);HAPLESS 13 (HAP13)	0	85.9813	0.85089	9.54258	0.00269084	53.342	DAYRMEVTQRPPMAVTNAVSWRSEGIRYKKN	MEVT(0.055)QRPPMAVT(0.851)NAVS(0.095)WR	MEVT(-11.93)QRPPMAVT(9.54)NAVS(-9.54)WR	12	3	0	0	0	16061000	0	0	5291500	0	0	13135000	0	0	9346000	0	0	0	0	0	1
TraesCS1D01G376000.1	S	473	AT1G68830	STN7 protein kinase; required for state transitions, phosphorylation of the major antenna complex (LHCII) between PSII and PSI, and light adaptation. STN7 is involved in state transitions.	STT7 HOMOLOG STN7 (STN7)	0	91.1469	0.657776	2.184	2.38e-05	82.477	LASMLRVQRKIVRTISESMDELTSQRKSIWW	IVRT(0.908)IS(0.658)ES(0.434)MDELTSQR	IVRT(7.89)IS(2.18)ES(-2.18)MDELT(-54.48)S(-57.33)QR	6	3	0	0	0	0	26450000	0	0	0	0	0	19058000	0	0	0	0	0	19108000	0	1
TraesCS1D01G376000.1	S	475	AT1G68830	STN7 protein kinase; required for state transitions, phosphorylation of the major antenna complex (LHCII) between PSII and PSI, and light adaptation. STN7 is involved in state transitions.	STT7 HOMOLOG STN7 (STN7)	0	91.1469	0.998304	28.9781	1.57e-05	107.99	SMLRVQRKIVRTISESMDELTSQRKSIWWSR	TIS(0.001)ES(0.998)MDELTSQR	T(-53.76)IS(-28.98)ES(28.98)MDELT(-34.6)S(-40.87)QR	5	2	11933000	0	0	14463000	0	0	16348000	27388000	0	13318000	0	0	12044000	27313000	0	14733000	0	0	10
TraesCS1D01G376000.1	T	471	AT1G68830	STN7 protein kinase; required for state transitions, phosphorylation of the major antenna complex (LHCII) between PSII and PSI, and light adaptation. STN7 is involved in state transitions.	STT7 HOMOLOG STN7 (STN7)	0	91.1469	0.964126	14.08	2.38e-05	82.477	NVLASMLRVQRKIVRTISESMDELTSQRKSI	IVRT(0.964)IS(0.09)ES(0.945)MDELTSQR	IVRT(14.08)IS(-12.24)ES(12.24)MDELT(-35.91)S(-40.66)QR	4	3	0	0	0	5494500	26450000	0	0	27388000	0	8315700	19058000	0	9534200	27313000	0	0	19108000	0	8
TraesCS1D01G383500.1	S	158	AT3G18390	CRS1 / YhbY (CRM) domain-containing protein;(source:Araport11)	EMBRYO DEFECTIVE 1865 (EMB1865)	0	76.6021	1	64.5368	4.15e-16	133.32	SGLDEAVLPWERDRESDGEEVDGVKRKRVRA	DRES(1)DGEEVDGVK	DRES(64.54)DGEEVDGVK	4	2	54302000	0	0	65215000	0	0	70116000	0	0	33298000	0	0	58776000	0	0	56710000	0	0	3
TraesCS1D01G383500.1	T	106	AT3G18390	CRS1 / YhbY (CRM) domain-containing protein;(source:Araport11)	EMBRYO DEFECTIVE 1865 (EMB1865)	0	76.6021	0.976248	19.1489	0.0403712	42.568	SIDRIVHRLRNLGLGTDDDEPSSPADAPLDG	NLGLGT(0.976)DDDEPS(0.012)S(0.012)PADAPLDGR	NLGLGT(19.15)DDDEPS(-19.15)S(-19.15)PADAPLDGR	6	2	5272000	0	0	7828900	0	0	0	0	0	0	0	0	0	0	0	3780500	0	0	1
TraesCS1D01G387200.1	S	125	AT3G09740	syntaxin of plants 71 (SYP71)	SYNTAXIN OF PLANTS 71 (SYP71); (ATSYP71)	7.90211e-131	81.4126	0.237894	0	0.0167042	41.092	LVAALLDRIQSIPDGSSSATKKNGGWGASGS	IQS(0.048)IPDGS(0.238)S(0.238)S(0.238)AT(0.238)K	IQS(-6.91)IPDGS(0)S(0)S(0)AT(0)K	8	2	0	0	0	0	0	0	0	0	0	0	0	0	0	0	0	0	0	0	1
TraesCS1D01G387200.1	S	126	AT3G09740	syntaxin of plants 71 (SYP71)	SYNTAXIN OF PLANTS 71 (SYP71); (ATSYP71)	7.90211e-131	81.4126	0.237894	0	0.0167042	41.092	VAALLDRIQSIPDGSSSATKKNGGWGASGSR	IQS(0.048)IPDGS(0.238)S(0.238)S(0.238)AT(0.238)K	IQS(-6.91)IPDGS(0)S(0)S(0)AT(0)K	9	2	0	0	0	0	0	0	0	0	0	0	0	0	0	0	0	0	0	0	1
TraesCS1D01G387200.1	S	127	AT3G09740	syntaxin of plants 71 (SYP71)	SYNTAXIN OF PLANTS 71 (SYP71); (ATSYP71)	7.90211e-131	81.4126	0.237894	0	0.0167042	41.092	AALLDRIQSIPDGSSSATKKNGGWGASGSRP	IQS(0.048)IPDGS(0.238)S(0.238)S(0.238)AT(0.238)K	IQS(-6.91)IPDGS(0)S(0)S(0)AT(0)K	10	2	0	0	0	0	0	0	0	0	0	0	0	0	0	0	0	0	0	0	1
TraesCS1D01G387200.1	S	200	AT3G09740	syntaxin of plants 71 (SYP71)	SYNTAXIN OF PLANTS 71 (SYP71); (ATSYP71)	7.90211e-131	81.4126	1	63.7541	0.00341325	63.754	LDVIGEGLATLKNMASDMNEELDRQVPLMDE	NMAS(1)DMNEELDR	NMAS(63.75)DMNEELDR	4	2	15560000	0	0	13177000	0	0	22005000	0	0	16406000	0	0	15094000	0	0	0	0	0	1
TraesCS1D01G387200.1	T	129	AT3G09740	syntaxin of plants 71 (SYP71)	SYNTAXIN OF PLANTS 71 (SYP71); (ATSYP71)	7.90211e-131	81.4126	0.237894	0	0.0167042	41.092	LLDRIQSIPDGSSSATKKNGGWGASGSRPGG	IQS(0.048)IPDGS(0.238)S(0.238)S(0.238)AT(0.238)K	IQS(-6.91)IPDGS(0)S(0)S(0)AT(0)K	12	2	0	0	0	0	0	0	0	0	0	0	0	0	0	0	0	0	0	0	1
TraesCS1D01G388300.3	T	282	#N/A	#N/A	#N/A	#N/A	#N/A	1	40.3516	0.0117063	48.036	EEKKEQKRREQDAKYTKLMKEKAARAEEARK	EQDAKY(1)T(1)KLMK	EQDAKY(40.35)T(40.35)KLMK	7	2	0	7681900	0	0	0	0	0	0	0	0	6758700	0	0	0	0	0	8266900	0	3
TraesCS1D01G388300.3	Y	281	#N/A	#N/A	#N/A	#N/A	#N/A	1	40.3516	0.0117063	48.036	SEEKKEQKRREQDAKYTKLMKEKAARAEEAR	EQDAKY(1)T(1)KLMK	EQDAKY(40.35)T(40.35)KLMK	6	2	0	7681900	0	0	0	0	0	0	0	0	6758700	0	0	0	0	0	8266900	0	3
TraesCS1D01G397600.1	S	122	AT4G28910	Putative interactor of JAZ;(source:Araport11)	NOVEL INTERACTOR OF JAZ (NINJA)	5.96397e-42	44.3277	0.999934	42.472	9.41e-07	101.75	PQYQEGRTPNNIGNNSEENMPVSSKRKLLSE	TPNNIGNNS(1)EENMPVSSK	T(-67.24)PNNIGNNS(42.47)EENMPVS(-42.47)S(-50.27)K	9	2	15376000	0	0	16194000	0	0	14649000	0	0	0	0	0	15797000	0	0	12449000	0	0	1
TraesCS1D01G399800.4	S	84	AT1G79830	This gene is predicted to encode a protein that functions as a Golgi apparatus structural component known as a golgin in mammals and yeast. A fluorescently-tagged version of GC5 co-localizes with Golgi markers, and this localization appears to be replicated using the C-terminal (139 aa) portion of the protein. The C-terminal portion of the protein can also specifically interact with two members o…	GOLGIN CANDIDATE 5 (GC5)	0	80.1418	0.925458	13.1349	2.71e-05	72.474	PVSKADDSEQSVTPQSPIHSSAAEDKHDGST	ADDSEQS(0.003)VT(0.045)PQS(0.925)PIHS(0.022)S(0.005)AAEDK	ADDS(-45.71)EQS(-25.52)VT(-13.13)PQS(13.13)PIHS(-16.3)S(-22.44)AAEDK	12	3	25219000	0	0	18820000	0	0	19512000	0	0	13985000	0	0	18796000	0	0	0	0	0	6
TraesCS1D01G400100.1	T	136	AT1G52230	Phosphorylation of this protein is dependent on calcium. The mRNA is cell-to-cell mobile.	PHOTOSYSTEM I SUBUNIT H-2 (PSAH-2); (PSI-H);PHOTOSYSTEM I SUBUNIT H2 (PSAH2)	5.1643e-64	80.5556	1	67.9969	0.0231557	67.997	SPDLLPIKKGPQLPPTPGPRGKI________	GPQLPPT(1)PGPR	GPQLPPT(68)PGPR	7	2	7576300	0	0	8989800	0	0	9138500	0	0	7425100	0	0	9447500	0	0	11203000	0	0	1
TraesCS1D01G403700.1	S	945	AT5G44180	Homeodomain-like transcriptional regulator;(source:Araport11)	RINGLET 2 (RLT2)	0	61.1111	0.475078	0	0.000376953	75.483	DINDEVKGVINPSMPSSPHSKSPSGLQRMVD	GVINPS(0.001)MPS(0.475)S(0.475)PHS(0.048)K	GVINPS(-25.19)MPS(0)S(0)PHS(-9.92)K	9	2	0	0	0	0	0	0	0	0	0	0	0	0	0	0	0	0	0	0	1
TraesCS1D01G403700.1	S	946	AT5G44180	Homeodomain-like transcriptional regulator;(source:Araport11)	RINGLET 2 (RLT2)	0	61.1111	0.507875	0.886437	0.000376953	75.483	INDEVKGVINPSMPSSPHSKSPSGLQRMVDK	GVINPS(0.019)MPS(0.414)S(0.508)PHS(0.059)K	GVINPS(-14.38)MPS(-0.89)S(0.89)PHS(-9.31)K	10	2	18001000	0	0	0	0	0	0	0	0	0	0	0	0	0	0	0	0	0	1
TraesCS1D01G404000.2	S	10	AT5G46070	Guanylate-binding family protein;(source:Araport11)	#N/A	0	72.2744	0.659423	3.25853	2.72e-08	57.417	______MLQRLGLRGSPSAAAGDAAAASPAS	LGLRGS(0.659)PS(0.311)AAAGDAAAAS(0.028)PAS(0.001)SPAAPAAAGGLGR	LGLRGS(3.26)PS(-3.26)AAAGDAAAAS(-13.73)PAS(-28.74)S(-32.95)PAAPAAAGGLGR	6	3	0	0	0	0	0	0	0	0	0	0	0	0	18236000	0	0	0	0	0	1
TraesCS1D01G404000.2	S	12	AT5G46070	Guanylate-binding family protein;(source:Araport11)	#N/A	0	72.2744	0.542453	0.789285	2.72e-08	57.417	____MLQRLGLRGSPSAAAGDAAAASPASSP	LGLRGS(0.452)PS(0.542)AAAGDAAAAS(0.005)PASSPAAPAAAGGLGR	LGLRGS(-0.79)PS(0.79)AAAGDAAAAS(-20.45)PAS(-33.93)S(-36.21)PAAPAAAGGLGR	8	3	0	0	0	0	0	0	0	0	0	10268000	0	0	0	0	0	0	0	0	1
TraesCS1D01G410200.1	S	3	AT5G28840	Encodes a protein with GDP-D-mannose 3',5'-epimerase activity. The enzyme is involved in ascorbate biosynthesis. It catalyzes the conversion of GDP-D-mannose to GDP-L-galactose.	GDP-D-MANNOSE 3',5'-EPIMERASE (GME)	0	93.4037	0.499838	0	2.68e-56	164.53	_____________MGSTDETGTPYGEYTYAE	GS(0.5)T(0.5)DETGTPYGEYTYAELER	GS(0)T(0)DET(-31.89)GT(-81.65)PY(-107.37)GEY(-137.19)T(-145.7)Y(-145.46)AELER	2	2	0	0	0	0	0	0	0	0	0	0	0	0	0	0	0	0	0	0	1
TraesCS1D01G410200.1	S	370	AT5G28840	Encodes a protein with GDP-D-mannose 3',5'-epimerase activity. The enzyme is involved in ascorbate biosynthesis. It catalyzes the conversion of GDP-D-mannose to GDP-L-galactose.	GDP-D-MANNOSE 3',5'-EPIMERASE (GME)	0	93.4037	0.999969	47.217	0.000115998	86.641	GSSKVVSTQAPVQLGSLRAADGKE_______	VVSTQAPVQLGS(1)LR	VVS(-47.22)T(-49.05)QAPVQLGS(47.22)LR	12	2	9089700	0	0	7889600	0	0	7640700	0	0	6864700	0	0	6838700	0	0	6668400	0	0	6
TraesCS1D01G410200.1	T	4	AT5G28840	Encodes a protein with GDP-D-mannose 3',5'-epimerase activity. The enzyme is involved in ascorbate biosynthesis. It catalyzes the conversion of GDP-D-mannose to GDP-L-galactose.	GDP-D-MANNOSE 3',5'-EPIMERASE (GME)	0	93.4037	0.499838	0	2.68e-56	164.53	____________MGSTDETGTPYGEYTYAEL	GS(0.5)T(0.5)DETGTPYGEYTYAELER	GS(0)T(0)DET(-31.89)GT(-81.65)PY(-107.37)GEY(-137.19)T(-145.7)Y(-145.46)AELER	3	2	0	0	0	0	0	0	0	0	0	0	0	0	0	0	0	0	0	0	1
TraesCS1D01G410800.1	S	79	AT4G20980	Eukaryotic translation initiation factor 3 subunit 7 (eIF-3);(source:Araport11)	#N/A	0	79.2164	0.446146	0	1.13e-06	56.46	GHHAAAASRDSVFDFSSADDSLAAAAEDSSF	DSVFDFS(0.446)S(0.446)ADDS(0.098)LAAAAEDS(0.003)S(0.003)FS(0.003)LVDAKPPPK	DS(-40.12)VFDFS(0)S(0)ADDS(-6.57)LAAAAEDS(-21.52)S(-21.52)FS(-21.52)LVDAKPPPK	7	3	0	0	0	0	0	0	0	0	0	0	0	0	0	0	0	0	0	0	1
TraesCS1D01G410800.1	S	80	AT4G20980	Eukaryotic translation initiation factor 3 subunit 7 (eIF-3);(source:Araport11)	#N/A	0	79.2164	0.446146	0	1.13e-06	56.46	HHAAAASRDSVFDFSSADDSLAAAAEDSSFS	DSVFDFS(0.446)S(0.446)ADDS(0.098)LAAAAEDS(0.003)S(0.003)FS(0.003)LVDAKPPPK	DS(-40.12)VFDFS(0)S(0)ADDS(-6.57)LAAAAEDS(-21.52)S(-21.52)FS(-21.52)LVDAKPPPK	8	3	0	0	0	0	0	0	0	0	0	0	0	0	0	0	0	0	0	0	1
TraesCS1D01G410900.1	S	122	AT5G64130	cAMP-regulated phosphoprotein 19-related protein;(source:Araport11)	#N/A	4.56778e-40	84.5238	0.569384	5.39	1.9e-25	86.195	RRFLHASTDSDEGANSPTEATTPNQESTLSQ	FLHAS(0.071)T(0.071)DS(0.071)DEGANS(0.569)PT(0.165)EAT(0.039)T(0.013)PNQES(0.001)T(0.001)LSQESTEEAK	FLHAS(-9.06)T(-9.06)DS(-9.06)DEGANS(5.39)PT(-5.39)EAT(-11.62)T(-16.4)PNQES(-28.5)T(-28.5)LS(-34.11)QES(-42.55)T(-42.55)EEAK	14	3	0	0	0	0	0	0	14728000	0	0	0	0	0	0	0	0	0	0	0	1
TraesCS1D01G410900.1	S	71	AT5G64130	cAMP-regulated phosphoprotein 19-related protein;(source:Araport11)	#N/A	4.56778e-40	84.5238	1	69.0304	7.78e-05	103.75	KPPLISKDHERAYFDSADWALGKSGQQGVAK;KSPLISKDHERAYFDSADWALGKQGGHPQKP	AYFDS(1)ADWALGK	AY(-69.03)FDS(69.03)ADWALGK	5	2	9018900	0	0	3597400	0	0	17663000	0	0	5639500	0	0	7892800	0	0	10030000	0	0	6
TraesCS1D01G410900.1	T	124	AT5G64130	cAMP-regulated phosphoprotein 19-related protein;(source:Araport11)	#N/A	4.56778e-40	84.5238	0.741083	9.04053	1.9e-25	86.195	FLHASTDSDEGANSPTEATTPNQESTLSQES	FLHAS(0.002)T(0.002)DS(0.007)DEGANS(0.059)PT(0.741)EAT(0.091)T(0.092)PNQES(0.004)T(0.001)LSQESTEEAK	FLHAS(-25.26)T(-25.26)DS(-20.54)DEGANS(-10.99)PT(9.04)EAT(-9.1)T(-9.04)PNQES(-22.96)T(-27.4)LS(-35.54)QES(-41.81)T(-41.81)EEAK	16	3	0	0	0	0	0	0	0	0	0	20656000	0	0	0	0	0	0	0	0	1
TraesCS1D01G411200.2	S	169	AT5G48385	FRIGIDA-like protein;(source:Araport11)	#N/A	2.95956e-89	57.8732	1	90.8118	3.99e-41	163.46	DEHNSAKGSGKPSEPSPVEVKPRPALKELCE	PSEPS(1)PVEVK	PS(-90.81)EPS(90.81)PVEVK	5	2	69079000	0	0	61371000	0	0	63637000	0	0	53925000	0	0	70815000	0	0	48101000	0	0	15
TraesCS1D01G411200.2	T	142	AT5G48385	FRIGIDA-like protein;(source:Araport11)	#N/A	2.95956e-89	57.8732	0.595681	5.20038	0.00421886	42.123	SEILDANGSKDKKVKTPTDDTNTSLPSDEHN	VKT(0.596)PT(0.145)DDT(0.18)NT(0.047)S(0.032)LPSDEHNSAK	VKT(5.2)PT(-6.13)DDT(-5.2)NT(-11.06)S(-12.65)LPS(-37.22)DEHNS(-39.72)AK	3	3	37185000	0	0	0	0	0	0	0	0	31602000	0	0	41302000	0	0	0	0	0	1
TraesCS1D01G419500.2	T	7	AT3G53340	nuclear factor Y, subunit B10;(source:Araport11)	NUCLEAR FACTOR Y, SUBUNIT B10 (NF-YB10)	4.10428e-56	82.1138	0.958912	13.6877	0.0228337	62.042	_________MSEAVGTPESGGAKEQERFLPI	SEAVGT(0.959)PES(0.041)GGAK	S(-41.61)EAVGT(13.69)PES(-13.69)GGAK	6	2	0	0	0	7681800	0	0	10656000	0	0	4646500	0	0	9007100	0	0	8197600	0	0	2
TraesCS1D01G422700.2	S	105	AT3G25690	actin binding protein required for normal chloroplast positioning The mRNA is cell-to-cell mobile.	ARABIDOPSIS THALIANA CHLOROPLAST UNUSUAL POSITIONING 1 (ATCHUP1);CHLOROPLAST UNUSUAL POSITIONING 1 (CHUP1)	0	74.9271	0.676491	5.23027	0.000521185	72.207	GSERGQGDTDLDSVSSAPSSPRSEDFDTASI	GQGDTDLDS(0.003)VS(0.203)S(0.676)APS(0.09)S(0.028)PR	GQGDT(-52.76)DLDS(-24.29)VS(-5.23)S(5.23)APS(-8.77)S(-13.78)PR	12	2	4905100	0	0	0	0	0	7833100	0	0	6994900	0	0	3881600	0	0	0	0	0	1
TraesCS1D01G422700.2	S	155	AT3G25690	actin binding protein required for normal chloroplast positioning The mRNA is cell-to-cell mobile.	ARABIDOPSIS THALIANA CHLOROPLAST UNUSUAL POSITIONING 1 (ATCHUP1);CHLOROPLAST UNUSUAL POSITIONING 1 (CHUP1)	0	74.9271	0.659169	5.10923	7.08e-08	121.24	LKKWGRSKDDGSYLSSPSSRSLTSSSPKRSQ	DDGSYLS(0.063)S(0.659)PS(0.203)S(0.075)R	DDGS(-66.87)Y(-58.23)LS(-10.2)S(5.11)PS(-5.11)S(-9.46)R	8	2	34463000	0	0	0	0	0	42936000	0	0	47509000	0	0	47811000	0	0	0	0	0	5
TraesCS1D01G422700.2	S	158	AT3G25690	actin binding protein required for normal chloroplast positioning The mRNA is cell-to-cell mobile.	ARABIDOPSIS THALIANA CHLOROPLAST UNUSUAL POSITIONING 1 (ATCHUP1);CHLOROPLAST UNUSUAL POSITIONING 1 (CHUP1)	0	74.9271	0.511393	0.592005	0.000425128	112.42	WGRSKDDGSYLSSPSSRSLTSSSPKRSQKPK	DDGSYLS(0.003)S(0.04)PS(0.446)S(0.511)R	DDGS(-75.74)Y(-77.89)LS(-22.76)S(-11.1)PS(-0.59)S(0.59)R	11	2	0	0	0	0	0	0	0	0	0	0	0	0	0	0	0	24965000	0	0	1
TraesCS1D01G422700.2	S	267	AT3G25690	actin binding protein required for normal chloroplast positioning The mRNA is cell-to-cell mobile.	ARABIDOPSIS THALIANA CHLOROPLAST UNUSUAL POSITIONING 1 (ATCHUP1);CHLOROPLAST UNUSUAL POSITIONING 1 (CHUP1)	0	74.9271	1	70.9683	1.12e-06	112.96	RAQRFGGGYSSVLVPSPRAALPPKLAQIKEK	FGGGYSSVLVPS(1)PR	FGGGY(-91.59)S(-75.17)S(-70.97)VLVPS(70.97)PR	12	2	0	0	0	12080000	0	0	20549000	0	0	23528000	0	0	15414000	0	0	0	0	0	1
TraesCS1D01G422700.2	S	75	AT3G25690	actin binding protein required for normal chloroplast positioning The mRNA is cell-to-cell mobile.	ARABIDOPSIS THALIANA CHLOROPLAST UNUSUAL POSITIONING 1 (ATCHUP1);CHLOROPLAST UNUSUAL POSITIONING 1 (CHUP1)	0	74.9271	0.994506	22.7523	4.03e-05	118.87	TPSGKISARDLSTKLSPRSQERAKQMMLEFG	DLST(0.005)KLS(0.995)PR	DLS(-36.61)T(-22.75)KLS(22.75)PR	7	2	82661000	0	0	90022000	0	0	105260000	0	0	84173000	0	0	79041000	0	0	46860000	0	0	6
TraesCS1D01G422700.2	S	91	AT3G25690	actin binding protein required for normal chloroplast positioning The mRNA is cell-to-cell mobile.	ARABIDOPSIS THALIANA CHLOROPLAST UNUSUAL POSITIONING 1 (ATCHUP1);CHLOROPLAST UNUSUAL POSITIONING 1 (CHUP1)	0	74.9271	1	75.89	0.00126912	75.89	PKSQERAKQMMLEFGSERGQGDTDLDSVSSA;PRSQERAKQMMLEFGSERGQGDTDLDSVSSA	QMMLEFGS(1)ER	QMMLEFGS(75.89)ER	8	2	31301000	0	0	0	0	0	40993000	0	0	33218000	0	0	0	0	0	32199000	0	0	4
TraesCS1D01G425000.2	S	699	AT3G27700	zinc finger (CCCH-type) family protein / RNA recognition motif (RRM)-containing protein;(source:Araport11)	#N/A	1.43937e-144	53.4332	0.447503	2.09496	0.000705175	92.792	AGTLENKISGELASSSPKYAPTSTQKPAVAA	ISGELAS(0.276)S(0.276)S(0.448)PK	IS(-71.75)GELAS(-2.09)S(-2.09)S(2.09)PK	9	2	0	0	0	0	0	0	0	0	0	0	0	0	0	0	0	0	0	0	1
TraesCS1D01G426000.1	S	2	AT1G75220	Encodes a vacuolar glucose exporter that is induced in response to factors that activate vacuolar glucose pools like darkness, heat stress and wounding and repressed during conditions that trigger glucose accumulation in the vacuole like cold stress and external sugar supply.	ERD6-LIKE 6 (ERDL6); (ATERDL6)	0	84	0.930463	11.2503	0.00115566	49.537	______________MSFRDESGGEDGSGGRS	S(0.93)FRDES(0.997)GGEDGS(0.073)GGR	S(11.25)FRDES(24.77)GGEDGS(-11.25)GGR	1	2	0	0	0	0	0	0	0	0	0	0	0	0	0	0	0	0	0	0	2
TraesCS1D01G426000.1	S	32	AT1G75220	Encodes a vacuolar glucose exporter that is induced in response to factors that activate vacuolar glucose pools like darkness, heat stress and wounding and repressed during conditions that trigger glucose accumulation in the vacuole like cold stress and external sugar supply.	ERD6-LIKE 6 (ERDL6); (ATERDL6)	0	84	0.992135	21.0087	1.21e-41	167.12	SSSASDLRKPFLHTGSWYRMSAAGGGAMDRL	PFLHT(0.008)GS(0.992)WYR	PFLHT(-21.01)GS(21.01)WY(-81.9)R	7	2	1601700	0	0	103600000	0	0	99839000	0	0	128550000	0	0	109300000	0	0	58251000	0	0	15
TraesCS1D01G426000.1	S	50	AT1G75220	Encodes a vacuolar glucose exporter that is induced in response to factors that activate vacuolar glucose pools like darkness, heat stress and wounding and repressed during conditions that trigger glucose accumulation in the vacuole like cold stress and external sugar supply.	ERD6-LIKE 6 (ERDL6); (ATERDL6)	0	84	1	85.6389	3.67e-14	138.76	RMSAAGGGAMDRLGSSAYGLRDSSISALLCT	LGS(1)S(1)AYGLR	LGS(98.83)S(85.64)AY(-85.64)GLR	4	2	29363000	24321000	0	33525000	44309000	0	42497000	78536000	0	37314000	42461000	0	40365000	25464000	0	41853000	40545000	0	15
TraesCS1D01G426000.1	S	7	AT1G75220	Encodes a vacuolar glucose exporter that is induced in response to factors that activate vacuolar glucose pools like darkness, heat stress and wounding and repressed during conditions that trigger glucose accumulation in the vacuole like cold stress and external sugar supply.	ERD6-LIKE 6 (ERDL6); (ATERDL6)	0	84	0.999253	30.601	0.00115566	49.537	_________MSFRDESGGEDGSGGRSSSASD	S(0.859)FRDES(0.999)GGEDGS(0.142)GGR	S(7.84)FRDES(30.6)GGEDGS(-7.84)GGR	6	2	0	0	0	0	0	0	0	0	0	0	0	0	0	0	0	0	0	0	2
TraesCS1D01G426000.1	T	30	AT1G75220	Encodes a vacuolar glucose exporter that is induced in response to factors that activate vacuolar glucose pools like darkness, heat stress and wounding and repressed during conditions that trigger glucose accumulation in the vacuole like cold stress and external sugar supply.	ERD6-LIKE 6 (ERDL6); (ATERDL6)	0	84	0.921557	10.6997	5.48e-83	192.38	GRSSSASDLRKPFLHTGSWYRMSAAGGGAMD	PFLHT(0.922)GS(0.078)WYR	PFLHT(10.7)GS(-10.7)WY(-96.64)R	5	2	78571000	0	0	0	0	0	0	0	0	0	0	0	0	0	0	0	0	0	1
TraesCS1D01G438000.2	S	586	AT2G27170	Encodes a member of the Arabidopsis cohesin complex that is essential for viability and sister chromatid alignment.	STRUCTURAL MAINTENANCE OF CHROMOSOMES 3 (SMC3);TITAN7 (TTN7)	0	76.8526	0.564709	1.1315	0.00466797	58.09	TVICRDLETATRVARSNSLDCITLDGDQVAK	S(0.565)NS(0.435)LDCITLDGDQVAK	S(1.13)NS(-1.13)LDCIT(-37.25)LDGDQVAK	1	2	0	0	0	8981900	0	0	5888600	0	0	6856200	0	0	8254000	0	0	7437100	0	0	2
TraesCS1D01G442900.1	S	160	AT1G33490	E3 ubiquitin-protein ligase;(source:Araport11)	#N/A	2.56627e-72	81.3665	0.736134	4.45574	0.00332969	74.944	VPCFKYLVGRFGVIPSSPRTPMKAVLLCPNE	FGVIPS(0.736)S(0.264)PR	FGVIPS(4.46)S(-4.46)PR	6	2	6158700	0	0	5137600	0	0	8277000	0	0	12175000	0	0	6558000	0	0	6187900	0	0	6
TraesCS1D01G442900.1	S	161	AT1G33490	E3 ubiquitin-protein ligase;(source:Araport11)	#N/A	2.56627e-72	81.3665	0.5	0	0.00998555	62.823	PCFKYLVGRFGVIPSSPRTPMKAVLLCPNES	FGVIPS(0.5)S(0.5)PR	FGVIPS(0)S(0)PR	7	2	0	0	0	5137600	0	0	8277000	0	0	12175000	0	0	6558000	0	0	6187900	0	0	5
TraesCS1D01G449000.1	S	246	AT5G56850	hypothetical protein;(source:Araport11)	#N/A	7.42075e-18	61.4286	0.536311	0.632578	0.00134381	54.412	ESSSPQGPPLVPRIKSVGSLEGMMLASTNPS	S(0.536)VGS(0.464)LEGMMLASTNPSDSK	S(0.63)VGS(-0.63)LEGMMLAS(-42.27)T(-41.79)NPS(-51.78)DS(-54.2)K	1	2	0	0	0	0	0	0	0	0	0	0	0	0	0	0	0	0	0	0	1
TraesCS1D01G449000.1	S	249	AT5G56850	hypothetical protein;(source:Araport11)	#N/A	7.42075e-18	61.4286	0.513957	0.243377	0.00199952	52.185	SPQGPPLVPRIKSVGSLEGMMLASTNPSDSK	S(0.486)VGS(0.514)LEGMMLASTNPSDSK	S(-0.24)VGS(0.24)LEGMMLAS(-40.92)T(-40.49)NPS(-49.69)DS(-52.13)K	4	2	0	0	0	0	0	0	0	0	0	0	0	0	0	0	0	0	0	0	1
TraesCS1D01G450400.1	S	414	AT1G72710	Encodes a member of the casein kinase 1 protein family that is localized to the cytoplasm and nucleus. The mRNA is cell-to-cell mobile.	CASEIN KINASE 1-LIKE PROTEIN 2 (CKL2)	0	83.0149	0.999997	55.9435	0.000461075	88.803	PSTDAEQTRSRTTDASPGAFQRSSAPRWSPQ	TTDAS(1)PGAFQR	T(-66.47)T(-55.94)DAS(55.94)PGAFQR	5	2	6552800	0	0	9043300	0	0	12650000	0	0	6307000	0	0	7920700	0	0	9159400	0	0	1
TraesCS1D01G451500.1	S	44	AT4G00190	pectin methylesterase 38;(source:Araport11)	A. THALIANA PECTIN METHYLESTERASE 38 (ATPME38);PECTIN METHYLESTERASE 38 (PME38)	2.25394e-81	58.1325	1	49.8132	0.0219602	49.813	APAVLGGGKHHRGVLSTPVRRLKPDVRVSKL	GVLS(1)T(1)PVRRLK	GVLS(49.81)T(49.81)PVRRLK	4	2	0	4242100	0	0	7097100	0	0	5851300	0	0	7151800	0	0	13204000	0	0	10509000	0	5
TraesCS1D01G451500.1	T	45	AT4G00190	pectin methylesterase 38;(source:Araport11)	A. THALIANA PECTIN METHYLESTERASE 38 (ATPME38);PECTIN METHYLESTERASE 38 (PME38)	2.25394e-81	58.1325	1	49.8132	0.0219602	49.813	PAVLGGGKHHRGVLSTPVRRLKPDVRVSKLG	GVLS(1)T(1)PVRRLK	GVLS(49.81)T(49.81)PVRRLK	5	2	0	4242100	0	0	7097100	0	0	5851300	0	0	7151800	0	0	13204000	0	0	10509000	0	5
TraesCS1D01G452200.1	S	264	AT5G53420	CCT motif family protein;(source:Araport11)	#N/A	3.19789e-47	59.4714	0.999931	41.5989	0.00604857	67.704	QGLDFEAAFGLRRAYSEGDIQKLGANTPRPG	AYS(1)EGDIQK	AY(-41.6)S(41.6)EGDIQK	3	2	0	0	0	2990000	0	0	3256700	0	0	2179600	0	0	3686200	0	0	4183400	0	0	2
TraesCS1D01G454400.2	S	109	AT5G22650	Encodes a member of a plant-specific class of histone deacetylases. Controls the development of adaxial/abaxial leaf polarity. Its mRNA is widely expressed in stems, leaves, flowers and young siliques. Plant lines expressing RNAi constructs directed against this gene showed a marked reduction in agrobacterium-mediated root transformation.	HISTONE DEACETYLASE 2 (HD2); (HDA4); (ATHD2B); (HDT02);HISTONE DEACETYLASE 2B (HD2B);ARABIDOPSIS HISTONE DEACETYLASE 2 (ATHD2); (HDT2)	7.56205e-40	55.4098	0.807478	6.2265	0.000647479	53.059	QPAEGDEMDFDSEDESEEEEEEKIIPALTKE	VFQPAEGDEMDFDS(0.193)EDES(0.807)EEEEEEK	VFQPAEGDEMDFDS(-6.23)EDES(6.23)EEEEEEK	18	2	0	0	0	0	0	0	0	0	0	0	0	0	0	0	0	0	0	0	1
TraesCS2A01G009400.1	S	197	AT3G61860	encodes an arginine/serine-rich splicing factor. transcript is alternatively spliced and is differentially expressed in different tissues (flowers, roots, stems, and leaves) examined. Barta et al (2010) have proposed a nomenclature for Serine/Arginine-Rich Protein Splicing Factors (SR proteins): Plant Cell. 2010, 22:2926.	ARGININE/SERINE-RICH SPLICING FACTOR 31 (RS31);ARGININE/SERINE-RICH SPLICING FACTOR 31 (At-RS31);ARGININE/SERINE-RICH SPLICING FACTOR 31 (ATRSP31);ARGININE/SERINE-RICH SPLICING FACTOR 31 (RSP31)	7.26391e-93	76.1506	0.999985	48.1735	0.0213201	51.528	RGGGYGRQDDSSYRRSVSPMYRRSRPSPDYG	S(1)VS(0.999)PMY(0.001)R	S(48.17)VS(31.05)PMY(-31.05)R	1	2	0	4490000	0	0	8111300	0	0	10117000	0	0	8315200	0	0	6864400	0	0	10173000	0	4
TraesCS2A01G009400.1	S	199	AT3G61860	encodes an arginine/serine-rich splicing factor. transcript is alternatively spliced and is differentially expressed in different tissues (flowers, roots, stems, and leaves) examined. Barta et al (2010) have proposed a nomenclature for Serine/Arginine-Rich Protein Splicing Factors (SR proteins): Plant Cell. 2010, 22:2926.	ARGININE/SERINE-RICH SPLICING FACTOR 31 (RS31);ARGININE/SERINE-RICH SPLICING FACTOR 31 (At-RS31);ARGININE/SERINE-RICH SPLICING FACTOR 31 (ATRSP31);ARGININE/SERINE-RICH SPLICING FACTOR 31 (RSP31)	7.26391e-93	76.1506	0.999215	31.0459	0.0213201	51.528	GGYGRQDDSSYRRSVSPMYRRSRPSPDYGRP	S(1)VS(0.999)PMY(0.001)R	S(48.17)VS(31.05)PMY(-31.05)R	3	2	0	4490000	0	0	8111300	0	0	10117000	0	0	8315200	0	0	6864400	0	0	10173000	0	4
TraesCS2A01G009400.1	S	208	AT3G61860	encodes an arginine/serine-rich splicing factor. transcript is alternatively spliced and is differentially expressed in different tissues (flowers, roots, stems, and leaves) examined. Barta et al (2010) have proposed a nomenclature for Serine/Arginine-Rich Protein Splicing Factors (SR proteins): Plant Cell. 2010, 22:2926.	ARGININE/SERINE-RICH SPLICING FACTOR 31 (RS31);ARGININE/SERINE-RICH SPLICING FACTOR 31 (At-RS31);ARGININE/SERINE-RICH SPLICING FACTOR 31 (ATRSP31);ARGININE/SERINE-RICH SPLICING FACTOR 31 (RSP31)	7.26391e-93	76.1506	0.9995	33.2681	1.27e-05	76.162	SYRRSVSPMYRRSRPSPDYGRPASPQYGAYG	SRPS(0.999)PDY(0.003)GRPAS(0.996)PQY(0.001)GAYGR	S(-33.27)RPS(33.27)PDY(-25.22)GRPAS(25.22)PQY(-31.04)GAY(-35.07)GR	4	3	0	97507000	0	0	128370000	0	0	142150000	0	0	101640000	0	0	140620000	0	0	126840000	0	5
TraesCS2A01G009400.1	S	216	AT3G61860	encodes an arginine/serine-rich splicing factor. transcript is alternatively spliced and is differentially expressed in different tissues (flowers, roots, stems, and leaves) examined. Barta et al (2010) have proposed a nomenclature for Serine/Arginine-Rich Protein Splicing Factors (SR proteins): Plant Cell. 2010, 22:2926.	ARGININE/SERINE-RICH SPLICING FACTOR 31 (RS31);ARGININE/SERINE-RICH SPLICING FACTOR 31 (At-RS31);ARGININE/SERINE-RICH SPLICING FACTOR 31 (ATRSP31);ARGININE/SERINE-RICH SPLICING FACTOR 31 (RSP31)	7.26391e-93	76.1506	0.995887	25.2166	1.27e-05	76.162	MYRRSRPSPDYGRPASPQYGAYGRSRSPVRD	SRPS(0.999)PDY(0.003)GRPAS(0.996)PQY(0.001)GAYGR	S(-33.27)RPS(33.27)PDY(-25.22)GRPAS(25.22)PQY(-31.04)GAY(-35.07)GR	12	3	0	97507000	0	0	128370000	0	0	142150000	0	0	101640000	0	0	140620000	0	0	126840000	0	5
TraesCS2A01G039200.1	S	87	AT2G28450	zinc finger (CCCH-type) family protein;(source:Araport11)	#N/A	0	60.0892	0.99998	47.9982	6.02e-11	58.164	QEAEPAGEKRKREEESPEAAPGDAAPAPQAA	REEES(1)PEAAPGDAAPAPQAAPTGEAASAATGEGGGER	REEES(48)PEAAPGDAAPAPQAAPT(-48)GEAAS(-56.27)AAT(-57.9)GEGGGER	5	3	0	0	0	0	0	0	12568000	0	0	13908000	0	0	20857000	0	0	20006000	0	0	3
TraesCS2A01G052500.1	S	89	AT2G39130	Transmembrane amino acid transporter family protein;(source:Araport11)	#N/A	0	72.9875	0.869634	8.25177	0.000129615	105.17	SLSGFLGTPTLSRLSSSFLATSFRGKPPLEI	LSS(0.87)S(0.13)FLATSFR	LS(-34.83)S(8.25)S(-8.25)FLAT(-48.16)S(-55.29)FR	3	2	9275200	0	0	5187600	0	0	10077000	0	0	6964600	0	0	6652700	0	0	0	0	0	5
TraesCS2A01G052500.1	S	90	AT2G39130	Transmembrane amino acid transporter family protein;(source:Araport11)	#N/A	0	72.9875	0.599704	1.75862	0.00224248	73.848	LSGFLGTPTLSRLSSSFLATSFRGKPPLEIV	LSS(0.4)S(0.6)FLATSFR	LS(-39.16)S(-1.76)S(1.76)FLAT(-35.21)S(-43.3)FR	4	2	0	0	0	0	0	0	0	0	0	0	0	0	0	0	0	4044800	0	0	1
TraesCS2A01G052500.1	S	95	AT2G39130	Transmembrane amino acid transporter family protein;(source:Araport11)	#N/A	0	72.9875	0.871899	8.32932	0.000311267	102.62	GTPTLSRLSSSFLATSFRGKPPLEIVKPLLP	LSSSFLAT(0.128)S(0.872)FR	LS(-82.76)S(-52.9)S(-62.86)FLAT(-8.33)S(8.33)FR	9	2	3864600	0	0	2262000	0	0	2082600	0	0	5244100	0	0	2093800	0	0	2826200	0	0	3
TraesCS2A01G052500.1	T	94	AT2G39130	Transmembrane amino acid transporter family protein;(source:Araport11)	#N/A	0	72.9875	0.499999	0	0.00128415	102.62	LGTPTLSRLSSSFLATSFRGKPPLEIVKPLL	LSSSFLAT(0.5)S(0.5)FR	LS(-74.39)S(-55.82)S(-56.03)FLAT(0)S(0)FR	8	2	0	0	0	0	0	0	0	0	0	5244100	0	0	0	0	0	0	0	0	1
TraesCS2A01G061100.2	S	481	AT5G51660	cleavage and polyadenylation specificity factor 160;(source:Araport11)	(ATCPSF160);CLEAVAGE AND POLYADENYLATION SPECIFICITY FACTOR 160 (CPSF160)	0	74.3169	0.988184	23.3689	4.04e-05	43.583	IEGDLPFPKRLKRVPSDVLQDVTSVEELSFQ	RVPS(0.988)DVLQDVT(0.005)S(0.005)VEELS(0.002)FQNNMLPNSIESAQK	RVPS(23.37)DVLQDVT(-23.37)S(-23.37)VEELS(-26.3)FQNNMLPNS(-34.67)IES(-42)AQK	4	3	10567000	0	0	0	0	0	16337000	0	0	0	0	0	14115000	0	0	0	0	0	1
TraesCS2A01G074200.1	T	436	AT1G15680	F-box family protein;(source:Araport11)	#N/A	2.05271e-06	43.5374	0.977494	19.4115	0.0194186	50.284	DVSMYRGLAYHFTTRTGL_____________	GLAYHFT(0.011)T(0.011)RT(0.977)GL	GLAY(-39.13)HFT(-19.41)T(-19.41)RT(19.41)GL	10	2	0	0	0	0	0	0	0	0	0	0	0	0	14998000	0	0	0	0	0	1
TraesCS2A01G087000.2	S	62	AT2G38280	Encodes a protein with in vitro AMP deaminase activity that is involved in embryogenesis. Homozygous mutant embryos fail to develop past the zygote stage.	ADENOSINE 5'-MONOPHOSPHATE DEAMINASE (ATAMPD);EMBRYONIC FACTOR1 (FAC1)	0	81.4771	0.998786	29.1511	1.39e-07	66.793	DHRRRARLLPDGAEDSDPDREDVEEEEYGGG	LLPDGAEDS(0.999)DPDREDVEEEEY(0.001)GGGPPPHR	LLPDGAEDS(29.15)DPDREDVEEEEY(-29.15)GGGPPPHR	9	3	8915400	0	0	0	0	0	0	0	0	11217000	0	0	10941000	0	0	0	0	0	5
TraesCS2A01G107100.1	S	702	AT2G40540	putative potassium transporter AtKT2p (AtKT2) mRNA,	(KUP2); (ATKUP2); (TRK2); (SHY3);POTASSIUM TRANSPORTER 2 (KT2); (ATKT2)	0	82.936	1	45.9081	0.0019346	72.496	APRVVKRVRFLVDPGSPDVEDKQMLEELHEL	FLVDPGS(1)PDVEDK	FLVDPGS(45.91)PDVEDK	7	2	9971700	0	0	12936000	0	0	12329000	0	0	9649300	0	0	11670000	0	0	0	0	0	3
TraesCS2A01G111500.1	S	151	AT1G69200	Encodes a fructokinase-like protein (AT3G54090/FLN1, AT1G69200/FLN2), a member of the pfkB-carbohydrate kinase family. FLN1 and FLN2 are potential plastidial thioredoxin z (TRX z) targets. Mutants display mutant chloroplast development, general plant growth and development defects and defects in PEP-dependent transcription. The mRNA is cell-to-cell mobile.	FRUCTOKINASE-LIKE 2 (FLN2)	2.98425e-161	64.9813	1	78.5607	0	279.91	PKKRGRRKVKVAEQLSDDEGEDQSKDLMPST	VAEQLS(1)DDEGEDQSK	VAEQLS(78.56)DDEGEDQS(-78.56)K	6	2	106190000	0	0	180600000	0	0	266450000	0	0	172750000	0	0	207030000	0	0	202940000	0	0	5
TraesCS2A01G111500.1	S	61	AT1G69200	Encodes a fructokinase-like protein (AT3G54090/FLN1, AT1G69200/FLN2), a member of the pfkB-carbohydrate kinase family. FLN1 and FLN2 are potential plastidial thioredoxin z (TRX z) targets. Mutants display mutant chloroplast development, general plant growth and development defects and defects in PEP-dependent transcription. The mRNA is cell-to-cell mobile.	FRUCTOKINASE-LIKE 2 (FLN2)	2.98425e-161	64.9813	0.466516	0	0.00051098	68.567	ASFVSKKSSQDVEEGSSGEDSDAETPKAKKK;VSFVSKKSSQDVEEGSSGEDSDAETPKTKKK	SSQDVEEGS(0.467)S(0.467)GEDS(0.055)DAET(0.012)PK	S(-59.73)S(-59.73)QDVEEGS(0)S(0)GEDS(-9.32)DAET(-15.75)PK	9	2	0	0	0	0	0	0	0	0	0	0	0	0	0	0	0	0	0	0	1
TraesCS2A01G111500.1	S	62	AT1G69200	Encodes a fructokinase-like protein (AT3G54090/FLN1, AT1G69200/FLN2), a member of the pfkB-carbohydrate kinase family. FLN1 and FLN2 are potential plastidial thioredoxin z (TRX z) targets. Mutants display mutant chloroplast development, general plant growth and development defects and defects in PEP-dependent transcription. The mRNA is cell-to-cell mobile.	FRUCTOKINASE-LIKE 2 (FLN2)	2.98425e-161	64.9813	0.943725	13.156	2.27e-56	165.17	SFVSKKSSQDVEEGSSGEDSDAETPKAKKKP;SFVSKKSSQDVEEGSSGEDSDAETPKTKKKP	SSQDVEEGS(0.046)S(0.944)GEDS(0.01)DAET(0.001)PK	S(-140.23)S(-140.23)QDVEEGS(-13.16)S(13.16)GEDS(-19.69)DAET(-32.66)PK	10	2	10895000	0	0	16478000	0	0	18722000	0	0	13860000	0	0	12585000	0	0	13514000	0	0	1
TraesCS2A01G111500.1	S	66	AT1G69200	Encodes a fructokinase-like protein (AT3G54090/FLN1, AT1G69200/FLN2), a member of the pfkB-carbohydrate kinase family. FLN1 and FLN2 are potential plastidial thioredoxin z (TRX z) targets. Mutants display mutant chloroplast development, general plant growth and development defects and defects in PEP-dependent transcription. The mRNA is cell-to-cell mobile.	FRUCTOKINASE-LIKE 2 (FLN2)	2.98425e-161	64.9813	0.993351	23.288	2.88e-167	215.98	KKSSQDVEEGSSGEDSDAETPKAKKKPAKRG;KKSSQDVEEGSSGEDSDAETPKTKKKPAKRG	SSQDVEEGSS(0.002)GEDS(0.993)DAET(0.005)PK	S(-194.96)S(-194.96)QDVEEGS(-47.08)S(-27.03)GEDS(23.29)DAET(-23.29)PK	14	2	0	0	0	31001000	0	0	27557000	0	0	24625000	0	0	26960000	0	0	28303000	0	0	4
TraesCS2A01G111500.1	S	99	AT1G69200	Encodes a fructokinase-like protein (AT3G54090/FLN1, AT1G69200/FLN2), a member of the pfkB-carbohydrate kinase family. FLN1 and FLN2 are potential plastidial thioredoxin z (TRX z) targets. Mutants display mutant chloroplast development, general plant growth and development defects and defects in PEP-dependent transcription. The mRNA is cell-to-cell mobile.	FRUCTOKINASE-LIKE 2 (FLN2)	2.98425e-161	64.9813	0.991915	20.9539	1.91e-30	125.62	KATVDASEGETQEAQSDTEDASPEEPKIVKK	ATVDASEGETQEAQS(0.992)DT(0.008)EDASPEEPK	AT(-54.71)VDAS(-47.3)EGET(-42.21)QEAQS(20.95)DT(-20.95)EDAS(-43.93)PEEPK	15	2	15173000	0	0	0	0	0	18119000	0	0	16863000	0	0	29583000	0	0	18961000	0	0	7
TraesCS2A01G111600.2	S	248	AT1G09140	Encodes a serine-arginine rich RNA binding protein involved in regulation of splicing (including splicing of itself). Exists as 3 alternative spliced forms that are differentially expressed. Barta et al (2010) have proposed a nomenclature for Serine/Arginine-Rich Protein Splicing Factors (SR proteins): Plant Cell. 2010, 22:2926.	SERINE-ARGININE PROTEIN 30 (ATSRP30);SERINE/ARGININE-RICH PROTEIN SPLICING FACTOR 30 (At-SR30);SERINE/ARGININE-RICH PROTEIN SPLICING FACTOR 30 (SR30)	1.69775e-96	82.1429	1	52.7206	3.47e-05	77.917	RSPSKERSPSRSPAKSRSPVAASPVVNGEAV	S(1)RS(1)PVAAS(1)PVVNGEAVS(1)PK	S(52.72)RS(52.72)PVAAS(52.72)PVVNGEAVS(52.72)PK	1	2	0	0	24914000	0	0	30777000	0	0	28469000	0	0	41684000	0	0	0	0	0	21242000	8
TraesCS2A01G111600.2	S	250	AT1G09140	Encodes a serine-arginine rich RNA binding protein involved in regulation of splicing (including splicing of itself). Exists as 3 alternative spliced forms that are differentially expressed. Barta et al (2010) have proposed a nomenclature for Serine/Arginine-Rich Protein Splicing Factors (SR proteins): Plant Cell. 2010, 22:2926.	SERINE-ARGININE PROTEIN 30 (ATSRP30);SERINE/ARGININE-RICH PROTEIN SPLICING FACTOR 30 (At-SR30);SERINE/ARGININE-RICH PROTEIN SPLICING FACTOR 30 (SR30)	1.69775e-96	82.1429	1	52.7206	1.03e-07	85.595	PSKERSPSRSPAKSRSPVAASPVVNGEAVSP	S(1)RS(1)PVAAS(1)PVVNGEAVS(1)PK	S(52.72)RS(52.72)PVAAS(52.72)PVVNGEAVS(52.72)PK	3	2	0	0	37453000	0	0	46884000	0	0	47835000	0	0	24610000	0	0	10936000	0	0	33515000	8
TraesCS2A01G111600.2	S	255	AT1G09140	Encodes a serine-arginine rich RNA binding protein involved in regulation of splicing (including splicing of itself). Exists as 3 alternative spliced forms that are differentially expressed. Barta et al (2010) have proposed a nomenclature for Serine/Arginine-Rich Protein Splicing Factors (SR proteins): Plant Cell. 2010, 22:2926.	SERINE-ARGININE PROTEIN 30 (ATSRP30);SERINE/ARGININE-RICH PROTEIN SPLICING FACTOR 30 (At-SR30);SERINE/ARGININE-RICH PROTEIN SPLICING FACTOR 30 (SR30)	1.69775e-96	82.1429	1	52.7206	1.03e-07	85.595	SPSRSPAKSRSPVAASPVVNGEAVSPKRDPS	S(1)RS(1)PVAAS(1)PVVNGEAVS(1)PK	S(52.72)RS(52.72)PVAAS(52.72)PVVNGEAVS(52.72)PK	8	2	0	0	12539000	0	0	16107000	0	0	19366000	0	0	17074000	0	0	10936000	0	0	12273000	6
TraesCS2A01G111600.2	S	264	AT1G09140	Encodes a serine-arginine rich RNA binding protein involved in regulation of splicing (including splicing of itself). Exists as 3 alternative spliced forms that are differentially expressed. Barta et al (2010) have proposed a nomenclature for Serine/Arginine-Rich Protein Splicing Factors (SR proteins): Plant Cell. 2010, 22:2926.	SERINE-ARGININE PROTEIN 30 (ATSRP30);SERINE/ARGININE-RICH PROTEIN SPLICING FACTOR 30 (At-SR30);SERINE/ARGININE-RICH PROTEIN SPLICING FACTOR 30 (SR30)	1.69775e-96	82.1429	1	52.7206	1.03e-07	85.595	RSPVAASPVVNGEAVSPKRDPSKSPSRSRSP	S(1)RS(1)PVAAS(1)PVVNGEAVS(1)PK	S(52.72)RS(52.72)PVAAS(52.72)PVVNGEAVS(52.72)PK	17	2	0	0	37453000	0	0	46884000	0	0	47835000	0	0	41684000	0	0	10936000	0	0	33515000	9
TraesCS2A01G113000.1	S	2	AT3G05520	Encodes a capping protein that acts as a phosphatidic acid biosensor and key transducer of fluxes in membrane signaling phospholipids into changes in actin cytoskeleton dynamics.	(ATCPA);CAPPING PROTEIN A (CPA)	8.57417e-147	79.322	1	87.023	3.94e-12	124.16	______________MSDDGGAGEPLSGDQKR	S(1)DDGGAGEPLSGDQK	S(87.02)DDGGAGEPLS(-87.02)GDQK	1	2	5524800	0	0	14093000	0	0	19937000	0	0	13505000	0	0	13432000	0	0	21747000	0	0	5
TraesCS2A01G119300.1	S	81	AT1G54610	Protein kinase superfamily protein;(source:Araport11)	#N/A	0	85.2083	1	47.8531	0.0117458	62.558	RSRSSRHGPEVRLGGSFANKARGEQVAAGWP	LGGS(1)FANK	LGGS(47.85)FANK	4	2	10394000	0	0	9096100	0	0	13741000	0	0	7376100	0	0	11023000	0	0	14408000	0	0	2
TraesCS2A01G141400.1	S	39	AT2G04620	Encodes a Zn transporter that localizes to the Golgi apparatus and forms a functional complex with AtMTP5t1 to transport Zn into the Golgi.	(MTP12)	4.40353e-163	56.7308	1	73.8866	0.00545638	73.887	AHLRLAVPPRLAAHPSFRFPTTPLPTPSKTR	LAAHPS(1)FR	LAAHPS(73.89)FR	6	2	7081500	0	0	6794300	0	0	7549000	0	0	5070900	0	0	7898400	0	0	605860	0	0	2
TraesCS2A01G142400.1	S	339	AT5G28740	Tetratricopeptide repeat (TPR)-like superfamily protein;(source:Araport11)	#N/A	0	80.9989	1	214.457	5.31e-138	214.46	LAAKLEAAEEDGAAGSDEGEKGGKKNKVEKL;LAAKLEAAEEDGAAGSDEGEKGSKKNKVEKL	LEAAEEDGAAGS(1)DEGEK	LEAAEEDGAAGS(214.46)DEGEK	12	2	123290000	0	0	200490000	0	0	198310000	0	0	149750000	0	0	153010000	0	0	161570000	0	0	5
TraesCS2A01G142400.1	S	879	AT5G28740	Tetratricopeptide repeat (TPR)-like superfamily protein;(source:Araport11)	#N/A	0	80.9989	0.894129	14.0374	1.65e-06	54.583	QAAANNEDIELPDEESDEEDDVQIAERAVPE	AES(0.035)S(0.035)T(0.035)QQAAANNEDIELPDEES(0.894)DEEDDVQIAER	AES(-14.04)S(-14.04)T(-14.04)QQAAANNEDIELPDEES(14.04)DEEDDVQIAER	22	3	11726000	0	0	0	0	0	0	0	0	0	0	0	16634000	0	0	0	0	0	1
TraesCS2A01G146200.1	S	34	AT2G41140	Encodes CDPK-related kinase 1 (CRK1).	(ATCRK1);CDPK-RELATED KINASE 1 (CRK1); (ATCBK3)	0	84.9408	0.999998	59.8403	0.000296894	71.279	EPRVASGTGDAAGAASPAQAAAAAKPGTPKQ	VASGTGDAAGAAS(1)PAQAAAAAK	VAS(-59.84)GT(-59.84)GDAAGAAS(59.84)PAQAAAAAK	13	2	7080600	0	0	7077800	0	0	9873500	0	0	0	0	0	8086200	0	0	0	0	0	1
TraesCS2A01G146200.1	S	343	AT2G41140	Encodes CDPK-related kinase 1 (CRK1).	(ATCRK1);CDPK-RELATED KINASE 1 (CRK1); (ATCBK3)	0	84.9408	0.999951	43.1254	0.000638296	101.72	YILLCGSRPFWARTESGIFRAVLKAEPSFDE	TES(1)GIFR	T(-43.13)ES(43.13)GIFR	3	2	48448000	0	0	54036000	0	0	53048000	0	0	38004000	0	0	58456000	0	0	64583000	0	0	6
TraesCS2A01G146200.1	S	58	AT2G41140	Encodes CDPK-related kinase 1 (CRK1).	(ATCRK1);CDPK-RELATED KINASE 1 (CRK1); (ATCBK3)	0	84.9408	0.863608	12.0863	0.0105899	51.092	KPGTPKQPKFPFYLPSPLPASSYKGSPANSS	FPFY(0.015)LPS(0.864)PLPAS(0.039)S(0.053)Y(0.029)K	FPFY(-17.68)LPS(12.09)PLPAS(-13.48)S(-12.09)Y(-14.67)K	7	2	0	0	0	2750300	0	0	4603800	0	0	4658200	0	0	4347200	0	0	3288100	0	0	2
TraesCS2A01G146200.1	S	91	AT2G41140	Encodes CDPK-related kinase 1 (CRK1).	(ATCRK1);CDPK-RELATED KINASE 1 (CRK1); (ATCBK3)	0	84.9408	1	43.5437	0.00944791	43.544	STPARGGFKRPFPPPSPAKHIRALLARRHGS	RPFPPPS(1)PAK	RPFPPPS(43.54)PAK	7	2	16781000	0	0	14604000	0	0	13556000	0	0	13547000	0	0	0	0	0	17152000	0	0	2
TraesCS2A01G155500.1	S	2	AT1G14000	Encodes a protein with similarity to members of the C1 subgroup of MAP kinase kinase kinases. Interacts physically with the receptor kinase BRL2/VH1 and appears to be involved in auxin and brassinosteriod signaling. The mRNA is cell-to-cell mobile.	VH1-INTERACTING KINASE (VIK)	0	87.007	1	107.166	2.36e-58	170.18	______________MSGAEEEAAHAAGRGGG	S(1)GAEEEAAHAAGR	S(107.17)GAEEEAAHAAGR	1	2	33746000	0	0	34104000	0	0	30632000	0	0	34610000	0	0	25563000	0	0	27004000	0	0	6
TraesCS2A01G169800.1	S	103	AT2G18110	Translation elongation factor EF1B/ribosomal protein S6 family protein;(source:Araport11)	#N/A	6.8541e-96	80.7692	1	65.3786	5.18e-205	213.3	TTDVAEAPAADDDDDSDVDLFGEETEEEKKA	VLSSVVPETSTTDVAEAPAADDDDDS(1)DVDLFGEETEEEK	VLS(-140.9)S(-141.23)VVPET(-115.4)S(-115.84)T(-116.28)T(-115.84)DVAEAPAADDDDDS(65.38)DVDLFGEET(-65.38)EEEK	26	3	2003900000	0	0	2460000000	0	0	2793900000	0	0	2152900000	0	0	2581400000	0	0	2292700000	0	0	14
TraesCS2A01G183400.1	T	129	#N/A	#N/A	#N/A	#N/A	#N/A	1	76.5334	1.1e-07	113.72	AEAEEAATKEEKEEETDDEEEWLWGWGRCRA	EEET(1)DDEEEWLWGWGR	EEET(76.53)DDEEEWLWGWGR	4	2	7395200	0	0	10972000	0	0	12944000	0	0	13477000	0	0	10618000	0	0	10430000	0	0	6
TraesCS2A01G185500.1	T	332	AT5G19780	Encodes an isoform of alpha tubulin. Closely related to adjacent gene TUA3 suggesting recent duplication. The mRNA is cell-to-cell mobile.	TUBULIN ALPHA-5 (TUA5)	0	94.8889	1	123.6	8.12e-17	138.21	TIKTKRTVQFVDWCPTGFKCGINYQPPSVVP	TVQFVDWCPT(1)GFK	T(-123.6)VQFVDWCPT(123.6)GFK	10	2	253120000	0	0	177510000	0	0	150340000	0	0	169260000	0	0	174000000	0	0	252000000	0	0	6
TraesCS2A01G188400.1	S	194	AT5G66730	C2H2-like zinc finger protein;(source:Araport11)	INDETERMINATE DOMAIN 1 (IDD1);ENHYDROUS (ENY)	5.07419e-103	55.7522	1	43.8414	0.000785012	43.841	LVEETGRVLAVPAPPSPRPPDLEEVEENVDK	VLAVPAPPS(1)PRPPDLEEVEENVDK	VLAVPAPPS(43.84)PRPPDLEEVEENVDK	9	3	25996000	0	0	24586000	0	0	0	0	0	0	0	0	0	0	0	20373000	0	0	2
TraesCS2A01G188400.1	S	40	AT5G66730	C2H2-like zinc finger protein;(source:Araport11)	INDETERMINATE DOMAIN 1 (IDD1);ENHYDROUS (ENY)	5.07419e-103	55.7522	0.798951	6.07597	3.38e-05	61.602	NLPGTPDPDAEVIALSPGTLMATNRFVCEVC	RNLPGTPDPDAEVIALS(0.799)PGT(0.197)LMAT(0.004)NR	RNLPGT(-42.83)PDPDAEVIALS(6.08)PGT(-6.08)LMAT(-23.23)NR	17	3	0	0	0	0	0	0	8701400	0	0	6175600	0	0	9713000	0	0	6849700	0	0	1
TraesCS2A01G189700.2	S	104	AT4G26640	member of WRKY Transcription Factor; Group I	(AtWRKY20); (WRKY20)	7.75911e-130	58.4104	0.99998	47.0372	0.00682721	57.348	SMAAIMHKSAHPDMPSPRDKSIRAHEDGGSR	SAHPDMPS(1)PR	S(-47.04)AHPDMPS(47.04)PR	8	2	4264400	0	0	2950200	0	0	2611200	0	0	2641300	0	0	2361400	0	0	0	0	0	2
TraesCS2A01G193700.1	S	172	AT5G67470	formin homolog 6;(source:Araport11)	ARABIDOPSIS FORMIN HOMOLOG 6 (ATFH6);FORMIN HOMOLOG 6 (FH6)	6.25834e-143	68.9732	0.5	0	0.0354626	67.997	YLDPLTAVMEVRHHRSSPDLRPLQLQKQPSP	S(0.5)S(0.5)PDLRPLQLQK	S(0)S(0)PDLRPLQLQK	1	2	14242000	0	0	11413000	0	0	14364000	0	0	13895000	0	0	16750000	0	0	12545000	0	0	1
TraesCS2A01G193700.1	S	173	AT5G67470	formin homolog 6;(source:Araport11)	ARABIDOPSIS FORMIN HOMOLOG 6 (ATFH6);FORMIN HOMOLOG 6 (FH6)	6.25834e-143	68.9732	0.5	0	0.0354626	67.997	LDPLTAVMEVRHHRSSPDLRPLQLQKQPSPD	S(0.5)S(0.5)PDLRPLQLQK	S(0)S(0)PDLRPLQLQK	2	2	14242000	0	0	11413000	0	0	14364000	0	0	13895000	0	0	16750000	0	0	12545000	0	0	1
TraesCS2A01G195900.1	S	529	AT3G04910	Serine/threonine protein kinase, whose transcription is regulated by circadian rhythm.	(ATWNK1);WITH NO LYSINE (K) KINASE 1 (WNK1); (ZIK4)	0	70.5882	0.984745	18.0991	1.5e-29	154.24	PKMGRRGLSDRLCFSSFQERSCPTENYESDH	LCFS(0.015)S(0.985)FQER	LCFS(-18.1)S(18.1)FQER	5	2	11632000	0	0	15183000	0	0	15341000	0	0	12564000	0	0	10827000	0	0	12317000	0	0	6
TraesCS2A01G195900.1	S	597	AT3G04910	Serine/threonine protein kinase, whose transcription is regulated by circadian rhythm.	(ATWNK1);WITH NO LYSINE (K) KINASE 1 (WNK1); (ZIK4)	0	70.5882	1	77.1399	0.000958461	98.055	TNGASRTKPTLSKLESFHVGKHHNFRVPTCQ	LES(1)FHVGK	LES(77.14)FHVGK	3	2	9435200	0	0	8787600	0	0	16280000	0	0	7501900	0	0	17781000	0	0	11258000	0	0	5
TraesCS2A01G201900.1	S	414	AT1G03590	Protein phosphatase 2C family protein;(source:Araport11)	#N/A	3.02379e-162	71.6981	1	99.5681	9.9e-06	113.93	DDHNWSGLDGVTRVNSLVQLPRFSEEKAVS_	VNS(1)LVQLPR	VNS(99.57)LVQLPR	3	2	3757400	0	0	5513700	0	0	3725100	0	0	4708900	0	0	3948400	0	0	4522500	0	0	6
TraesCS2A01G202600.1	S	419	AT2G20850	STRUBBELIG-receptor family 1;(source:Araport11)	STRUBBELIG-RECEPTOR FAMILY 1 (SRF1)	0	58.9447	0.997053	25.7858	0.000269418	90.05	TNVAYNAKEKEATLYSPMRAIPGVITKKQKE	EATLY(0.003)S(0.997)PMR	EAT(-34.99)LY(-25.79)S(25.79)PMR	6	2	2935000	0	0	3583400	0	0	5531200	0	0	3700700	0	0	5211100	0	0	0	0	0	5
TraesCS2A01G202600.1	S	478	AT2G20850	STRUBBELIG-receptor family 1;(source:Araport11)	STRUBBELIG-RECEPTOR FAMILY 1 (SRF1)	0	58.9447	1	54.066	0.0263155	54.066	ATVSPSVRTKKGRVPSLGKIDLRTTVKSFSV	GRVPS(1)LGK	GRVPS(54.07)LGK	5	2	0	0	0	16435000	0	0	23727000	0	0	13871000	0	0	29795000	0	0	19870000	0	0	1
TraesCS2A01G202900.1	S	1301	AT3G43300	AtMIN7 is an immunity associated Arabidopsis protein targeted by HopM1, a conserved Pseudomonas syringae virulence protein. AtMIN7 encodes one of the eight members of the Arabidopsis adenosine diphosphate (ADP) ribosylation factor (ARF) guanine nucleotide exchange factor (GEF) protein family. The AFR GEF proteins are key components of the vesicle trafficking system in eukaryotic cells. HopM1 medi…	(MIN7);HOPM INTERACTOR 7 (ATMIN7);BFA-VISUALIZED ENDOCYTIC TRAFFICKING DEFECTIVE1 (BEN1)	0	80.8878	0.981582	17.2722	1.85e-92	190.19	ETSPRIGLENSDGLPSPSGRAQPAVSPSNQT	IGLENSDGLPS(0.982)PS(0.018)GR	IGLENS(-46.37)DGLPS(17.27)PS(-17.27)GR	11	2	24073000	0	0	24812000	0	0	27108000	0	0	22622000	0	0	19983000	0	0	18064000	0	0	6
TraesCS2A01G202900.1	S	1349	AT3G43300	AtMIN7 is an immunity associated Arabidopsis protein targeted by HopM1, a conserved Pseudomonas syringae virulence protein. AtMIN7 encodes one of the eight members of the Arabidopsis adenosine diphosphate (ADP) ribosylation factor (ARF) guanine nucleotide exchange factor (GEF) protein family. The AFR GEF proteins are key components of the vesicle trafficking system in eukaryotic cells. HopM1 medi…	(MIN7);HOPM INTERACTOR 7 (ATMIN7);BFA-VISUALIZED ENDOCYTIC TRAFFICKING DEFECTIVE1 (BEN1)	0	80.8878	1	97.2728	6.86e-05	103.76	LTSKSKGKMDDAAPPSPAKTPEADGADKTEE	MDDAAPPS(1)PAK	MDDAAPPS(97.27)PAK	8	2	16704000	0	0	11170000	0	0	16088000	0	0	10968000	0	0	14090000	0	0	17207000	0	0	3
TraesCS2A01G207000.1	S	114	AT1G09060	JMJ24 is a nuclear localized JmjC domain containing protein. It has been shown to bind to transcribed regions AtSN1 and solo LTR and the promoter of SDC. JMJ24 appears to regulate basal levels of transcription of silenced loci in part by controlling methylation in heterochromatic regions.	(JMJ24)	2.82009e-39	46.3357	0.826421	6.77705	0.00450747	66.004	KVEAAEAKVEAEAAESDSEREADAGEADPEA	VEAEAAES(0.826)DS(0.174)ER	VEAEAAES(6.78)DS(-6.78)ER	8	2	2758900	0	0	3152600	0	0	0	0	0	0	0	0	0	0	0	0	0	0	2
TraesCS2A01G207000.1	S	116	AT1G09060	JMJ24 is a nuclear localized JmjC domain containing protein. It has been shown to bind to transcribed regions AtSN1 and solo LTR and the promoter of SDC. JMJ24 appears to regulate basal levels of transcription of silenced loci in part by controlling methylation in heterochromatic regions.	(JMJ24)	2.82009e-39	46.3357	0.5	0	0.00972062	59.227	EAAEAKVEAEAAESDSEREADAGEADPEAEA	VEAEAAES(0.5)DS(0.5)ER	VEAEAAES(0)DS(0)ER	10	2	2758900	0	0	0	0	0	0	0	0	0	0	0	0	0	0	0	0	0	1
TraesCS2A01G207000.1	S	184	AT1G09060	JMJ24 is a nuclear localized JmjC domain containing protein. It has been shown to bind to transcribed regions AtSN1 and solo LTR and the promoter of SDC. JMJ24 appears to regulate basal levels of transcription of silenced loci in part by controlling methylation in heterochromatic regions.	(JMJ24)	2.82009e-39	46.3357	1	67.0131	1.42e-08	102.5	GDNAAEVGGEKVDADSEAEGEGTDAEPDARE	VDADS(1)EAEGEGTDAEPDAR	VDADS(67.01)EAEGEGT(-67.01)DAEPDAR	5	2	4672400	0	0	12657000	0	0	0	0	0	14863000	0	0	2955200	0	0	14394000	0	0	4
TraesCS2A01G207000.1	S	249	AT1G09060	JMJ24 is a nuclear localized JmjC domain containing protein. It has been shown to bind to transcribed regions AtSN1 and solo LTR and the promoter of SDC. JMJ24 appears to regulate basal levels of transcription of silenced loci in part by controlling methylation in heterochromatic regions.	(JMJ24)	2.82009e-39	46.3357	1	62.7325	4.92e-05	107.82	PPRRRRRRKAGERGDSPPPLPDNLRCRRSDG	GDS(1)PPPLPDNLR	GDS(62.73)PPPLPDNLR	3	2	109000000	0	0	119850000	0	0	90694000	0	0	79999000	0	0	97893000	0	0	69918000	0	0	21
TraesCS2A01G207000.1	S	324	AT1G09060	JMJ24 is a nuclear localized JmjC domain containing protein. It has been shown to bind to transcribed regions AtSN1 and solo LTR and the promoter of SDC. JMJ24 appears to regulate basal levels of transcription of silenced loci in part by controlling methylation in heterochromatic regions.	(JMJ24)	2.82009e-39	46.3357	1	67.8795	3.16e-09	125.72	KNKRKGRRRLNLAPESPKATRDLPNGLMTIS	RLNLAPES(1)PK	RLNLAPES(67.88)PK	8	2	163670000	0	0	179080000	0	0	152300000	0	0	125170000	0	0	146680000	0	0	170550000	0	0	12
TraesCS2A01G207000.1	S	637	AT1G09060	JMJ24 is a nuclear localized JmjC domain containing protein. It has been shown to bind to transcribed regions AtSN1 and solo LTR and the promoter of SDC. JMJ24 appears to regulate basal levels of transcription of silenced loci in part by controlling methylation in heterochromatic regions.	(JMJ24)	2.82009e-39	46.3357	0.597468	1.71515	1.12e-06	99.11	GAPGNDSGVKDAQAHSSPLAESNGSLARLSG	DAQAHS(0.597)S(0.403)PLAESNGSLAR	DAQAHS(1.72)S(-1.72)PLAES(-67.42)NGS(-82.37)LAR	6	3	33577000	12759000	0	33413000	0	0	1945800	0	0	27472000	13901000	0	0	0	0	0	0	0	4
TraesCS2A01G207000.1	S	638	AT1G09060	JMJ24 is a nuclear localized JmjC domain containing protein. It has been shown to bind to transcribed regions AtSN1 and solo LTR and the promoter of SDC. JMJ24 appears to regulate basal levels of transcription of silenced loci in part by controlling methylation in heterochromatic regions.	(JMJ24)	2.82009e-39	46.3357	0.79414	5.88261	0.000177503	76.78	APGNDSGVKDAQAHSSPLAESNGSLARLSGG	DAQAHS(0.206)S(0.794)PLAES(0.945)NGS(0.055)LAR	DAQAHS(-5.88)S(5.88)PLAES(12.4)NGS(-12.4)LAR	7	2	0	12759000	0	0	16929000	0	0	15163000	0	0	0	0	0	9901900	0	0	13629000	0	3
TraesCS2A01G207000.1	S	643	AT1G09060	JMJ24 is a nuclear localized JmjC domain containing protein. It has been shown to bind to transcribed regions AtSN1 and solo LTR and the promoter of SDC. JMJ24 appears to regulate basal levels of transcription of silenced loci in part by controlling methylation in heterochromatic regions.	(JMJ24)	2.82009e-39	46.3357	0.944745	12.4029	0.000177503	76.78	SGVKDAQAHSSPLAESNGSLARLSGGQQESM	DAQAHS(0.206)S(0.794)PLAES(0.945)NGS(0.055)LAR	DAQAHS(-5.88)S(5.88)PLAES(12.4)NGS(-12.4)LAR	12	2	0	0	0	0	16929000	0	0	15163000	0	0	13901000	0	0	9901900	0	0	13629000	0	3
TraesCS2A01G207000.1	S	646	AT1G09060	JMJ24 is a nuclear localized JmjC domain containing protein. It has been shown to bind to transcribed regions AtSN1 and solo LTR and the promoter of SDC. JMJ24 appears to regulate basal levels of transcription of silenced loci in part by controlling methylation in heterochromatic regions.	(JMJ24)	2.82009e-39	46.3357	0.499569	0	0.017693	53.585	KDAQAHSSPLAESNGSLARLSGGQQESMST_	DAQAHS(0.5)S(0.5)PLAES(0.5)NGS(0.5)LAR	DAQAHS(0)S(0)PLAES(0)NGS(0)LAR	15	2	0	0	0	0	0	0	0	0	0	0	0	0	0	0	0	0	0	0	1
TraesCS2A01G207000.1	T	191	AT1G09060	JMJ24 is a nuclear localized JmjC domain containing protein. It has been shown to bind to transcribed regions AtSN1 and solo LTR and the promoter of SDC. JMJ24 appears to regulate basal levels of transcription of silenced loci in part by controlling methylation in heterochromatic regions.	(JMJ24)	2.82009e-39	46.3357	1	97.0142	7.04e-44	158.98	GGEKVDADSEAEGEGTDAEPDAREESPPPSP	VDADSEAEGEGT(1)DAEPDAR	VDADS(-97.01)EAEGEGT(97.01)DAEPDAR	12	2	2140600	0	0	12216000	0	0	5564000	0	0	9260800	0	0	1602400	0	0	7164100	0	0	4
TraesCS2A01G207000.1	T	223	AT1G09060	JMJ24 is a nuclear localized JmjC domain containing protein. It has been shown to bind to transcribed regions AtSN1 and solo LTR and the promoter of SDC. JMJ24 appears to regulate basal levels of transcription of silenced loci in part by controlling methylation in heterochromatic regions.	(JMJ24)	2.82009e-39	46.3357	1	103.922	3.65e-256	243.75	ARGRRRKRVVKPDPPTEDDEEEETPLPPRRR;ARSRRRKRVVKPDPPTEDDEEEETPLPPRRR	RVVKPDPPT(1)EDDEEEETPLPPR	RVVKPDPPT(103.92)EDDEEEET(-103.92)PLPPR	9	3	53404000	0	0	61534000	0	0	50222000	0	0	50865000	0	0	66935000	0	0	47474000	0	0	32
TraesCS2A01G209100.1	S	1673	AT3G60240	protein synthesis initiation factor 4G (EIF4G). A mutation in this gene (cum2-1) results in decreased accumulation of CMV coat protein in upper, uninoculated leaves. Likely affects cell-to-cell movement of the virus, also affects TCV multiplication.	CUCUMOVIRUS MULTIPLICATION 2 (CUM2);EUKARYOTIC TRANSLATION INITIATION FACTOR 4G (EIF4G)	0	61.0345	0.825382	10.2041	3.84e-09	101.3	IAPAAQSASSSHRPASQEGRSGNKSYSEEEL	IAPAAQSAS(0.017)S(0.079)S(0.079)HRPAS(0.825)QEGR	IAPAAQS(-36.09)AS(-16.88)S(-10.2)S(-10.2)HRPAS(10.2)QEGR	16	3	0	0	0	15919000	0	0	16822000	0	0	5551200	0	0	13241000	0	0	0	0	0	5
TraesCS2A01G209100.1	S	653	AT3G60240	protein synthesis initiation factor 4G (EIF4G). A mutation in this gene (cum2-1) results in decreased accumulation of CMV coat protein in upper, uninoculated leaves. Likely affects cell-to-cell movement of the virus, also affects TCV multiplication.	CUCUMOVIRUS MULTIPLICATION 2 (CUM2);EUKARYOTIC TRANSLATION INITIATION FACTOR 4G (EIF4G)	0	61.0345	0.663101	5.88682	6.39e-05	71.354	AAKSETDAATYSGANSPSFLTGADEKKESLP	S(0.024)ET(0.022)DAAT(0.022)Y(0.037)S(0.171)GANS(0.663)PS(0.06)FLT(0.001)GADEK	S(-14.34)ET(-14.83)DAAT(-14.83)Y(-12.54)S(-5.89)GANS(5.89)PS(-10.44)FLT(-28.4)GADEK	13	2	7013200	0	0	0	0	0	12702000	0	0	0	0	0	6711000	0	0	0	0	0	2
TraesCS2A01G209100.1	S	696	AT3G60240	protein synthesis initiation factor 4G (EIF4G). A mutation in this gene (cum2-1) results in decreased accumulation of CMV coat protein in upper, uninoculated leaves. Likely affects cell-to-cell movement of the virus, also affects TCV multiplication.	CUCUMOVIRUS MULTIPLICATION 2 (CUM2);EUKARYOTIC TRANSLATION INITIATION FACTOR 4G (EIF4G)	0	61.0345	1	41.0881	0.00810537	52.823	TRNDTKNLPQQPQPASPAEELKGQTSVKVGD	NLPQQPQPAS(1)PAEELK	NLPQQPQPAS(41.09)PAEELK	10	2	7579400	0	0	7452700	0	0	9029100	0	0	8208800	0	0	7988200	0	0	7092700	0	0	2
TraesCS2A01G209100.1	S	964	AT3G60240	protein synthesis initiation factor 4G (EIF4G). A mutation in this gene (cum2-1) results in decreased accumulation of CMV coat protein in upper, uninoculated leaves. Likely affects cell-to-cell movement of the virus, also affects TCV multiplication.	CUCUMOVIRUS MULTIPLICATION 2 (CUM2);EUKARYOTIC TRANSLATION INITIATION FACTOR 4G (EIF4G)	0	61.0345	0.374405	0	1.44e-38	141.78	KDESSTEQSSAAPTGSVRPLSREKPTAELTR	DESSTEQSSAAPT(0.374)GS(0.374)VRPLS(0.251)REK	DES(-115.01)S(-100.73)T(-90.79)EQS(-48.61)S(-37.92)AAPT(0)GS(0)VRPLS(-1.73)REK	15	3	0	0	0	0	0	0	0	0	0	0	0	0	0	0	0	0	0	0	1
TraesCS2A01G209100.1	T	962	AT3G60240	protein synthesis initiation factor 4G (EIF4G). A mutation in this gene (cum2-1) results in decreased accumulation of CMV coat protein in upper, uninoculated leaves. Likely affects cell-to-cell movement of the virus, also affects TCV multiplication.	CUCUMOVIRUS MULTIPLICATION 2 (CUM2);EUKARYOTIC TRANSLATION INITIATION FACTOR 4G (EIF4G)	0	61.0345	0.374405	0	1.44e-38	141.78	GAKDESSTEQSSAAPTGSVRPLSREKPTAEL	DESSTEQSSAAPT(0.374)GS(0.374)VRPLS(0.251)REK	DES(-115.01)S(-100.73)T(-90.79)EQS(-48.61)S(-37.92)AAPT(0)GS(0)VRPLS(-1.73)REK	13	3	0	0	0	0	0	0	0	0	0	0	0	0	0	0	0	0	0	0	1
TraesCS2A01G226200.2	S	34	AT4G18060	SH3 domain-containing protein;(source:Araport11)	SH3 DOMAIN-CONTAINING PROTEIN 3 (SH3P3)	8.13555e-126	68.7135	0.5	0	0.00630986	44.587	QQAVIKQFSTTGYERSDSVVIDEVELQQHQR	S(0.5)DS(0.5)VVIDEVELQQHQR	S(0)DS(0)VVIDEVELQQHQR	1	3	0	0	0	0	0	0	45413000	0	0	0	0	0	0	0	0	0	0	0	1
TraesCS2A01G226200.2	S	36	AT4G18060	SH3 domain-containing protein;(source:Araport11)	SH3 DOMAIN-CONTAINING PROTEIN 3 (SH3P3)	8.13555e-126	68.7135	0.999984	48.0093	1.96e-262	254.56	AVIKQFSTTGYERSDSVVIDEVELQQHQRLE	SDS(1)VVIDEVELQQHQR	S(-48.01)DS(48.01)VVIDEVELQQHQR	3	3	127290000	0	0	116400000	0	0	90438000	0	0	73050000	0	0	146320000	0	0	86700000	0	0	13
TraesCS2A01G227100.1	S	206	AT4G22140	PHD finger family protein / bromo-adjacent homology (BAH) domain-containing protein;(source:Araport11)	EARLY BOLTING IN SHORT DAYS (EBS)	8.25565e-103	78.7611	0.993702	22.0123	0.0113205	50.178	ENGKTTENFHEATAESEEKLVESKRRRR___	TTENFHEAT(0.006)AES(0.994)EEK	T(-46.35)T(-46.35)ENFHEAT(-22.01)AES(22.01)EEK	12	2	8626400	0	0	10284000	0	0	12712000	0	0	10358000	0	0	17373000	0	0	12164000	0	0	1
TraesCS2A01G227900.1	S	2144	AT5G44800	chromatin remodeling 4;(source:Araport11)	PICKLE RELATED 1 (PKR1); (MI-2-LIKE);CHROMATIN REMODELING 4 (CHR4)	0	59.2879	0.996466	24.5022	8.47e-05	102.9	DEFFGLDGITSGSCRSPTGNAPDAGAPRRGL;DEFSGLDGITSGSCRSPTGNAPDAGAPRRGL	S(0.996)PT(0.004)GNAPDAGAPR	S(24.5)PT(-24.5)GNAPDAGAPR	1	2	12319000	0	0	15218000	0	0	13084000	0	0	12003000	0	0	10181000	0	0	19728000	0	0	4
TraesCS2A01G229400.5	S	313	AT4G16150	CATMA5 is a transcriptional activator. It acts in the cold response pathway, it can bind to and activate the expression of DREB1 genes.	CALMODULIN-BINDING TRANSCRIPTION ACTIVATOR 2 (CAMTA5)	0	60.1695	1	83.6982	1.53e-10	90.468	PVDGDIPNDVPARENSLGLWKYLDDDSPCLG	TPVDGDIPNDVPARENS(1)LGLWK	T(-83.7)PVDGDIPNDVPARENS(83.7)LGLWK	17	3	10116000	0	0	16582000	0	0	10601000	0	0	14476000	0	0	12628000	0	0	14335000	0	0	6
TraesCS2A01G229400.5	S	881	AT4G16150	CATMA5 is a transcriptional activator. It acts in the cold response pathway, it can bind to and activate the expression of DREB1 genes.	CALMODULIN-BINDING TRANSCRIPTION ACTIVATOR 2 (CAMTA5)	0	60.1695	1	40.0661	0.0145288	40.066	RMRIAHEEAKVCILLSNTGLRVSLGR_____	MRIAHEEAKVCILLS(1)NT(1)GLR	MRIAHEEAKVCILLS(40.07)NT(40.07)GLR	15	2	0	24543000	0	0	18336000	0	0	0	0	0	28116000	0	0	41388000	0	0	31025000	0	1
TraesCS2A01G229400.5	T	883	AT4G16150	CATMA5 is a transcriptional activator. It acts in the cold response pathway, it can bind to and activate the expression of DREB1 genes.	CALMODULIN-BINDING TRANSCRIPTION ACTIVATOR 2 (CAMTA5)	0	60.1695	1	40.0661	0.0145288	40.066	RIAHEEAKVCILLSNTGLRVSLGR_______	MRIAHEEAKVCILLS(1)NT(1)GLR	MRIAHEEAKVCILLS(40.07)NT(40.07)GLR	17	2	0	24543000	0	0	18336000	0	0	0	0	0	28116000	0	0	41388000	0	0	31025000	0	1
TraesCS2A01G231000.1	S	18	AT5G61530	small G protein family protein / RhoGAP family protein;(source:Araport11)	#N/A	7.68585e-120	75.5034	0.340736	0.680998	8.6e-05	107.85	LVESPQWRRKATDFFSSSSFKLKQAGQSAGD	ATDFFS(0.341)S(0.184)S(0.184)S(0.291)FK	AT(-104.17)DFFS(0.68)S(-2.68)S(-2.68)S(-0.68)FK	6	2	0	0	0	0	0	0	0	0	0	0	0	0	0	0	0	0	0	0	1
TraesCS2A01G231000.1	S	19	AT5G61530	small G protein family protein / RhoGAP family protein;(source:Araport11)	#N/A	7.68585e-120	75.5034	0.25	0	0.000350821	87.184	VESPQWRRKATDFFSSSSFKLKQAGQSAGDN	ATDFFS(0.25)S(0.25)S(0.25)S(0.25)FK	AT(-81.34)DFFS(0)S(0)S(0)S(0)FK	7	2	0	0	0	0	0	0	0	0	0	0	0	0	0	0	0	0	0	0	1
TraesCS2A01G231000.1	S	20	AT5G61530	small G protein family protein / RhoGAP family protein;(source:Araport11)	#N/A	7.68585e-120	75.5034	0.480034	0	0.000176191	103.43	ESPQWRRKATDFFSSSSFKLKQAGQSAGDNI	ATDFFS(0.02)S(0.02)S(0.48)S(0.48)FK	AT(-94.91)DFFS(-13.81)S(-13.81)S(0)S(0)FK	8	2	0	0	0	0	0	0	0	0	0	0	0	0	0	0	0	0	0	0	1
TraesCS2A01G231000.1	S	21	AT5G61530	small G protein family protein / RhoGAP family protein;(source:Araport11)	#N/A	7.68585e-120	75.5034	0.775028	6.87557	0.000131873	105.03	SPQWRRKATDFFSSSSFKLKQAGQSAGDNIA	ATDFFS(0.033)S(0.033)S(0.159)S(0.775)FK	AT(-96.9)DFFS(-13.72)S(-13.72)S(-6.88)S(6.88)FK	9	2	0	0	0	6503500	0	0	0	0	0	0	0	0	0	0	0	0	0	0	1
TraesCS2A01G232900.2	S	261	AT3G05270	Encodes a protein that localizes at motile vesicle-like small compartments in differentiating xylem cells that is associated with microtubule plus-ends. VETH-positive compartments are unlikely to be elements in conventional endomembrane trafficking pathways. It can associate with COG2, and together these two proteins co-localize with the EXO70A1 exocyst subunit, tethering EXO70A1 to compartments …	VESICLE TETHERING 1 (VETH1)	3.50382e-81	67.1554	0.342817	0	0.0161093	41.54	AECRKLQATARRPSFSSDLRRTPSSLCAESV	RPS(0.314)FS(0.343)S(0.343)DLR	RPS(-0.38)FS(0)S(0)DLR	5	2	0	0	0	0	0	0	0	0	0	0	0	0	0	0	0	0	0	0	1
TraesCS2A01G232900.2	S	262	AT3G05270	Encodes a protein that localizes at motile vesicle-like small compartments in differentiating xylem cells that is associated with microtubule plus-ends. VETH-positive compartments are unlikely to be elements in conventional endomembrane trafficking pathways. It can associate with COG2, and together these two proteins co-localize with the EXO70A1 exocyst subunit, tethering EXO70A1 to compartments …	VESICLE TETHERING 1 (VETH1)	3.50382e-81	67.1554	0.342817	0	0.0161093	41.54	ECRKLQATARRPSFSSDLRRTPSSLCAESVT	RPS(0.314)FS(0.343)S(0.343)DLR	RPS(-0.38)FS(0)S(0)DLR	6	2	0	0	0	0	0	0	0	0	0	0	0	0	0	0	0	0	0	0	1
TraesCS2A01G234400.3	S	246	AT1G18950	DDT domain superfamily;(source:Araport11)	#N/A	5.01398e-151	65.6897	0.999998	57.9864	7.72e-05	86.944	RSINEAIKITKKRENSAELVTTLNRRMLIPR	ENS(1)AELVTTLNR	ENS(57.99)AELVT(-57.99)T(-64.3)LNR	3	2	9288300	0	0	6511100	0	0	0	0	0	4423200	0	0	0	0	0	0	0	0	2
TraesCS2A01G234400.3	S	284	AT1G18950	DDT domain superfamily;(source:Araport11)	#N/A	5.01398e-151	65.6897	0.5	0	2.45e-05	83.404	KLNDPSLANELDDGNSSKSDDYQDSDGEQEN	LNDPSLANELDDGNS(0.5)S(0.5)K	LNDPS(-57.81)LANELDDGNS(0)S(0)K	15	2	0	0	0	15030000	0	0	4880600	0	0	0	0	0	0	0	0	5972800	0	0	1
TraesCS2A01G234400.3	S	285	AT1G18950	DDT domain superfamily;(source:Araport11)	#N/A	5.01398e-151	65.6897	0.581582	1.43002	2.45e-05	83.404	LNDPSLANELDDGNSSKSDDYQDSDGEQENE	LNDPSLANELDDGNS(0.418)S(0.582)K	LNDPS(-58.36)LANELDDGNS(-1.43)S(1.43)K	16	2	0	0	0	15030000	0	0	4880600	0	0	7709800	0	0	0	0	0	5972800	0	0	2
TraesCS2A01G234400.3	S	438	AT1G18950	DDT domain superfamily;(source:Araport11)	#N/A	5.01398e-151	65.6897	0.930174	11.2659	2.45e-06	104.45	KRSSRPRINYQQYDFSDTDAEAGKAGKSDAS	INYQQYDFS(0.93)DT(0.069)DAEAGK	INY(-59.18)QQY(-34.55)DFS(11.27)DT(-11.27)DAEAGK	9	2	11192000	0	0	12472000	0	0	8536000	0	0	16319000	0	0	8713400	0	0	12149000	0	0	3
TraesCS2A01G234400.3	T	440	AT1G18950	DDT domain superfamily;(source:Araport11)	#N/A	5.01398e-151	65.6897	0.973273	15.691	2.91e-14	98.281	SSRPRINYQQYDFSDTDAEAGKAGKSDASDP	INYQQYDFS(0.026)DT(0.973)DAEAGK	INY(-70)QQY(-33.1)DFS(-15.69)DT(15.69)DAEAGK	11	2	0	0	0	0	0	0	0	0	0	0	0	0	0	0	0	0	0	0	3
TraesCS2A01G234700.3	S	64	AT5G66030	Involved in golgi protein trafficking. AtARL1 binds directly to the GRIP domain of AtGRIP in a GTP-dependent manner. Localized to the golgi apparatus, tyrosine 717 in AtGRIP is crucial for Golgi localization.	(GRIP); (ATGRIP)	1.04029e-148	72.4771	1	111.286	0	300.74	ERADTDAVAGEDQGASENEAERTREELERTV	ADTDAVAGEDQGAS(1)ENEAER	ADT(-111.29)DAVAGEDQGAS(111.29)ENEAER	14	2	0	0	0	0	0	0	78497000	0	0	64831000	0	0	64003000	0	0	68491000	0	0	3
TraesCS2A01G234800.1	S	3	AT5G19050	alpha/beta-Hydrolases superfamily protein;(source:Araport11)	#N/A	3.20755e-162	77.193	0.499808	0	0.00714081	69.261	_____________MTSPASTSSWFSGIVRTA	T(0.5)S(0.5)PASTSSWFSGIVR	T(0)S(0)PAS(-32.41)T(-38.53)S(-43.92)S(-49.06)WFS(-62.29)GIVR	2	2	0	0	0	0	0	0	0	0	0	0	0	0	0	0	0	0	0	0	1
TraesCS2A01G234800.1	T	2	AT5G19050	alpha/beta-Hydrolases superfamily protein;(source:Araport11)	#N/A	3.20755e-162	77.193	0.499808	0	0.00714081	69.261	______________MTSPASTSSWFSGIVRT	T(0.5)S(0.5)PASTSSWFSGIVR	T(0)S(0)PAS(-32.41)T(-38.53)S(-43.92)S(-49.06)WFS(-62.29)GIVR	1	2	0	0	0	0	0	0	0	0	0	0	0	0	0	0	0	0	0	0	1
TraesCS2A01G237400.1	S	148	AT5G04280	Encodes one of the zinc finger-containing glycine-rich RNA-binding proteins involved in cold tolerance: AT3G26420 (ATRZ-1A), AT1G60650 (AtRZ-1b), AT5G04280 (AtRZ-1c). It also, along with AtRZ-1b, plays important roles in plant development, pre- mRNA splicing, and general gene expression.	RZ-1C (RZ-1c);RNA-BINDING GLYCINE-RICH PROTEIN B3 (RBGB3);ATRZ-1C (AtRZ-1c)	1.23696e-50	57.4627	0.99092	20.995	1.24e-06	103.4	ARECLYSDGGRPGRYSPPSRYGNGAGGRGDR	ECLYS(0.001)DGGRPGRYS(0.991)PPS(0.008)R	ECLY(-61.02)S(-29.35)DGGRPGRY(-43.09)S(20.99)PPS(-20.99)R	14	3	44450000	0	0	55239000	0	0	41135000	0	0	33057000	0	0	65717000	0	0	43245000	0	0	8
TraesCS2A01G238900.1	S	267	AT4G11610	C2 calcium/lipid-binding plant phosphoribosyltransferase family protein;(source:Araport11)	#N/A	0	73.8713	0.999994	52.0303	7.15e-05	99.069	AAGMKTEAPQVARMYSAGPQQPVDFQLKETS	MYS(1)AGPQQPVDFQLK	MY(-52.03)S(52.03)AGPQQPVDFQLK	3	2	0	0	0	30004000	0	0	28225000	0	0	23542000	0	0	30778000	0	0	0	0	0	3
TraesCS2A01G239000.1	S	83	AT3G04740	encodes a protein with similarities to subunits of the Mediator complex, required for RNA polymerase II recruitment at target promoters in response to specific activators. Lines carrying loss of function mutations in the gene have reduced cell numbers in aerial organs. On the other hand, lines overexpressing the gene have increased number of small cells in clusters, suggesting cell division is mo…	ARABIDOPSIS MEDIATOR COMPONENTS 14 (ATMED14);STRUWWELPETER (SWP);MEDIATOR COMPONENTS 14 (MED14)	0	68.2062	0.828351	6.83573	0.00313406	60.518	CIANLLDVEKLQVLQSMEDGSPRHSEIDESL	LQVLQS(0.828)MEDGS(0.172)PR	LQVLQS(6.84)MEDGS(-6.84)PR	6	2	0	0	0	9485800	0	0	0	0	0	0	0	0	7442600	0	0	0	0	0	2
TraesCS2A01G239000.1	S	88	AT3G04740	encodes a protein with similarities to subunits of the Mediator complex, required for RNA polymerase II recruitment at target promoters in response to specific activators. Lines carrying loss of function mutations in the gene have reduced cell numbers in aerial organs. On the other hand, lines overexpressing the gene have increased number of small cells in clusters, suggesting cell division is mo…	ARABIDOPSIS MEDIATOR COMPONENTS 14 (ATMED14);STRUWWELPETER (SWP);MEDIATOR COMPONENTS 14 (MED14)	0	68.2062	0.995619	23.5654	0.00169418	66.595	LDVEKLQVLQSMEDGSPRHSEIDESLPLKPS	LQVLQS(0.004)MEDGS(0.996)PR	LQVLQS(-23.57)MEDGS(23.57)PR	11	2	0	0	0	0	0	0	6730000	0	0	5150700	0	0	0	0	0	4731200	0	0	2
TraesCS2A01G251900.3	S	507	AT1G17210	IAP-like protein 1;(source:Araport11)	IAP-LIKE PROTEIN 1 (ILP1);ARABIDOPSIS IAP-LIKE PROTEIN (ATILP1)	0	60.9705	0.999686	35.0345	2.78e-11	104.95	GSTADKPINRLQPADSIEGTVIDRDGDEVDD	LQPADS(1)IEGTVIDR	LQPADS(35.03)IEGT(-35.03)VIDR	6	2	9825100	0	0	7627600	0	0	5133300	0	0	7679700	0	0	3454400	0	0	7885900	0	0	11
TraesCS2A01G251900.3	S	546	AT1G17210	IAP-like protein 1;(source:Araport11)	IAP-LIKE PROTEIN 1 (ILP1);ARABIDOPSIS IAP-LIKE PROTEIN (ATILP1)	0	60.9705	0.311469	0	2.33e-05	75.646	NKRPRGFNLFDDNRPSSSGAGPSRNLSLELD	GFNLFDDNRPS(0.311)S(0.311)S(0.311)GAGPS(0.066)R	GFNLFDDNRPS(0)S(0)S(0)GAGPS(-6.77)R	11	3	0	0	0	0	0	0	0	0	0	0	0	0	0	0	0	0	0	0	1
TraesCS2A01G251900.3	S	547	AT1G17210	IAP-like protein 1;(source:Araport11)	IAP-LIKE PROTEIN 1 (ILP1);ARABIDOPSIS IAP-LIKE PROTEIN (ATILP1)	0	60.9705	0.311469	0	2.33e-05	75.646	KRPRGFNLFDDNRPSSSGAGPSRNLSLELDI	GFNLFDDNRPS(0.311)S(0.311)S(0.311)GAGPS(0.066)R	GFNLFDDNRPS(0)S(0)S(0)GAGPS(-6.77)R	12	3	0	0	0	0	0	0	0	0	0	0	0	0	0	0	0	0	0	0	1
TraesCS2A01G251900.3	S	548	AT1G17210	IAP-like protein 1;(source:Araport11)	IAP-LIKE PROTEIN 1 (ILP1);ARABIDOPSIS IAP-LIKE PROTEIN (ATILP1)	0	60.9705	0.384336	1.1126	2.33e-05	75.646	RPRGFNLFDDNRPSSSGAGPSRNLSLELDID	GFNLFDDNRPS(0.297)S(0.297)S(0.384)GAGPS(0.021)R	GFNLFDDNRPS(-1.11)S(-1.11)S(1.11)GAGPS(-12.68)R	13	3	0	0	0	0	0	0	0	0	0	0	0	0	0	0	0	0	0	0	1
TraesCS2A01G251900.3	S	553	AT1G17210	IAP-like protein 1;(source:Araport11)	IAP-LIKE PROTEIN 1 (ILP1);ARABIDOPSIS IAP-LIKE PROTEIN (ATILP1)	0	60.9705	0.298575	1.06193	2.33e-05	75.646	NLFDDNRPSSSGAGPSRNLSLELDIDVNRFE	GFNLFDDNRPS(0.234)S(0.234)S(0.234)GAGPS(0.299)R	GFNLFDDNRPS(-1.06)S(-1.06)S(-1.06)GAGPS(1.06)R	18	3	0	0	0	0	0	0	0	0	0	0	0	0	0	0	0	0	0	0	1
TraesCS2A01G251900.3	S	800	AT1G17210	IAP-like protein 1;(source:Araport11)	IAP-LIKE PROTEIN 1 (ILP1);ARABIDOPSIS IAP-LIKE PROTEIN (ATILP1)	0	60.9705	1	79.8281	1.53e-17	133.93	EKMSHARGQESNIQHSLSCNARVYSGIDLSK	GQESNIQHS(1)LS(1)CNAR	GQES(-79.83)NIQHS(79.83)LS(98.29)CNAR	9	2	9197000	2244200	0	7589900	25747000	0	8230300	25353000	0	7723000	15676000	0	0	4264700	0	10862000	13785000	0	4
TraesCS2A01G251900.3	S	802	AT1G17210	IAP-like protein 1;(source:Araport11)	IAP-LIKE PROTEIN 1 (ILP1);ARABIDOPSIS IAP-LIKE PROTEIN (ATILP1)	0	60.9705	1	77.6344	1.53e-17	133.93	MSHARGQESNIQHSLSCNARVYSGIDLSKDE	GQESNIQHS(1)LS(1)CNAR	GQES(-62.17)NIQHS(62.17)LS(77.63)CNAR	11	2	42224000	2244200	0	34381000	25747000	0	38691000	25353000	0	31589000	15676000	0	31385000	4264700	0	30469000	13785000	0	8
TraesCS2A01G251900.3	S	814	AT1G17210	IAP-like protein 1;(source:Araport11)	IAP-LIKE PROTEIN 1 (ILP1);ARABIDOPSIS IAP-LIKE PROTEIN (ATILP1)	0	60.9705	0.999997	55.0219	0.0349634	61.435	HSLSCNARVYSGIDLSKDEVTQTGKMLTKDE	VYS(1)GIDLS(1)K	VY(-33.08)S(33.08)GIDLS(55.02)K	8	2	0	10145000	0	0	14146000	0	0	14204000	0	0	8455000	0	0	6245200	0	0	5973000	0	2
TraesCS2A01G251900.3	T	839	AT1G17210	IAP-like protein 1;(source:Araport11)	IAP-LIKE PROTEIN 1 (ILP1);ARABIDOPSIS IAP-LIKE PROTEIN (ATILP1)	0	60.9705	0.496989	0.399051	0.000136869	46.695	MLTKDEYDPGNDLGATDGENDYETGLPEFDP	DEY(0.008)DPGNDLGAT(0.497)DGENDY(0.453)ET(0.041)GLPEFDPIK	DEY(-17.73)DPGNDLGAT(0.4)DGENDY(-0.4)ET(-10.81)GLPEFDPIK	12	3	0	0	0	0	0	0	0	0	0	0	0	0	0	0	0	0	0	0	1
TraesCS2A01G253200.1	S	494	AT1G30570	Encodes HERCULES2 (HERK2), a receptor kinase regulated by Brassinosteroids and required for cell elongation during vegetative growth.	HERCULES RECEPTOR KINASE 2 (HERK2)	0	66.5497	0.999705	35.3039	1.33e-07	118.51	AHTRSPTLLTAGAFGSKRMGRRFTIAEIRTA	SPTLLTAGAFGS(1)K	S(-105.1)PT(-89.44)LLT(-35.3)AGAFGS(35.3)K	12	2	0	0	0	2883400	0	0	3281800	0	0	0	0	0	0	0	0	2008700	0	0	1
TraesCS2A01G255000.2	S	1446	AT5G42950	EXA1 is a GYF domain-containing gene of the SMY2 subgroup. Mutants exhibit resistance to potexviruses.	ESSENTIAL FOR POTEXVIRUS ACCUMULATION 1 (EXA1)	3.64629e-62	55.1253	0.999949	42.918	0.00763826	54.784	REEERRSGVVQQQPPSPAPAKVSVNQRNHGN	SGVVQQQPPS(1)PAPAK	S(-42.92)GVVQQQPPS(42.92)PAPAK	10	2	6500500	0	0	4058200	0	0	4775300	0	0	5271900	0	0	6366800	0	0	6818900	0	0	1
TraesCS2A01G260500.1	S	140	AT5G61150	Encodes highly hydrophilic protein involved in positively regulating FLC expression. Mutants are early flowering and show a loss of FLC expression in the absence of cold.	VERNALIZATION INDEPENDENCE 4 (VIP4)	1.93724e-123	65.8031	0.999131	30.605	0.00551979	51.445	ESDPEKVQSSPERELSDGVMQTDARGMDSEE	ELS(0.999)DGVMQT(0.001)DAR	ELS(30.61)DGVMQT(-30.61)DAR	3	2	4943400	0	0	7339100	0	0	4420800	0	0	0	0	0	0	0	0	10209000	0	0	3
TraesCS2A01G260500.1	S	153	AT5G61150	Encodes highly hydrophilic protein involved in positively regulating FLC expression. Mutants are early flowering and show a loss of FLC expression in the absence of cold.	VERNALIZATION INDEPENDENCE 4 (VIP4)	1.93724e-123	65.8031	0.999998	56.805	2.84e-06	102.58	ELSDGVMQTDARGMDSEEDGYEQQAVPSRRR	GMDS(1)EEDGYEQQAVPSR	GMDS(56.8)EEDGY(-56.8)EQQAVPS(-96.43)R	4	2	57290000	0	0	46555000	0	0	67973000	0	0	59700000	0	0	62048000	0	0	56062000	0	0	6
TraesCS2A01G260500.1	S	264	AT5G61150	Encodes highly hydrophilic protein involved in positively regulating FLC expression. Mutants are early flowering and show a loss of FLC expression in the absence of cold.	VERNALIZATION INDEPENDENCE 4 (VIP4)	1.93724e-123	65.8031	0.999854	38.3547	6.24e-12	88.014	LQPDDVVADDDIRYDSDDNREPKTKEKPVGP	DLQPDDVVADDDIRYDS(1)DDNREPK	DLQPDDVVADDDIRY(-38.35)DS(38.35)DDNREPK	17	3	40015000	0	0	44009000	0	0	53447000	0	0	42308000	0	0	68698000	0	0	40603000	0	0	6
TraesCS2A01G260500.1	S	493	AT5G61150	Encodes highly hydrophilic protein involved in positively regulating FLC expression. Mutants are early flowering and show a loss of FLC expression in the absence of cold.	VERNALIZATION INDEPENDENCE 4 (VIP4)	1.93724e-123	65.8031	1	97.2874	8.74e-22	112.17	VNHKYTQPARQRRQLSPGFLEDALDEDEETD	QLS(1)PGFLEDALDEDEETDNHYSSR	QLS(97.29)PGFLEDALDEDEET(-97.29)DNHY(-108.53)S(-108.13)S(-108.48)R	3	3	38320000	0	0	26350000	0	0	34547000	0	0	24538000	0	0	24932000	0	0	27759000	0	0	11
TraesCS2A01G260500.1	S	637	AT5G61150	Encodes highly hydrophilic protein involved in positively regulating FLC expression. Mutants are early flowering and show a loss of FLC expression in the absence of cold.	VERNALIZATION INDEPENDENCE 4 (VIP4)	1.93724e-123	65.8031	0.999457	32.6456	0.000574634	86.467	VGGSQRRREVDSDEDSPPRKQAATVHRRKGV	EVDS(0.001)DEDS(0.999)PPRK	EVDS(-32.65)DEDS(32.65)PPRK	8	2	18396000	0	0	15952000	0	0	15777000	0	0	10185000	0	0	6404400	0	0	13126000	0	0	2
TraesCS2A01G262600.1	S	762	AT3G26850	histone-lysine N-methyltransferase;(source:Araport11)	#N/A	2.64406e-36	79.2079	0.859059	7.85344	1.01e-05	80.638	VVENVSPEPLGAKDWSSDIPGDIDNDQSLDV	DWS(0.859)S(0.141)DIPGDIDNDQSLDVSK	DWS(7.85)S(-7.85)DIPGDIDNDQS(-41.2)LDVS(-42.29)K	3	2	7247200	0	0	7502400	0	0	11410000	0	0	0	0	0	0	0	0	6222800	0	0	4
TraesCS2A01G262600.1	S	763	AT3G26850	histone-lysine N-methyltransferase;(source:Araport11)	#N/A	2.64406e-36	79.2079	0.5	0	1.01e-05	80.638	VENVSPEPLGAKDWSSDIPGDIDNDQSLDVS	DWS(0.5)S(0.5)DIPGDIDNDQSLDVSK	DWS(0)S(0)DIPGDIDNDQS(-65.05)LDVS(-71.59)K	4	2	0	0	0	7502400	0	0	11410000	0	0	0	0	0	0	0	0	0	0	0	2
TraesCS2A01G272400.3	S	279	AT5G58140	Membrane-bound protein serine/threonine kinase that functions as blue light photoreceptor in redundancy with PHO1. Involved in stomatal opening, chloroplast movement and phototropism. Mediates blue light-induced growth enhancements. PHOT1 and PHOT2 mediate blue light-dependent activation of the plasma membrane H+-ATPase in guard cell protoplasts. PHOT2 possesses two LOV (LOV1 and LOV2, for light-…	PHOTOTROPIN 2 (PHOT2);NON PHOTOTROPIC HYPOCOTYL 1-LIKE (NPL1); (ATPHOT2)	0	81.883	0.990928	20.463	3.95e-05	87.24	PEREPPKASDADKISSPLVAPATPSGGGYKS	IS(0.009)S(0.991)PLVAPAT(0.658)PS(0.293)GGGY(0.049)K	IS(-20.46)S(20.46)PLVAPAT(3.52)PS(-3.52)GGGY(-11.27)K	3	2	130480000	0	0	0	104170000	0	155790000	113880000	0	112740000	113650000	0	137030000	113090000	0	120210000	101440000	0	7
TraesCS2A01G272400.3	T	286	AT5G58140	Membrane-bound protein serine/threonine kinase that functions as blue light photoreceptor in redundancy with PHO1. Involved in stomatal opening, chloroplast movement and phototropism. Mediates blue light-induced growth enhancements. PHOT1 and PHOT2 mediate blue light-dependent activation of the plasma membrane H+-ATPase in guard cell protoplasts. PHOT2 possesses two LOV (LOV1 and LOV2, for light-…	PHOTOTROPIN 2 (PHOT2);NON PHOTOTROPIC HYPOCOTYL 1-LIKE (NPL1); (ATPHOT2)	0	81.883	0.882953	11.7816	3.95e-05	87.24	ASDADKISSPLVAPATPSGGGYKSPYWDLKK	ISSPLVAPAT(0.883)PS(0.059)GGGY(0.058)K	IS(-44.82)S(-43.19)PLVAPAT(11.78)PS(-11.78)GGGY(-11.8)K	10	2	27340000	0	0	21143000	0	0	30973000	113880000	0	33212000	113650000	0	31988000	113090000	0	30779000	101440000	0	6
TraesCS2A01G272400.3	Y	292	AT5G58140	Membrane-bound protein serine/threonine kinase that functions as blue light photoreceptor in redundancy with PHO1. Involved in stomatal opening, chloroplast movement and phototropism. Mediates blue light-induced growth enhancements. PHOT1 and PHOT2 mediate blue light-dependent activation of the plasma membrane H+-ATPase in guard cell protoplasts. PHOT2 possesses two LOV (LOV1 and LOV2, for light-…	PHOTOTROPIN 2 (PHOT2);NON PHOTOTROPIC HYPOCOTYL 1-LIKE (NPL1); (ATPHOT2)	0	81.883	0.609651	3.79285	0.00416872	58.824	ISSPLVAPATPSGGGYKSPYWDLKKEESRMS	IS(0.257)S(0.743)PLVAPAT(0.143)PS(0.247)GGGY(0.61)K	IS(-4.43)S(4.43)PLVAPAT(-6.18)PS(-3.79)GGGY(3.79)K	16	2	0	0	0	0	104170000	0	0	0	0	0	0	0	0	0	0	0	0	0	1
TraesCS2A01G279200.1	S	178	AT1G10840	Encodes eukaryotic initiation factor 3H1 subunit (TIF3H1).	TRANSLATION INITIATION FACTOR 3 SUBUNIT H1 (TIF3H1)	0	90.2597	0.997155	25.447	0.000128506	92.773	NSALVSAFMKELEPESPVSQCDFDRLKLSTA	ELEPES(0.997)PVS(0.003)QCDFDR	ELEPES(25.45)PVS(-25.45)QCDFDR	6	2	41002000	0	0	32945000	0	0	37265000	0	0	41992000	0	0	42319000	0	0	44932000	0	0	6
TraesCS2A01G281600.1	S	73	AT5G50380	A member of EXO70 gene family, putative exocyst subunits, conserved in land plants. Arabidopsis thaliana contains 23 putative EXO70 genes, which can be classified into eight clusters on the phylogenetic tree.	EXOCYST SUBUNIT EXO70 FAMILY PROTEIN F1 (EXO70F1);EXOCYST SUBUNIT EXO70 FAMILY PROTEIN F1 (ATEXO70F1)	0	64.1399	0.446708	0	0.000610999	45.099	SNITSDLFHSTSPSRSRSPSDADADPEAPSL	S(0.447)RS(0.447)PS(0.105)DADADPEAPS(0.001)LADFDEAAR	S(0)RS(0)PS(-6.27)DADADPEAPS(-26.04)LADFDEAAR	1	3	0	0	0	0	0	0	0	0	0	0	0	0	0	0	0	0	0	0	1
TraesCS2A01G281600.1	S	75	AT5G50380	A member of EXO70 gene family, putative exocyst subunits, conserved in land plants. Arabidopsis thaliana contains 23 putative EXO70 genes, which can be classified into eight clusters on the phylogenetic tree.	EXOCYST SUBUNIT EXO70 FAMILY PROTEIN F1 (EXO70F1);EXOCYST SUBUNIT EXO70 FAMILY PROTEIN F1 (ATEXO70F1)	0	64.1399	0.446708	0	0.000610999	45.099	ITSDLFHSTSPSRSRSPSDADADPEAPSLAD	S(0.447)RS(0.447)PS(0.105)DADADPEAPS(0.001)LADFDEAAR	S(0)RS(0)PS(-6.27)DADADPEAPS(-26.04)LADFDEAAR	3	3	0	0	0	0	0	0	0	0	0	0	0	0	0	0	0	0	0	0	1
TraesCS2A01G287500.3	S	82	AT5G13970	midasin-like protein;(source:Araport11)	#N/A	2.18967e-27	45.0581	0.98896	19.5266	0.0175099	78.342	ARLREDNGSVKIGLRSPTQTKECATAGMQAT	IGLRS(0.989)PT(0.011)QTK	IGLRS(19.53)PT(-19.53)QT(-49.28)K	5	2	16310000	0	0	12067000	0	0	15185000	0	0	0	0	0	15709000	0	0	0	0	0	2
TraesCS2A01G288100.1	S	160	AT1G29880	glycyl-tRNA synthetase / glycine-tRNA ligase;(source:Araport11)	CELLULOSE SYNTHASE LIKE C12 (CLSC12)	0	88.6731	0.990694	20.2718	0.00446505	67.252	LKDFCKEKLENDNTLSPQKVEELNHILAVLD	LENDNT(0.009)LS(0.991)PQK	LENDNT(-20.27)LS(20.27)PQK	8	2	2934000	0	0	3378400	0	0	2530600	0	0	3209100	0	0	3436800	0	0	4339100	0	0	4
TraesCS2A01G295700.1	S	151	AT3G15040	senescence regulator (Protein of unknown function, DUF584);(source:Araport11)	#N/A	1.30595e-14	61.8644	0.999946	42.655	0.00171051	73.219	NPRPKNRAPALQYHQSAPVKVPVRPPPKPAM	APALQYHQS(1)APVK	APALQY(-42.66)HQS(42.66)APVK	9	2	4909100	0	0	5491300	0	0	7469200	0	0	5855300	0	0	7474200	0	0	7257800	0	0	3
TraesCS2A01G300100.2	S	1001	AT1G21170	Exocyst complex component SEC5;(source:Araport11)	(SEC5B)	0	68.1004	0.492698	0.73663	8.78e-59	155.14	SSYQAPAPHHPQAQVSSPSFRRQQQTSSNSP	TSAYSSYQAPAPHHPQAQVS(0.493)S(0.416)PS(0.091)FR	T(-54.69)S(-54.69)AY(-53.3)S(-44.89)S(-35.71)Y(-34.08)QAPAPHHPQAQVS(0.74)S(-0.74)PS(-7.33)FR	20	3	0	0	0	0	0	0	0	0	0	0	0	0	0	0	0	0	0	0	1
TraesCS2A01G300100.2	S	1002	AT1G21170	Exocyst complex component SEC5;(source:Araport11)	(SEC5B)	0	68.1004	0.479397	0	8.78e-59	155.14	SYQAPAPHHPQAQVSSPSFRRQQQTSSNSPI	TSAYS(0.001)S(0.001)YQAPAPHHPQAQVS(0.479)S(0.479)PS(0.039)FR	T(-44.34)S(-44.34)AY(-41.85)S(-25.97)S(-26.66)Y(-31.53)QAPAPHHPQAQVS(0)S(0)PS(-10.95)FR	21	3	0	0	0	0	0	0	0	0	0	0	0	0	0	0	0	0	0	0	1
TraesCS2A01G300100.2	S	1004	AT1G21170	Exocyst complex component SEC5;(source:Araport11)	(SEC5B)	0	68.1004	0.905259	10.2457	8.78e-05	57.144	QAPAPHHPQAQVSSPSFRRQQQTSSNSPIVS	TSAYSSYQAPAPHHPQAQVS(0.009)S(0.086)PS(0.905)FR	T(-43.96)S(-43.96)AY(-40.45)S(-40.34)S(-40.45)Y(-40.56)QAPAPHHPQAQVS(-20.13)S(-10.25)PS(10.25)FR	23	3	9041900	0	0	8473500	0	0	10736000	0	0	6888100	0	0	10840000	0	0	0	0	0	5
TraesCS2A01G300100.2	S	103	AT1G21170	Exocyst complex component SEC5;(source:Araport11)	(SEC5B)	0	68.1004	1	59.512	0.00584541	67.605	PPPRGGGRAGARRAASRDDADLDDAEPRSWK	RAAS(1)RDDADLDDAEPR	RAAS(59.51)RDDADLDDAEPR	4	3	22633000	0	0	33482000	0	0	29146000	0	0	29149000	0	0	17887000	0	0	32718000	0	0	4
TraesCS2A01G300100.2	S	196	AT1G21170	Exocyst complex component SEC5;(source:Araport11)	(SEC5B)	0	68.1004	0.488636	0	0.000111918	92.939	VMDNKSLRLITEASMSSPVSREKSQGLDPSM	LITEAS(0.004)MS(0.489)S(0.489)PVS(0.019)R	LIT(-56.98)EAS(-21.06)MS(0)S(0)PVS(-14.13)R	8	2	0	0	0	0	0	0	0	0	0	0	0	0	0	0	0	0	0	0	1
TraesCS2A01G300100.2	S	197	AT1G21170	Exocyst complex component SEC5;(source:Araport11)	(SEC5B)	0	68.1004	0.889522	12.0886	1.15e-45	162.94	MDNKSLRLITEASMSSPVSREKSQGLDPSMR	LITEASMS(0.055)S(0.89)PVS(0.055)R	LIT(-82.12)EAS(-32.54)MS(-12.09)S(12.09)PVS(-12.09)R	9	2	56980000	0	0	58130000	0	0	61557000	0	0	0	0	0	49781000	0	0	48672000	0	0	4
TraesCS2A01G300100.2	S	2	AT1G21170	Exocyst complex component SEC5;(source:Araport11)	(SEC5B)	0	68.1004	0.5	0	1.99e-18	119.38	______________MSDSDVDEDELLQMALQ	S(0.5)DS(0.5)DVDEDELLQMALQEQAAR	S(0)DS(0)DVDEDELLQMALQEQAAR	1	3	26931000	0	0	25655000	0	0	30242000	0	0	23713000	0	0	26448000	0	0	20548000	0	0	7
TraesCS2A01G300100.2	S	4	AT1G21170	Exocyst complex component SEC5;(source:Araport11)	(SEC5B)	0	68.1004	0.5	0	1.99e-18	119.38	____________MSDSDVDEDELLQMALQEQ	S(0.5)DS(0.5)DVDEDELLQMALQEQAAR	S(0)DS(0)DVDEDELLQMALQEQAAR	3	3	26931000	0	0	25655000	0	0	30242000	0	0	23713000	0	0	26448000	0	0	20548000	0	0	7
TraesCS2A01G300100.2	T	166	AT1G21170	Exocyst complex component SEC5;(source:Araport11)	(SEC5B)	0	68.1004	0.999999	59.7899	2.71e-14	138.99	AAAAAAARKALTSVQTLPKGVEVLDPLGLGV	ALTSVQT(1)LPK	ALT(-82.44)S(-59.79)VQT(59.79)LPK	7	2	78920000	0	0	52699000	0	0	63551000	0	0	65590000	0	0	81961000	0	0	75596000	0	0	6
TraesCS2A01G303300.3	T	498	#N/A	#N/A	#N/A	#N/A	#N/A	0.907981	12.7969	0.000469359	51.783	SKLQVREEVQIYNIDTPPQHEDLIDSADKGK	EEVQIY(0.044)NIDT(0.908)PPQHEDLIDS(0.048)ADK	EEVQIY(-13.11)NIDT(12.8)PPQHEDLIDS(-12.8)ADK	10	3	19869000	0	0	22130000	0	0	0	0	0	0	0	0	15812000	0	0	20705000	0	0	2
TraesCS2A01G307100.2	S	602	AT1G53570	MEK kinase (MAP3Ka)	MAP KINASE KINASE KINASE 3 (MAPKKK3);MITOGEN-ACTIVATED PROTEIN KINASE KINASE KINASE 3 (MAP3KA)	4.59278e-155	71.2895	0.998191	27.5532	1.39e-35	159.22	GVSARDFTGFSTTVPSPRTSSPIPVRTNMSL	DFTGFSTT(0.002)VPS(0.998)PR	DFT(-114.08)GFS(-57.68)T(-42.71)T(-27.55)VPS(27.55)PR	11	2	11244000	0	0	14499000	0	0	14005000	0	0	11195000	0	0	10786000	0	0	5542900	0	0	5
TraesCS2A01G307100.2	S	607	AT1G53570	MEK kinase (MAP3Ka)	MAP KINASE KINASE KINASE 3 (MAPKKK3);MITOGEN-ACTIVATED PROTEIN KINASE KINASE KINASE 3 (MAP3KA)	4.59278e-155	71.2895	0.992128	23.8674	0.04475	47.187	DFTGFSTTVPSPRTSSPIPVRTNMSLPVSPC	T(0.004)S(0.004)S(0.992)PIPVR	T(-24.17)S(-23.87)S(23.87)PIPVR	3	2	4843100	0	0	195480	0	0	0	0	0	0	0	0	0	0	0	0	0	0	1
TraesCS2A01G308800.12	S	194	AT1G33980	Involved in mRNA surveillance, detects exported mRNAs with truncated open reading frames and initiates nonsense-mediated mRNA decay (NMD)	(ATUPF3); (UPF3)	2.73287e-83	64.3333	0.313428	1.52921	0.00186984	72.705	SRLSRKVAGVVTSSSSPSKRSSERRRASTST	VAGVVT(0.124)S(0.22)S(0.134)S(0.134)S(0.313)PS(0.073)K	VAGVVT(-4.03)S(-1.53)S(-3.67)S(-3.67)S(1.53)PS(-6.31)K	10	2	0	0	0	0	0	0	0	0	0	0	0	0	0	0	0	0	0	0	1
TraesCS2A01G309900.1	S	47	AT5G49890	member of Anion channel protein family	CHLORIDE CHANNEL C (CLC-C); (ATCLC-C)	0	84.5758	0.997164	25.4604	8.49e-07	121.6	ESMDGGGWRGAGRYASSDALLRYDDDDGPRE	YAS(0.997)S(0.003)DALLR	Y(-71.56)AS(25.46)S(-25.46)DALLR	3	2	56205000	0	0	74667000	0	0	87434000	0	0	85766000	0	0	74484000	0	0	98857000	0	0	8
TraesCS2A01G309900.1	S	48	AT5G49890	member of Anion channel protein family	CHLORIDE CHANNEL C (CLC-C); (ATCLC-C)	0	84.5758	0.79402	5.90646	0.000691242	91.584	SMDGGGWRGAGRYASSDALLRYDDDDGPRER	Y(0.002)AS(0.204)S(0.794)DALLR	Y(-25.6)AS(-5.91)S(5.91)DALLR	4	2	0	0	0	0	0	0	5148400	0	0	3283300	0	0	0	0	0	3925400	0	0	4
TraesCS2A01G309900.1	S	695	AT5G49890	member of Anion channel protein family	CHLORIDE CHANNEL C (CLC-C); (ATCLC-C)	0	84.5758	0.999902	40.12	6.38e-06	114.5	LSGRNFMKEKVKTSGSFVLRRFGAFDFAKPG	TSGS(1)FVLR	T(-62.24)S(-40.12)GS(40.12)FVLR	4	2	61587000	0	0	80263000	0	0	85556000	0	0	77476000	0	0	76676000	0	0	92060000	0	0	9
TraesCS2A01G314800.1	S	204	AT4G25340	Encodes a member of the FKBP-type immunophilin family that functions as a histone chaparone. Binds to 18S rDNA and represses its expression.	(ATFKBP53);FK506 BINDING PROTEIN 53 (FKBP53)	6.41609e-71	51.8887	0.546687	0.816349	2.19e-05	75.548	DNSRLQLAVRTPPAESVESEDEDGFPVSESK	TPPAES(0.547)VES(0.453)EDEDGFPVSESK	T(-32.92)PPAES(0.82)VES(-0.82)EDEDGFPVS(-44.14)ES(-49.14)K	6	2	13389000	0	0	0	0	0	0	0	0	9052800	0	0	0	0	0	0	0	0	3
TraesCS2A01G314800.1	S	207	AT4G25340	Encodes a member of the FKBP-type immunophilin family that functions as a histone chaparone. Binds to 18S rDNA and represses its expression.	(ATFKBP53);FK506 BINDING PROTEIN 53 (FKBP53)	6.41609e-71	51.8887	0.996044	24.0108	6.05e-39	142.97	RLQLAVRTPPAESVESEDEDGFPVSESKKSS	TPPAES(0.004)VES(0.996)EDEDGFPVSESK	T(-81.22)PPAES(-24.01)VES(24.01)EDEDGFPVS(-72.54)ES(-86.94)K	9	2	0	0	0	13525000	0	0	15799000	0	0	0	0	0	11537000	0	0	10160000	0	0	6
TraesCS2A01G327100.1	S	458	AT3G11330	Encodes PIRL9, a member of the Plant Intracellular Ras-group-related LRRs (Leucine rich repeat proteins). PIRLs are a distinct, plant-specific class of intracellular LRRs that likely mediate protein interactions, possibly in the context of signal transduction. PIRL1 (AT5G05850) and PIRL9 (AT3G11330) are genetically redundant and are required for differentiation of microspores into pollen.	PLANT INTRACELLULAR RAS GROUP-RELATED LRR 9 (PIRL9)	1.73108e-150	64.4231	0.96125	14.5185	1.06e-14	112.43	LEEEQRSMAAAAAAESPQASTPKAWLARSVS	SMAAAAAAES(0.961)PQAS(0.034)T(0.005)PK	S(-92.38)MAAAAAAES(14.52)PQAS(-14.52)T(-23.03)PK	10	2	13815000	0	0	0	0	0	17134000	0	0	19194000	0	0	15956000	0	0	13927000	0	0	5
TraesCS2A01G333400.2	S	229	AT1G70180	Sterile alpha motif (SAM) domain-containing protein;(source:Araport11)	#N/A	4.82126e-41	45.9839	0.999414	35.328	0.0195146	48.284	VRRGMSPPRAVRRGMSPPISSRRGMSPPRSA	GMS(0.999)PPISSR	GMS(35.33)PPIS(-35.33)S(-35.33)R	3	2	1964000	0	0	0	0	0	0	0	0	0	0	0	0	0	0	0	0	0	1
TraesCS2A01G338200.1	T	293	AT5G15310	Member of the R2R3 factor gene family.	MYB DOMAIN PROTEIN 16 (MYB16); (ATMIXTA);MYB DOMAIN PROTEIN 16 (ATMYB16)	9.57814e-116	63.6905	1	53.7564	0.015567	53.756	NPRPVARDDAAEAGETEEEKNYWNSILNLVN	DDAAEAGET(1)EEEK	DDAAEAGET(53.76)EEEK	9	2	0	0	0	3681400	0	0	3413600	0	0	2879800	0	0	2522300	0	0	3004300	0	0	1
TraesCS2A01G346500.4	S	171	AT1G67580	Protein kinase superfamily protein;(source:Araport11)	CYCLIN-DEPENDENT KINASE G2 (CDKG2)	0	70.4762	0.999966	44.671	0.000779079	75.669	DDDEEGVTLRKKKVLSPADSAELGQGKKTPT	VLS(1)PADSAELGQGK	VLS(44.67)PADS(-44.67)AELGQGK	3	2	3231500	0	0	4917300	0	0	3946700	0	0	0	0	0	0	0	0	2192100	0	0	1
TraesCS2A01G356300.1	S	254	AT4G31880	One of 5 PO76/PDS5 cohesion cofactor orthologs of Arabidopsis.	(ATPDS5C); (PDS5C)	8.94829e-60	62.8253	0.920812	11.4221	1.65e-129	213.67	TPLNEYSKVVASSVESSSDAGRDNKIDAVEN	VVASSVES(0.921)S(0.066)S(0.013)DAGR	VVAS(-104.52)S(-72.3)VES(11.42)S(-11.42)S(-18.56)DAGR	8	2	32727000	0	0	43617000	0	0	42482000	0	0	36759000	0	0	37001000	0	0	36595000	0	0	7
TraesCS2A01G356300.1	S	255	AT4G31880	One of 5 PO76/PDS5 cohesion cofactor orthologs of Arabidopsis.	(ATPDS5C); (PDS5C)	8.94829e-60	62.8253	0.805278	6.96405	1.07e-73	178.23	PLNEYSKVVASSVESSSDAGRDNKIDAVEND	VVASSVES(0.033)S(0.805)S(0.162)DAGR	VVAS(-97.18)S(-75.57)VES(-13.91)S(6.96)S(-6.96)DAGR	9	2	11474000	0	0	16763000	0	0	0	0	0	0	0	0	0	0	0	18159000	0	0	4
TraesCS2A01G356300.1	S	256	AT4G31880	One of 5 PO76/PDS5 cohesion cofactor orthologs of Arabidopsis.	(ATPDS5C); (PDS5C)	8.94829e-60	62.8253	0.740779	4.76994	1.05e-49	163.51	LNEYSKVVASSVESSSDAGRDNKIDAVENDT	VVASSVES(0.012)S(0.247)S(0.741)DAGRDNK	VVAS(-103.78)S(-91.91)VES(-17.83)S(-4.77)S(4.77)DAGRDNK	10	2	0	0	0	0	0	0	17321000	0	0	10278000	0	0	0	0	0	0	0	0	2
TraesCS2A01G356300.1	S	273	AT4G31880	One of 5 PO76/PDS5 cohesion cofactor orthologs of Arabidopsis.	(ATPDS5C); (PDS5C)	8.94829e-60	62.8253	0.44927	0	0.00109598	76.326	AGRDNKIDAVENDTESSKSEKDGQDGSPTYS	IDAVENDT(0.101)ES(0.449)S(0.449)K	IDAVENDT(-6.46)ES(0)S(0)K	10	2	0	0	0	0	0	0	0	0	0	0	0	0	0	0	0	0	0	0	1
TraesCS2A01G356300.1	S	274	AT4G31880	One of 5 PO76/PDS5 cohesion cofactor orthologs of Arabidopsis.	(ATPDS5C); (PDS5C)	8.94829e-60	62.8253	0.58659	2.2962	0.000217854	84.365	GRDNKIDAVENDTESSKSEKDGQDGSPTYSN	IDAVENDT(0.068)ES(0.346)S(0.587)K	IDAVENDT(-9.38)ES(-2.3)S(2.3)K	11	2	2637000	0	0	4317900	0	0	3583100	0	0	0	0	0	1985300	0	0	5026900	0	0	1
TraesCS2A01G356300.1	S	284	AT4G31880	One of 5 PO76/PDS5 cohesion cofactor orthologs of Arabidopsis.	(ATPDS5C); (PDS5C)	8.94829e-60	62.8253	0.999089	30.4152	2.87e-23	129.46	NDTESSKSEKDGQDGSPTYSNPNGLASSVQK	DGQDGS(0.999)PT(0.001)YS(1)NPNGLASSVQK	DGQDGS(30.42)PT(-30.42)Y(-36.88)S(36.88)NPNGLAS(-37.98)S(-45.24)VQK	6	2	20759000	0	0	23065000	14624000	0	0	16693000	0	22711000	13820000	0	22204000	13013000	0	18472000	13785000	0	10
TraesCS2A01G356300.1	S	288	AT4G31880	One of 5 PO76/PDS5 cohesion cofactor orthologs of Arabidopsis.	(ATPDS5C); (PDS5C)	8.94829e-60	62.8253	0.99957	36.8781	5.11e-17	116.39	SSKSEKDGQDGSPTYSNPNGLASSVQKSEPP	DGQDGS(0.999)PT(0.001)YS(1)NPNGLASSVQK	DGQDGS(30.42)PT(-30.42)Y(-36.88)S(36.88)NPNGLAS(-37.98)S(-45.24)VQK	10	2	0	10773000	0	0	14624000	0	0	16693000	0	0	13820000	0	0	13013000	0	0	13785000	0	6
TraesCS2A01G356300.1	S	366	AT4G31880	One of 5 PO76/PDS5 cohesion cofactor orthologs of Arabidopsis.	(ATPDS5C); (PDS5C)	8.94829e-60	62.8253	1	101.626	0	277.27	SKVASDNQDLASGELSPGANDGNNKPMVEAC	VASDNQDLASGELS(1)PGANDGNNK	VAS(-220.73)DNQDLAS(-101.63)GELS(101.63)PGANDGNNK	14	2	42047000	0	0	48320000	0	0	58617000	0	0	43839000	0	0	51652000	0	0	51476000	0	0	8
TraesCS2A01G356300.1	S	394	AT4G31880	One of 5 PO76/PDS5 cohesion cofactor orthologs of Arabidopsis.	(ATPDS5C); (PDS5C)	8.94829e-60	62.8253	0.986238	18.5529	1.45e-88	194.3	EACNKASDDTSKPLDSTPADDTSKPADGTPA;EACNKASDDTSKPLDSTPADDTSKPADSTPA;EACNKVTDDTSKPLDSTPADDTSKPADSTPA	PLDS(0.986)T(0.014)PADDTSK	PLDS(18.55)T(-18.55)PADDT(-100.67)S(-110.13)K	4	2	45215000	0	0	46467000	0	0	55804000	0	0	35036000	0	0	49376000	0	0	55906000	0	0	6
TraesCS2A01G356300.1	S	480	AT4G31880	One of 5 PO76/PDS5 cohesion cofactor orthologs of Arabidopsis.	(ATPDS5C); (PDS5C)	8.94829e-60	62.8253	0.988866	19.4849	0.00126463	92.781	RKSSEEESSKKQPTASPDLRKEDSLSDEDSD;RKSSEEESSKKQPTASPDLRKEDTLSDEDTD	KQPT(0.011)AS(0.989)PDLR	KQPT(-19.48)AS(19.48)PDLR	6	2	37457000	0	0	0	0	0	37195000	0	0	0	0	0	0	0	0	42850000	0	0	7
TraesCS2A01G356300.1	S	488	AT4G31880	One of 5 PO76/PDS5 cohesion cofactor orthologs of Arabidopsis.	(ATPDS5C); (PDS5C)	8.94829e-60	62.8253	0.998594	28.5149	8.78e-49	166.9	SKKQPTASPDLRKEDSLSDEDSDEDLSLKEM	EDS(0.999)LS(0.001)DEDSDEDLSLK	EDS(28.51)LS(-28.51)DEDS(-72.8)DEDLS(-91.81)LK	3	2	15163000	0	0	34903000	0	0	23380000	0	0	21241000	0	0	12444000	0	0	12643000	0	0	3
TraesCS2A01G356300.1	S	490	AT4G31880	One of 5 PO76/PDS5 cohesion cofactor orthologs of Arabidopsis.	(ATPDS5C); (PDS5C)	8.94829e-60	62.8253	0.994672	22.7108	3.14e-48	162.29	KQPTASPDLRKEDSLSDEDSDEDLSLKEMAS	EDS(0.005)LS(0.995)DEDSDEDLSLK	EDS(-22.71)LS(22.71)DEDS(-76.82)DEDLS(-112.31)LK	5	2	11457000	0	0	14114000	0	0	15015000	0	0	11778000	0	0	7054200	0	0	8344200	0	0	4
TraesCS2A01G356300.1	S	645	AT4G31880	One of 5 PO76/PDS5 cohesion cofactor orthologs of Arabidopsis.	(ATPDS5C); (PDS5C)	8.94829e-60	62.8253	0.998197	28.2425	0.00845246	78.529	NPSRKRGRPKVVREDSPVSSAKSKVKTAEKD	VVREDS(0.998)PVS(0.001)SAK	VVREDS(28.24)PVS(-28.24)S(-35.12)AK	6	2	78226000	0	0	95672000	0	0	97784000	0	0	73043000	0	0	74079000	0	0	67907000	0	0	1
TraesCS2A01G356300.1	S	715	AT4G31880	One of 5 PO76/PDS5 cohesion cofactor orthologs of Arabidopsis.	(ATPDS5C); (PDS5C)	8.94829e-60	62.8253	0.991176	20.5048	0	323.47	NGLSGKRKPKEKVAESSDEEEEEEEPVSAKA	VAES(0.991)S(0.009)DEEEEEEEPVSAK	VAES(20.5)S(-20.5)DEEEEEEEPVS(-258.24)AK	4	2	150510000	0	0	408130000	0	0	378900000	0	0	387860000	0	0	0	0	0	346490000	0	0	5
TraesCS2A01G356300.1	S	716	AT4G31880	One of 5 PO76/PDS5 cohesion cofactor orthologs of Arabidopsis.	(ATPDS5C); (PDS5C)	8.94829e-60	62.8253	0.781248	5.52836	9.35e-22	139.49	GLSGKRKPKEKVAESSDEEEEEEEPVSAKAS	VAES(0.219)S(0.781)DEEEEEEEPVSAK	VAES(-5.53)S(5.53)DEEEEEEEPVS(-123.9)AK	5	2	150510000	0	0	0	0	0	0	0	0	0	0	0	313770000	0	0	346490000	0	0	4
TraesCS2A01G356300.1	T	286	AT4G31880	One of 5 PO76/PDS5 cohesion cofactor orthologs of Arabidopsis.	(ATPDS5C); (PDS5C)	8.94829e-60	62.8253	0.672993	3.24726	0.00179258	65.521	TESSKSEKDGQDGSPTYSNPNGLASSVQKSE	DGQDGS(0.32)PT(0.673)Y(0.011)S(0.994)NPNGLAS(0.001)SVQK	DGQDGS(-3.25)PT(3.25)Y(-18.82)S(25.12)NPNGLAS(-29)S(-37.57)VQK	8	2	0	10773000	0	0	0	0	0	0	0	0	0	0	0	0	0	0	0	0	1
TraesCS2A01G356300.1	T	478	AT4G31880	One of 5 PO76/PDS5 cohesion cofactor orthologs of Arabidopsis.	(ATPDS5C); (PDS5C)	8.94829e-60	62.8253	0.5	0	0.00681298	52.693	SSRKSSEEESSKKQPTASPDLRKEDSLSDED;SSRKSSEEESSKKQPTASPDLRKEDTLSDED	KQPT(0.5)AS(0.5)PDLR	KQPT(0)AS(0)PDLR	4	2	0	0	0	0	0	0	0	0	0	0	0	0	0	0	0	0	0	0	1
TraesCS2A01G362600.2	S	1067	AT2G20190	Encodes a microtubule-associated protein that is involved in both cell division and cell expansion. It likely promotes microtubule stability.	CLIP-ASSOCIATED PROTEIN (ATCLASP);CLIP-ASSOCIATED PROTEIN (CLASP)	0	77.9848	0.976169	16.8852	3.43e-07	117.07	QTLKKSYPFGRYSSSSLDAEVGKKTTTVHEP	YSS(0.004)S(0.02)S(0.976)LDAEVGK	Y(-83.84)S(-69.16)S(-24.06)S(-16.89)S(16.89)LDAEVGK	5	2	13343000	0	0	16037000	0	0	21710000	0	0	19945000	0	0	15182000	0	0	15846000	0	0	1
TraesCS2A01G362600.2	S	1144	AT2G20190	Encodes a microtubule-associated protein that is involved in both cell division and cell expansion. It likely promotes microtubule stability.	CLIP-ASSOCIATED PROTEIN (ATCLASP);CLIP-ASSOCIATED PROTEIN (CLASP)	0	77.9848	0.999903	40.118	1.86e-26	145.7	EDNRSWTNYPEKTDASLDGETAMSTPRLDFS	TDAS(1)LDGETAMSTPR	T(-40.12)DAS(40.12)LDGET(-78.37)AMS(-96.51)T(-108.04)PR	4	2	0	0	0	0	0	0	0	0	0	23634000	0	0	0	0	0	17685000	0	0	2
TraesCS2A01G362600.2	S	504	AT2G20190	Encodes a microtubule-associated protein that is involved in both cell division and cell expansion. It likely promotes microtubule stability.	CLIP-ASSOCIATED PROTEIN (ATCLASP);CLIP-ASSOCIATED PROTEIN (CLASP)	0	77.9848	0.999441	32.5765	0.00948197	72.928	QRTINDEDGVHKRYASPSLREKVLQPSRTSS	YAS(0.999)PS(0.001)LR	Y(-51.63)AS(32.58)PS(-32.58)LR	3	2	3222500	0	0	3494200	0	0	3381900	0	0	2637800	0	0	2618400	0	0	0	0	0	1
TraesCS2A01G362600.2	S	604	AT2G20190	Encodes a microtubule-associated protein that is involved in both cell division and cell expansion. It likely promotes microtubule stability.	CLIP-ASSOCIATED PROTEIN (ATCLASP);CLIP-ASSOCIATED PROTEIN (CLASP)	0	77.9848	0.346557	0	0.0350043	43.084	KGVSISDRQNFSVARSTSLDLGVDAPSSRDP	S(0.347)T(0.347)S(0.307)LDLGVDAPSSR	S(0)T(0)S(-0.53)LDLGVDAPS(-40.72)S(-40.72)R	1	2	0	0	0	0	0	0	0	0	0	0	0	0	0	0	0	0	0	0	1
TraesCS2A01G362600.2	S	606	AT2G20190	Encodes a microtubule-associated protein that is involved in both cell division and cell expansion. It likely promotes microtubule stability.	CLIP-ASSOCIATED PROTEIN (ATCLASP);CLIP-ASSOCIATED PROTEIN (CLASP)	0	77.9848	0.699223	6.67719	0.00626744	58.071	VSISDRQNFSVARSTSLDLGVDAPSSRDPPV	S(0.15)T(0.15)S(0.699)LDLGVDAPSSR	S(-6.68)T(-6.68)S(6.68)LDLGVDAPS(-38.02)S(-38.02)R	3	2	0	0	0	20032000	0	0	20441000	0	0	0	0	0	0	0	0	0	0	0	2
TraesCS2A01G362600.2	S	672	AT2G20190	Encodes a microtubule-associated protein that is involved in both cell division and cell expansion. It likely promotes microtubule stability.	CLIP-ASSOCIATED PROTEIN (ATCLASP);CLIP-ASSOCIATED PROTEIN (CLASP)	0	77.9848	0.45077	0	0.000482161	60.278	RALDTMTTQLATKERSRSPYLSNLSSESMTG	S(0.451)RS(0.451)PY(0.075)LS(0.019)NLS(0.001)S(0.001)ES(0.001)MTGLSLPYVR	S(0)RS(0)PY(-7.8)LS(-13.7)NLS(-25.36)S(-25.36)ES(-24.84)MT(-33)GLS(-47.09)LPY(-57.7)VR	1	3	0	0	0	0	0	0	0	0	0	0	0	0	0	0	0	0	0	0	1
TraesCS2A01G362600.2	S	674	AT2G20190	Encodes a microtubule-associated protein that is involved in both cell division and cell expansion. It likely promotes microtubule stability.	CLIP-ASSOCIATED PROTEIN (ATCLASP);CLIP-ASSOCIATED PROTEIN (CLASP)	0	77.9848	0.45077	0	0.000482161	60.278	LDTMTTQLATKERSRSPYLSNLSSESMTGLS	S(0.451)RS(0.451)PY(0.075)LS(0.019)NLS(0.001)S(0.001)ES(0.001)MTGLSLPYVR	S(0)RS(0)PY(-7.8)LS(-13.7)NLS(-25.36)S(-25.36)ES(-24.84)MT(-33)GLS(-47.09)LPY(-57.7)VR	3	3	0	0	0	0	0	0	0	0	0	0	0	0	0	0	0	0	0	0	1
TraesCS2A01G362600.2	T	605	AT2G20190	Encodes a microtubule-associated protein that is involved in both cell division and cell expansion. It likely promotes microtubule stability.	CLIP-ASSOCIATED PROTEIN (ATCLASP);CLIP-ASSOCIATED PROTEIN (CLASP)	0	77.9848	0.346557	0	0.0350043	43.084	GVSISDRQNFSVARSTSLDLGVDAPSSRDPP	S(0.347)T(0.347)S(0.307)LDLGVDAPSSR	S(0)T(0)S(-0.53)LDLGVDAPS(-40.72)S(-40.72)R	2	2	0	0	0	0	0	0	0	0	0	0	0	0	0	0	0	0	0	0	1
TraesCS2A01G364100.1	S	134	AT2G38970	Zinc finger (C3HC4-type RING finger) family protein;(source:Araport11)	#N/A	0	65.5172	0.795371	5.98152	0.013899	58.674	VCRAKWKEIPLNRSLSSNIPDGRRGINGVQL	S(0.004)LS(0.795)S(0.201)NIPDGR	S(-23)LS(5.98)S(-5.98)NIPDGR	3	2	3093500	0	0	1766500	0	0	0	0	0	1425800	0	0	1907500	0	0	1663900	0	0	3
TraesCS2A01G368500.2	S	135	AT2G45140	Encodes a Plant VAMP-Associated protein that localizes to the ER and binds to the sitosterol-binding protein ORP3a. The WFDE motif in ORP3a appears to be important for this direct interaction. Mutation of this motif causes ORP3a to relocalize to the Golgi and cytosol. The interaction between PVA12 and ORP3a does not appear to be sterol-dependent. The mRNA is cell-to-cell mobile.	PLANT VAP HOMOLOG 12 (PVA12)	1.73038e-74	82.8947	0.999998	56.2331	6.13e-05	83.418	EVRLKVVYVQPPRPPSPVREGSEEGSSPRPS	VVYVQPPRPPS(1)PVR	VVY(-56.23)VQPPRPPS(56.23)PVR	11	3	27734000	0	0	31876000	0	0	29602000	0	0	35350000	0	0	29277000	0	0	46435000	0	0	9
TraesCS2A01G379900.1	S	286	AT3G53420	a member of the plasma membrane intrinsic protein subfamily PIP2. localizes to the plasma membrane and exhibits water transport activity in Xenopus oocyte. expressed specifically in the vascular bundles and protein level increases slightly during leaf dev. When expressed in yeast cells can conduct hydrogen peroxide into those cells.	(ATPIP2;1);PLASMA MEMBRANE INTRINSIC PROTEIN 2;1 (PIP2;1);PLASMA MEMBRANE INTRINSIC PROTEIN 2 (PIP2);PLASMA MEMBRANE INTRINSIC PROTEIN 2A (PIP2A)	1.11812e-166	87.1429	0.999518	33.1676	0.000104158	111.27	QYVLRASATKLGPSASFGRS___________	LGPSAS(1)FGR	LGPS(-33.17)AS(33.17)FGR	6	2	243000000	0	0	228520000	0	0	368620000	0	0	259480000	0	0	233750000	0	0	274250000	0	0	11
TraesCS2A01G397100.2	S	286	AT2G21270	ubiquitin fusion degradation 1;(source:Araport11)	UBIQUITIN FUSION DEGRADATION 1 (UFD1)	1.3284e-146	77.37	0.488089	0	0.00535705	68.44	STRQKTGKLVFGSSASSKKEAEAQKEPAKGS	LVFGS(0.004)S(0.02)AS(0.488)S(0.488)K	LVFGS(-20.6)S(-13.97)AS(0)S(0)K	8	2	0	0	0	0	0	0	0	0	0	0	0	0	0	0	0	0	0	0	1
TraesCS2A01G397100.2	S	287	AT2G21270	ubiquitin fusion degradation 1;(source:Araport11)	UBIQUITIN FUSION DEGRADATION 1 (UFD1)	1.3284e-146	77.37	0.628487	2.4026	0.000431904	89.403	TRQKTGKLVFGSSASSKKEAEAQKEPAKGSE	LVFGS(0.002)S(0.008)AS(0.361)S(0.628)K	LVFGS(-24.96)S(-18.92)AS(-2.4)S(2.4)K	9	2	0	0	0	5105800	0	0	0	0	0	6041500	0	0	8185700	0	0	9906700	0	0	4
TraesCS2A01G404100.1	S	110	AT1G20696	Encodes a protein belonging to the subgroup of HMGB (high mobility group B) proteins that have a distinctive DNA-binding motif, the HMG-box domain. The motif confers non-sequence specific interaction with linear DNA and structure-specific binding to distorted DNA sites. The HMGB proteins are involved in the assembly of nucleoprotein complexes. Can be phosphorylated by CK2alpha. The mRNA is cell-t…	(NFD03); (NFD3);HIGH MOBILITY GROUP B3 (HMGB3)	1.23654e-15	70.9091	0.997762	26.4919	4.7e-120	181.87	STSSKKAKTDADEEGSDVEDDGEEDEE____	T(0.002)DADEEGS(0.998)DVEDDGEEDEE	T(-26.49)DADEEGS(26.49)DVEDDGEEDEE	8	2	0	0	0	0	0	0	0	0	0	0	0	0	0	0	0	0	0	0	2
TraesCS2A01G407600.1	S	101	AT1G63700	Member of MEKK subfamily, a component of the stomatal development regulatory pathway. Mutations in this locus result in embryo lethality.	MAP KINASE KINASE KINASE 4 (MAPKKK4);YODA (YDA);EMBRYO DEFECTIVE 71 (EMB71)	0	69.8113	0.96438	14.7162	0.00620954	76.82	PLPVPGSRPAVTRTASDVTESRPILEKRGKP	T(0.033)AS(0.964)DVT(0.003)ESRPILEK	T(-14.72)AS(14.72)DVT(-25.05)ES(-42.98)RPILEK	3	2	14407000	0	0	12756000	0	0	14931000	0	0	10859000	0	0	15478000	0	0	12358000	0	0	2
TraesCS2A01G410800.2	S	1314	AT2G45540	WD-40 repeat family protein / beige-like protein;(source:Araport11)	BEACH-DOMAIN HOMOLOG C2 (BCHC2)	0	76.8667	0.999907	42.0248	0.00457655	58.595	ASSAPSRINSLSRAGSEHMDTGLSRRSSLSS;ASSAPSRTNSLSRAGSEHMDTGLSRRSSLSS	AGS(1)EHMDTGLSR	AGS(42.02)EHMDT(-42.02)GLS(-45.19)R	3	2	22239000	0	0	23257000	0	0	17626000	0	0	20799000	0	0	24677000	0	0	32522000	0	0	2
TraesCS2A01G410800.2	S	1695	AT2G45540	WD-40 repeat family protein / beige-like protein;(source:Araport11)	BEACH-DOMAIN HOMOLOG C2 (BCHC2)	0	76.8667	0.647417	2.63972	0.000438756	87.298	TSLPERKAAARLQTFSSFQKPVETMHNKPGS	LQTFS(0.647)S(0.353)FQK	LQT(-42.14)FS(2.64)S(-2.64)FQK	5	2	0	0	0	0	0	0	61397000	0	0	0	0	0	0	0	0	44900000	0	0	2
TraesCS2A01G410800.2	S	1696	AT2G45540	WD-40 repeat family protein / beige-like protein;(source:Araport11)	BEACH-DOMAIN HOMOLOG C2 (BCHC2)	0	76.8667	0.922435	10.7528	5.89e-05	112.13	SLPERKAAARLQTFSSFQKPVETMHNKPGSI	LQTFS(0.078)S(0.922)FQK	LQT(-59.01)FS(-10.75)S(10.75)FQK	6	2	85667000	0	0	62959000	0	0	0	0	0	62977000	0	0	59607000	0	0	0	0	0	2
TraesCS2A01G410800.2	S	942	AT2G45540	WD-40 repeat family protein / beige-like protein;(source:Araport11)	BEACH-DOMAIN HOMOLOG C2 (BCHC2)	0	76.8667	0.997724	26.418	0.00156227	97.866	GASFKMLGAKIGRKISNSENQLVKNLGGINF	IS(0.998)NS(0.002)ENQLVK	IS(26.42)NS(-26.42)ENQLVK	2	2	32273000	0	0	32415000	0	0	35131000	0	0	28028000	0	0	36988000	0	0	26324000	0	0	6
TraesCS2A01G417900.2	S	129	AT3G15390	Encodes a novel protein that is similar to PRL1 interacting factor and is involved in virus induced silencing.	SILENCING DEFECTIVE 5 (SDE5)	1.45352e-63	52.6316	0.417481	0	0.00491215	52.5	TREKSQKSSASFGTVSSMLGKGSARATTAPA	SSASFGT(0.165)VS(0.417)S(0.417)MLGK	S(-47.36)S(-47.36)AS(-36.12)FGT(-4.03)VS(0)S(0)MLGK	9	2	0	0	0	0	0	0	0	0	0	0	0	0	0	0	0	0	0	0	1
TraesCS2A01G417900.2	S	130	AT3G15390	Encodes a novel protein that is similar to PRL1 interacting factor and is involved in virus induced silencing.	SILENCING DEFECTIVE 5 (SDE5)	1.45352e-63	52.6316	0.417481	0	0.00491215	52.5	REKSQKSSASFGTVSSMLGKGSARATTAPAN	SSASFGT(0.165)VS(0.417)S(0.417)MLGK	S(-47.36)S(-47.36)AS(-36.12)FGT(-4.03)VS(0)S(0)MLGK	10	2	0	0	0	0	0	0	0	0	0	0	0	0	0	0	0	0	0	0	1
TraesCS2A01G420900.1	S	485	AT2G35155	Trypsin family protein;(source:Araport11)	#N/A	0	78.3784	0.999939	42.1714	8.46e-05	90.367	SDMEERQFISNFVGMSPVRRDHDARRSIANL	QFISNFVGMS(1)PVR	QFIS(-42.17)NFVGMS(42.17)PVR	10	2	41525000	0	0	29503000	0	0	2257500	0	0	25858000	0	0	26331000	0	0	23717000	0	0	11
TraesCS2A01G420900.1	S	528	AT2G35155	Trypsin family protein;(source:Araport11)	#N/A	0	78.3784	0.5	0	0.00989595	61.48	HLGDREPKRLRLDPESSLDLEKQPHPDPEPS	LDPES(0.5)S(0.5)LDLEK	LDPES(0)S(0)LDLEK	5	2	6445100	0	0	5019800	0	0	4457200	0	0	5532300	0	0	3657300	0	0	5523400	0	0	2
TraesCS2A01G420900.1	S	529	AT2G35155	Trypsin family protein;(source:Araport11)	#N/A	0	78.3784	0.5	0	0.00989595	61.48	LGDREPKRLRLDPESSLDLEKQPHPDPEPSL	LDPES(0.5)S(0.5)LDLEK	LDPES(0)S(0)LDLEK	6	2	6445100	0	0	5019800	0	0	4457200	0	0	5532300	0	0	3657300	0	0	5523400	0	0	2
TraesCS2A01G427800.12	S	509	AT1G79350	Encodes the Arabidopsis thaliana orthologue of metazoan Strawberry notch, a highly conserved co-activator of the developmental regulator Notch. It mediates stress-induced chromatin memory by modulating nucleosome occupancy by interacting with chromatin remodeling proteins of the ISWI and SWI/SNF classes.	EMBRYO DEFECTIVE 1135 (EMB1135);FORGETTER 1 (FGT1)	1.05559e-13	44.6154	0.559039	1.03042	0.00441786	64.439	NERPQLRRSKRLSKGSSPDLIDVEPIQKLDA	GS(0.559)S(0.441)PDLIDVEPIQK	GS(1.03)S(-1.03)PDLIDVEPIQK	2	2	0	0	0	0	0	0	6047900	0	0	0	0	0	9000700	0	0	5038900	0	0	3
TraesCS2A01G427800.12	S	510	AT1G79350	Encodes the Arabidopsis thaliana orthologue of metazoan Strawberry notch, a highly conserved co-activator of the developmental regulator Notch. It mediates stress-induced chromatin memory by modulating nucleosome occupancy by interacting with chromatin remodeling proteins of the ISWI and SWI/SNF classes.	EMBRYO DEFECTIVE 1135 (EMB1135);FORGETTER 1 (FGT1)	1.05559e-13	44.6154	0.836802	7.09907	7.91e-05	85.837	ERPQLRRSKRLSKGSSPDLIDVEPIQKLDAS	GS(0.163)S(0.837)PDLIDVEPIQK	GS(-7.1)S(7.1)PDLIDVEPIQK	3	2	7174400	0	0	7287200	0	0	6047900	0	0	5453000	0	0	0	0	0	5038900	0	0	5
TraesCS2A01G428300.3	S	5	AT1G79350	Encodes the Arabidopsis thaliana orthologue of metazoan Strawberry notch, a highly conserved co-activator of the developmental regulator Notch. It mediates stress-induced chromatin memory by modulating nucleosome occupancy by interacting with chromatin remodeling proteins of the ISWI and SWI/SNF classes.	EMBRYO DEFECTIVE 1135 (EMB1135);FORGETTER 1 (FGT1)	0	75.5915	0.348443	0.530184	0.00835852	51.013	___________MAGGSSSPSPASALIQVRCA	AGGS(0.348)S(0.308)S(0.308)PS(0.034)PAS(0.001)ALIQVR	AGGS(0.53)S(-0.53)S(-0.53)PS(-10.1)PAS(-27)ALIQVR	4	2	0	0	0	0	0	0	0	0	0	0	0	0	0	0	0	0	0	0	1
TraesCS2A01G428300.3	S	6	AT1G79350	Encodes the Arabidopsis thaliana orthologue of metazoan Strawberry notch, a highly conserved co-activator of the developmental regulator Notch. It mediates stress-induced chromatin memory by modulating nucleosome occupancy by interacting with chromatin remodeling proteins of the ISWI and SWI/SNF classes.	EMBRYO DEFECTIVE 1135 (EMB1135);FORGETTER 1 (FGT1)	0	75.5915	0.449296	0	0.00289873	61.48	__________MAGGSSSPSPASALIQVRCAG	AGGS(0.068)S(0.449)S(0.449)PS(0.033)PAS(0.001)ALIQVR	AGGS(-8.23)S(0)S(0)PS(-11.33)PAS(-27.61)ALIQVR	5	2	0	0	0	0	0	0	0	0	0	0	0	0	0	0	0	0	0	0	1
TraesCS2A01G428300.3	S	60	AT1G79350	Encodes the Arabidopsis thaliana orthologue of metazoan Strawberry notch, a highly conserved co-activator of the developmental regulator Notch. It mediates stress-induced chromatin memory by modulating nucleosome occupancy by interacting with chromatin remodeling proteins of the ISWI and SWI/SNF classes.	EMBRYO DEFECTIVE 1135 (EMB1135);FORGETTER 1 (FGT1)	0	75.5915	0.973752	20.0308	0.000302338	70.96	RLPPQLMPNPSSSPPSPPKSSAAPALPAPPQ	LPPQLMPNPS(0.01)S(0.01)S(0.007)PPS(0.974)PPK	LPPQLMPNPS(-20.03)S(-20.03)S(-21.49)PPS(20.03)PPK	15	2	11836000	0	0	9767900	0	0	8528200	0	0	7408000	0	0	8730200	0	0	7589000	0	0	6
TraesCS2A01G428300.3	S	7	AT1G79350	Encodes the Arabidopsis thaliana orthologue of metazoan Strawberry notch, a highly conserved co-activator of the developmental regulator Notch. It mediates stress-induced chromatin memory by modulating nucleosome occupancy by interacting with chromatin remodeling proteins of the ISWI and SWI/SNF classes.	EMBRYO DEFECTIVE 1135 (EMB1135);FORGETTER 1 (FGT1)	0	75.5915	0.856036	8.65292	0.00106738	69.431	_________MAGGSSSPSPASALIQVRCAGC	AGGS(0.022)S(0.117)S(0.856)PS(0.005)PASALIQVR	AGGS(-15.88)S(-8.65)S(8.65)PS(-22.66)PAS(-32.49)ALIQVR	6	2	0	0	0	0	0	0	30752000	0	0	26186000	0	0	20105000	0	0	0	0	0	3
TraesCS2A01G431500.1	S	100	AT1G78880	Ubiquitin-specific protease family C19-related protein;(source:Araport11)	#N/A	0	71.5464	0.587166	1.90789	8.54e-08	91.414	VSNAGGRSNYSGSLSSSVPGAGGSARAKSNS	SNYSGSLS(0.026)S(0.587)S(0.378)VPGAGGS(0.008)AR	S(-70.56)NY(-64.45)S(-56.21)GS(-41.02)LS(-13.52)S(1.91)S(-1.91)VPGAGGS(-18.53)AR	9	2	0	0	0	0	0	0	0	0	0	13708000	0	0	0	0	0	0	0	0	1
TraesCS2A01G431500.1	S	101	AT1G78880	Ubiquitin-specific protease family C19-related protein;(source:Araport11)	#N/A	0	71.5464	0.841554	10.8696	6.08e-08	97.083	SNAGGRSNYSGSLSSSVPGAGGSARAKSNSG	SNYSGS(0.009)LS(0.02)S(0.069)S(0.842)VPGAGGS(0.06)AR	S(-60.96)NY(-70.11)S(-35.26)GS(-19.58)LS(-16.22)S(-10.87)S(10.87)VPGAGGS(-11.47)AR	10	2	31213000	0	0	0	0	0	38502000	0	0	0	0	0	0	0	0	0	0	0	1
[truncated: 4,268 more rows]

## Sheet: Table S3
Table S3 - List of phosphosites identified in wheat spikelets
[truncated: 7,027 more rows]

[truncated: 7 more sheets: Table S4, Table S5, Table S6, Table S7, Table S8, Table S9, Table S10]
